# Supplementary material for: Integrated Metabolomics and Transcriptomics Provide Key Molecular Insights into Floral Stage-Driven Flavonoid Pathway in Safflower
Source: Int J Mol Sci. 2024 Nov 6;25(22):11903. doi: 10.3390/ijms252211903 (PMC11593580; doi:10.3390/ijms252211903)
Supplement: Supplementary file 1 [file ijms-25-11903-s001.zip]

Archive with 7 entries (7 files):
- Supplementary Figures.pdf
- Table S1.xlsx
- Table S2.xlsx
- Table S3.xls
- Table S4.xlsx
- Table S5.xlsx
- Table S6.xls
