# Supplementary material for: Integrated Metabolomics and Transcriptomics Provide Key Molecular Insights into Floral Stage-Driven Flavonoid Pathway in Safflower
Source: Int J Mol Sci. 2024 Nov 6;25(22):11903. doi: 10.3390/ijms252211903 (PMC11593580; doi:10.3390/ijms252211903)
Supplement: Supplementary file 1 [file ijms-25-11903-s001.zip › Table S1.xlsx]

## Sheet: ALL Sample
Index	Q1 (Da)	Q3 (Da) MS only	Rt (min)6500-3	Molecular Weight (Da)	Ionization model	KEGG ID	Compounds	Class	mix01	mix02	mix03	FA1	FA2	FA3	FU1	FU2	FU3	IN1	IN2	IN3
MWS4046	613.177	451	2.80	612.169	[M+H]+	-	Hydroxysafflor yellow A	tinctormine	10800000	10600000	10200000	7180000	7680000	6060000	7410000	7710000	8610000	6620000	5650000	7320000
pma0104	369.1	207.5	3.82	368.1	[M+H]+	-	N-sinapoyl hydroxycoumarin	Coumarins	433000	412000	361000	349000	207000	310000	216000	236000	335000	321000	278000	225000
pma0134	121	77.1	1.16	120	[M+H]+	-	D(-)-Threose	Carbohydrates	714000	628000	594000	1880000	318000	1770000	206000	231000	207000	487000	163000	175000
pma0149	341.1	179.4	2.28	340.1	[M+H]+	C02887	Sinapoyl malate	Organic acids	206000	228000	268000	202000	179000	128000	194000	175000	157000	210000	157000	222000
pma0170	498.3	323	3.82	497.3	[M+H]+	-	"N', N''-Diferuloylspermidine"	Phenolamides	2600000	2600000	2490000	9	9	9	1650000	2950000	1660000	4480000	4280000	2540000
pma0214	479	317.3	3.91	478	[M+H]+	-	methylQuercetin O-hexoside	Flavonol	4790000	5670000	5140000	401000	342000	684000	7080000	5750000	614000	329000	291000	2100000
pma0249	479.1	302.8	3.52	478.1	[M+H]+	-	Selgin 5-O-hexoside	Flavone	8610000	8430000	9200000	2590000	7230000	6710000	5670000	4860000	10800000	3990000	4540000	4650000
pma0294	463.1	313.9	4.04	462.1	[M+H]+	-	Chrysoeriol 5-O-hexoside	Flavone	3700000	3250000	3940000	2970000	3600000	3380000	4360000	4220000	3610000	3490000	3600000	3680000
pma0359	535.1	287.8	4.69	534.1	[M+H]+	-	Tricin 5-O-acetylglucoside	Flavone	799000	764000	871000	1510000	649000	1140000	278000	245000	236000	211000	187000	250000
pma0461	277.2	157.4	8.52	276.2	[M+H]+	-	"14,15-Dehydrocrepenynic acid"	Lipids_Fatty acids	15400000	14600000	15500000	25300000	21900000	32600000	7700000	8950000	11300000	12000000	7110000	7220000
pma0675	153	135.3	2.93	152	[M+H]+	-	o-Anisic acid	Organic acids	366000	337000	415000	687000	835000	837000	9	9	9	9	9	9
pma0680	484.2	484.1	3.56	483.2	[M+H]+	-	"N', N''-Feruloyl,caffeoylspermidine"	Phenolamides	797000	709000	718000	519000	548000	619000	893000	885000	1050000	441000	413000	337000
pma0692	438.2	147.5	3.67	437.2	[M+H]+	-	"N', N''-di-p-coumaroylspermidine"	Phenolamides	19200000	17000000	17600000	20000000	13100000	27200000	11300000	12000000	12800000	11400000	9640000	10300000
pma0760	565	317.8	4.33	564	[M+H]+	-	Selgin O-malonylhexoside	Flavone	22800000	24000000	24900000	8540000	15200000	16300000	55400000	39400000	26300000	16200000	15400000	18900000
pma0791	521	317.6	4.5	520	[M+H]+	-	Naringenin O-malonylhexoside	Flavanone	20800000	21600000	22100000	10900000	12000000	18200000	17600000	18100000	16600000	26400000	25800000	22000000
pma0795	551	347.4	4.56	550	[M+H]+	-	Tricetin O-malonylhexoside	Flavone	5760000	5890000	5930000	2890000	3470000	2810000	16300000	13900000	4170000	5060000	4000000	6070000
pma0825	503	255.6	5.24	502	[M+H]+	-	Chrysin O-malonylhexoside	Flavone	374000	314000	368000	166000	121000	127000	381000	302000	238000	465000	343000	248000
pma0948	138.1	77.2	1.26	137.1	[M+H]+	-	Hydroxyphenethylamine	Others	1270000	1090000	1190000	1810000	1760000	1510000	883000	845000	904000	703000	511000	583000
pma1108	433.1	271.7	3.78	432.1	[M+H]+	-	Apigenin C-glucoside	Flavone C-glycosides	3740000	3880000	3830000	3100000	1610000	3690000	1940000	1840000	1440000	2160000	2100000	2640000
pma1116	301.1	259.1	4.13	300.1	[M+H]+	C10098	Kaempferide	Flavonol	339000	371000	308000	279000	414000	283000	431000	474000	296000	359000	392000	332000
pma1590	463.1	301.4	2.89	463.123	Protonated	-	Peonidin O-hexoside	Anthocyanins	1860000	1790000	1890000	2080000	3300000	2460000	1120000	726000	672000	717000	1030000	974000
pma1751	286	124.3	1.95	285	[M+H]+	-	Nicotinic acid-hexoside	Nicotinic acid derivatives	8620000	11600000	9220000	15100000	5080000	2430000	9380000	9200000	13200000	11100000	10400000	9030000
pma2088	627.1	465.2	4.83	626.1	[M+H]+	-	"Quercetin-3,4'-O-di-beta-glucopyranoside"	Flavonol	1240000	1020000	1080000	3150000	2440000	2260000	335000	264000	363000	304000	356000	297000
pma2987	142.1	82.9	0.62	141.1	[M+H]+	C00860	Histidinol	Others	2030000	2020000	2160000	1900000	1820000	1440000	1730000	1780000	1650000	1830000	1740000	1910000
pma3101	256.2	124	0.84	255.2	[M+H]+	C05841	Nicotinate ribonucleoside	Nicotinic acid derivatives	14000000	14100000	13100000	7910000	11200000	11200000	15100000	14000000	17100000	15200000	15300000	17100000
pma3606	295.2	179.5	9.22	294.2	[M+H]+	-	"9-Hydroxy-(10E,12Z,15Z)-octadecatrienoic acid"	Lipids_Fatty acids	15300000	13400000	13900000	4930000	12300000	5680000	16800000	14300000	21800000	7010000	7570000	11600000
pma3649	132.1	86.2	1.01	131.1	[M+H]+	C00430	5-Aminolevulinate	Organic acids	18800000	18700000	23900000	36500000	26000000	20400000	16000000	12700000	16000000	14100000	6710000	15700000
pma3724	369.1	207.5	3.42	368.1	[M+H]+	-	1-O-Feruloyl quinic acid	Quinate and its derivatives	2830000	2650000	2740000	1920000	3800000	1030000	949000	1140000	2730000	1130000	904000	763000
pma6216	447.1	298	3.84	446.1	[M+H]+	-	Acacetin C-hexoside	Flavone C-glycosides	242000	233000	260000	179000	127000	246000	125000	97700	108000	158000	99300	121000
pma6270	258.2	125.2	0.78	258.2	Protonated	C00670	sn-Glycero-3-phosphocholine	Cholines	7810000	7620000	8820000	1360000	1330000	1530000	5860000	4000000	5170000	4720000	3840000	4280000
pma6281	145.1	74	0.75	146.1	[M-H]-	-	Methylglutaric acid	Organic acids	132000	119000	137000	90500	91500	57100	149000	159000	159000	179000	143000	143000
pma6371	611.2	575.7	3.08	610.2	[M+H]+	-	"di-C,C-hexosyl-luteolin"	Flavone C-glycosides	2450000	2990000	2990000	8700000	2430000	7370000	503000	409000	473000	401000	413000	485000
pma6455	229	157.1	0.86	230	[M-H]-	C00117	Ribulose-5-phosphate	Carbohydrates	290000	295000	299000	466000	259000	402000	231000	253000	234000	250000	206000	217000
pma6460	337	275.8	3.26	338	[M-H]-	-	5-O-p-Coumaroylquinic acid	Quinate and its derivatives	1370000	1340000	1420000	752000	896000	579000	793000	860000	828000	1730000	1490000	1420000
pma6496	449.1	300	3.45	448.1	[M+H]+	-	Luteolin 6-C-glucoside	Flavone C-glycosides	11500000	11700000	12600000	4760000	4830000	5730000	7100000	6340000	6230000	9810000	6210000	7130000
pma6515	755.2	332.1	4.73	754.2	[M+H]+	-	C-hexosyl-chrysin O-feruloylhexoside	Flavone C-glycosides	83500	86800	93300	113000	93600	120000	67700	116000	65900	216000	237000	121000
pma6516	757.3	450.1	3.55	756.3	[M+H]+	-	C-hexosyl-apigenin O-hexosyl-O-hexoside	Flavone C-glycosides	22500000	23500000	22900000	18900000	14400000	18700000	15400000	16300000	15500000	27300000	22400000	21000000
pma6558	313.1	298.3	7.22	314.1	[M-H]-	-	Velutin	Flavone	27200	26500	28400	48200	31200	38700	15500	29900	5830	18300	17500	21600
pma6561	341	179.2	2.86	342	[M-H]-	-	Caffeic acid O-glucoside	Hydroxycinnamoyl derivatives	13200000	12100000	12400000	16100000	11400000	11900000	8570000	7250000	3360000	7430000	6150000	5990000
pma6599	207.1	147.4	3.31	206.1	[M+H]+	-	6-Hydroxymethylherniarin	Hydroxycinnamoyl derivatives	1110000	1300000	1290000	789000	437000	898000	529000	444000	604000	479000	372000	482000
pma6639	479.2	318	4.17	478.2	[M+H]+	-	Isorhamnetin O-hexoside	Flavonol	3410000	3980000	4020000	706000	1020000	1870000	5860000	5080000	1010000	1560000	516000	1830000
pmb0037	166.1	121.4	1.53	165.1	[M+H]+	C06199	Hordenine	Alkaloids	1050000	993000	1010000	1060000	9	9	9	667000	1360000	675000	835000	1380000
pmb0064	374.1	198.6	2.05	373.1	[M+H]+	C04831	DIMBOA glucoside	Others	1210000	1280000	1150000	1100000	896000	495000	754000	725000	972000	856000	852000	807000
pmb0142	165.1	95.5	6.04	164.1	[M+H]+	C10945	Caffeic aldehyde	Hydroxycinnamoyl derivatives	11400000	10700000	11500000	12000000	14400000	13600000	8260000	7650000	10200000	6970000	6330000	7760000
pmb0149	351	259.8	6.73	350	[M+H]+	-	MAG (18:4) isomer1	Lipids_Glycerolipids	1080000	854000	1060000	9	9	9	705000	922000	1030000	1430000	1380000	1150000
pmb0151	285.3	230.7	6.84	284.3	[M+H]+	-	5-Deoxyquercetin (Fisetin)	Flavonol	547000	351000	482000	407000	650000	771000	506000	9	9	9	9	748000
pmb0159	696.4	696.2	7.6	695.4	[M+H]+	-	DGMG (18:2) isomer2	Lipids_Glycerolipids	1480000	1530000	1540000	495000	675000	701000	1210000	1500000	1360000	1950000	1560000	1480000
pmb0160	353.3	261.8	7.6	352.3	[M+H]+	-	MAG (18:3) isomer5	Lipids_Glycerolipids	9910000	8790000	9160000	3310000	6630000	4180000	9570000	11800000	9620000	17400000	15800000	11700000
pmb0161	696.4	337.8	8.12	695.4	[M+H]+	-	DGMG (18:2) isomer1	Lipids_Glycerolipids	2400000	2330000	2300000	1160000	1770000	1550000	2010000	2640000	2420000	3340000	3000000	2980000
pmb0163	696.4	696.3	8.11	695.4	[M+H]+	-	DGMG (18:2) isomer3	Lipids_Glycerolipids	34500000	33400000	33500000	16500000	21200000	23700000	25800000	31800000	26700000	39400000	36500000	32400000
pmb0197	298.1	166.5	1.16	297.1	[M+H]+	-	N2-methylguanosine	Nucleotide and its derivates	10500000	9940000	9470000	15200000	31800000	13200000	18500000	14300000	11800000	16400000	16000000	14000000
pmb0242	310	251.6	3.08	310	Protonated	C00933	Sinapoylcholine	Cholines	4130000	4040000	4290000	2590000	1410000	1730000	2450000	2200000	2220000	4730000	2620000	2950000
pmb0247	137.3	94.3	3.14	136.3	[M+H]+	C00568	p-Aminobenzoate	Benzoic acid derivatives	1400000	1390000	1540000	836000	798000	1020000	1280000	935000	1500000	550000	645000	824000
pmb0287	351.4	277.8	7.47	350.4	[M+H]+	-	MAG (18:4) isomer2	Lipids_Glycerolipids	420000	383000	412000	226000	552000	267000	516000	595000	383000	511000	511000	389000
pmb0292	387.1	331.8	7.65	386.1	[M+H]+	C00187	Cholesterol	Others	600000	545000	550000	854000	626000	991000	405000	370000	649000	353000	290000	263000
pmb0296	357.2	339.9	8.97	356.2	[M+H]+	-	MAG (18:1) isomer2	Lipids_Glycerolipids	3180000	2930000	3000000	2060000	1860000	2370000	3470000	4140000	4030000	3150000	4320000	3960000
pmb0302	126.1	97.3	3.69	125.1	[M+H]+	C03557	2-Aminoethylphosphonate	Others	66100	71000	96100	52900	36300	51100	45900	34600	42300	45200	32400	31700
pmb0322	653.3	345.9	4.76	652.3	[M+H]+	-	"3’,4’,5’-Tricetin O-rutinoside"	Flavone	372000	361000	335000	107000	261000	131000	3590000	2800000	88100	92200	112000	628000
pmb0358	641.1	479.5	4.39	640.1	[M+H]+	-	Selgin O-hexosyl-O-hexoside	Flavone	565000	486000	470000	1170000	2600000	925000	719000	600000	425000	283000	383000	318000
pmb0374	136.1	119.3	1.82	135.1	[M+H]+	-	Aminopurine	Others	1060000	984000	1140000	9	9	702000	804000	771000	1140000	1020000	960000	1140000
pmb0423	195.1	177.5	3.22	194.1	[M+H]+	-	Hydroxy-methoxycinnamate	Hydroxycinnamoyl derivatives	6290000	6410000	6570000	4730000	2300000	4780000	3730000	3200000	3890000	3540000	3200000	3510000
pmb0464	458.1	116.4	0.81	457.1	[M+H]+	-	Aspartic acid di-O-glucoside	Amino acid derivatives	10900000	13300000	11800000	1340000	1070000	1600000	3270000	3120000	4140000	4190000	3640000	5810000
pmb0475	671.2	671	2.85	670.2	[M+H]+	-	Gallic acid O-feruloyl-O-hexosyl-O-hexoside	Hydroxycinnamoyl derivatives	1020000	973000	971000	9	9	9	5210000	2820000	554000	309000	277000	1220000
pmb0478	455.1	437.4	1.92	454.1	[M+H]+	-	Coumarin O-rutinoside	Hydroxycinnamoyl derivatives	3880000	3550000	3500000	1530000	1250000	1390000	1650000	1550000	1520000	2790000	2540000	2510000
pmb0484	104.1	60.2	0.76	103.1	[M+H]+	C00114	Choline	Cholines	12700000	12700000	12000000	9610000	13700000	8440000	12500000	11800000	12900000	11900000	11500000	13000000
pmb0492	584.2	325.8	2.42	583.2	[M+H]+	-	"N',N"",N""'-p-coumaroyl-cinnamoyl-caffeoyl spermidine"	Phenolamides	25100000	23900000	23600000	23000000	25300000	18900000	17900000	15900000	19100000	16800000	15200000	19400000
pmb0493	277.2	260.8	2.58	276.2	[M+H]+	-	N'-p-Coumaroyl agmatine	Phenolamides	1660000	1730000	1760000	999000	1750000	4010000	2500000	1510000	1350000	987000	868000	1520000
pmb0496	307.2	177.5	2.78	306.2	[M+H]+	C18325	N-Feruloyl agmatine	Phenolamides	11700000	12300000	12300000	3670000	7030000	24900000	15400000	10200000	5840000	5190000	4180000	9260000
pmb0500	411.1	177.5	4.75	410.1	[M+H]+	-	"N',N""-p-coumaroyl-feruloyl putrescine"	Phenolamides	2950000	3020000	3210000	2670000	2650000	3790000	2200000	2070000	1750000	1630000	1480000	1680000
pmb0501	131.1	72.1	0.75	130.1	[M+H]+	C00179	Agmatine	Phenolamides	1140000	1140000	1200000	1440000	1900000	1830000	1030000	1010000	1020000	864000	661000	942000
pmb0503	439.1	147.4	2.11	438.1	[M+H]+	-	N-(4'-O-glycosyl)-p-coumaroyl agmatine	Phenolamides	5080000	5420000	5590000	9	5820000	5080000	1120000	812000	1000000	480000	465000	626000
pmb0505	235.1	147.4	2.38	234.1	[M+H]+	-	N'-p-Coumaroyl putrescine	Phenolamides	409000	416000	433000	398000	365000	382000	287000	224000	333000	228000	227000	347000
pmb0530	664.2	524.1	1.16	663.2	[M+H]+	C00003	Nicotinic acid adenine dinucleotide	Nucleotide and its derivates	466000	482000	464000	534000	473000	345000	1070000	1270000	405000	444000	834000	878000
pmb0542	535.1	287.4	2.99	535.1	Protonated	-	Cyanidin 3-O-malonylhexoside	Anthocyanins	4190000	4810000	5080000	3490000	4040000	2680000	5250000	4670000	5640000	2950000	3360000	3670000
pmb0550	449.1	287.3	2.59	449.1	Protonated	C08604	Cyanidin 3-O-glucoside (Kuromanin)	Anthocyanins	17500000	17700000	18500000	6410000	11600000	6350000	18800000	19700000	23400000	17500000	19500000	18300000
pmb0563	301.1	273.6	3.95	301.1	Protonated	C08726	Peonidin	Anthocyanins	304000	254000	307000	265000	454000	292000	447000	379000	333000	420000	356000	358000
pmb0566	581.2	287.3	3.74	580.2	[M+H]+	-	Luteolin O-hexosyl-O-pentoside	Flavone	969000	1080000	1170000	1010000	868000	1000000	588000	609000	608000	683000	729000	591000
pmb0569	509.2	347.6	4.17	508.2	[M+H]+	-	Syringetin 5-O-hexoside	Flavone	642000	643000	587000	389000	373000	479000	726000	634000	493000	375000	367000	497000
pmb0574	757.1	581.5	4.31	756.1	[M+H]+	-	Luteolin O-hexoside O-feruloylpentoside	Flavone	1720000	1650000	1670000	860000	910000	935000	1490000	1470000	1560000	1720000	2080000	2120000
pmb0576	519	271.7	4.23	518	[M+H]+	-	Apigenin O-malonylhexoside	Flavone	241000	243000	233000	124000	293000	160000	422000	436000	390000	458000	392000	397000
pmb0578	655	287.7	4.67	654	[M+H]+	-	Luteolin O-sinapoylhexoside	Flavone	170000	170000	181000	122000	164000	110000	333000	270000	144000	416000	368000	226000
pmb0588	611.1	449.4	3.32	610.1	[M+H]+	-	"Luteolin 3',7-di-O-glucoside"	Flavone	4630000	4330000	4610000	4200000	4260000	3920000	3210000	3420000	3290000	5650000	4630000	4100000
pmb0595	479.2	317.8	4.17	478.2	[M+H]+	-	Isorhamnetin 5-O-hexoside	Flavonol	3630000	3600000	3700000	705000	942000	1960000	5520000	4400000	915000	1420000	487000	1660000
pmb0600	609.4	301.7	4.08	608.4	[M+H]+	-	Chrysoeriol 7-O-rutinoside	Flavone	4300000	4160000	4210000	1050000	534000	827000	11500000	9870000	444000	534000	455000	1840000
pmb0602	509.3	283.6	4.17	508.3	[M+H]+	-	Syringetin 7-O-hexoside	Flavone	564000	557000	506000	327000	313000	405000	553000	553000	446000	418000	332000	504000
pmb0603	625.1	331.7	4.17	624.1	[M+H]+	-	Chrysoeriol O-hexosyl-O-hexoside	Flavone	9440000	8160000	9330000	388000	558000	476000	20400000	17400000	663000	577000	563000	6570000
pmb0606	477.1	287	4.19	476.1	[M+H]+	-	Chrysoeriol O-glucuronic acid	Flavone	19100000	18200000	18900000	795000	340000	401000	80000000	68400000	879000	4070000	1950000	19900000
pmb0607	463.2	287.7	4.3	462.2	[M+H]+	-	Chrysoeriol 7-O-hexoside	Flavone	35800000	36300000	38200000	10300000	9100000	12600000	78600000	69200000	10700000	14500000	11600000	23000000
pmb0608	549.1	301.7	4.55	548.1	[M+H]+	-	Chrysoeriol O-malonylhexoside	Flavone	616000	595000	541000	88900	169000	87200	2780000	2690000	202000	326000	230000	789000
pmb0615	789.1	789.1	2.58	788.1	[M+H]+	-	Hesperetin C-hexosyl-O-hexosyl-O-hexoside	Flavone C-glycosides	6910000	6050000	6250000	5670000	10400000	4520000	8630000	11000000	8520000	14600000	15200000	12900000
pmb0618	627.1	430	2.78	626.1	[M+H]+	-	8-C-hexosyl-hesperetin O-hexoside	Flavone C-glycosides	5340000	5210000	4440000	4150000	5770000	3420000	5210000	6610000	5680000	7840000	9000000	8480000
pmb0619	775.1	774.9	2.67	774.1	[M+H]+	-	Eriodictiol 6-C-hexoside 8-C-hexoside-O-hexoside	Flavone C-glycosides	15800000	17400000	16500000	9	4380000	8110000	6830000	5360000	7860000	6010000	5610000	6550000
pmb0620	787.1	344.1	2.77	786.1	[M+H]+	-	Chrysoeriol 6-C-hexoside 8-C-hexoside-O-hexoside	Flavone C-glycosides	7610000	8080000	7240000	7340000	9430000	6010000	12800000	11800000	10500000	18600000	20600000	19700000
pmb0622	611.2	412.3	3.09	610.2	[M+H]+	-	C-hexosyl-luteolin O-hexoside	Flavone C-glycosides	1900000	2000000	2010000	2940000	1210000	2810000	410000	404000	456000	399000	324000	385000
pmb0626	757.1	757	3.1	756.1	[M+H]+	-	6-C-hexosyl-apigenin O-hexosyl-O-hexoside	Flavone C-glycosides	1030000	894000	794000	3710000	5330000	3160000	607000	418000	378000	335000	403000	393000
pmb0639	757.2	757	3.13	756.2	[M+H]+	-	8-C-hexosyl-apigenin O-hexosyl-O-hexoside	Flavone C-glycosides	18900000	18500000	19500000	15700000	14100000	16600000	13100000	13900000	14000000	23600000	20400000	17300000
pmb0644	449.1	329.6	3.45	448.1	[M+H]+	-	Luteolin C-hexoside	Flavone C-glycosides	8590000	8750000	8990000	3500000	3780000	4300000	5350000	4780000	4680000	6940000	5270000	5290000
pmb0645	627.1	447.3	3.41	626.1	[M+H]+	-	6-C-hexosyl-hesperetin O-hexoside	Flavone C-glycosides	24200000	26200000	25200000	17000000	15800000	15400000	14100000	14000000	13600000	21300000	17400000	16200000
pmb0647	581.1	449.2	3.46	580.1	[M+H]+	-	8-C-hexosyl-luteolin O-pentoside	Flavone C-glycosides	8140000	7460000	7880000	9800000	8530000	8220000	6460000	4940000	4920000	5570000	4890000	4490000
pmb0653	595.1	415.4	3.68	594.1	[M+H]+	-	"di-C,C-hexosyl-apigenin"	Flavone C-glycosides	801000	636000	696000	966000	1260000	668000	722000	946000	797000	2170000	1740000	1150000
pmb0661	609.1	463.4	3.87	608.1	[M+H]+	-	Chrysoeriol C-hexosyl-O-rhamnoside	Flavone C-glycosides	13300000	11300000	11100000	16500000	26800000	12700000	21100000	20300000	17600000	36000000	35100000	27600000
pmb0662	787.2	733.2	3.64	786.2	[M+H]+	-	C-hexosyl-luteolin O-feruloylhexoside	Flavone C-glycosides	3980000	3540000	3360000	3360000	1710000	2630000	2930000	2650000	3080000	3060000	1940000	3370000
pmb0663	611.1	299.8	3.75	610.1	[M+H]+	-	8-C-hexosyl-luteolin O-hexoside	Flavone C-glycosides	12600000	13200000	13600000	526000	552000	644000	37800000	32800000	735000	714000	819000	8710000
pmb0665	611.2	299.8	3.78	610.2	[M+H]+	-	Luteolin 8-C-hexosyl-O-hexoside	Flavone C-glycosides	4200000	3980000	3790000	5400000	4080000	3540000	2010000	2350000	2550000	3880000	3730000	2790000
pmb0672	771.1	367.9	4.02	770.1	[M+H]+	-	6-C-hexosyl-apigenin O-feruloylhexoside	Flavone C-glycosides	271000	232000	309000	355000	422000	379000	356000	387000	288000	558000	572000	522000
pmb0675	711.2	693.1	4.1	710.2	[M+H]+	-	C-pentosyl-apigenin O-p-coumaroylhexoside	Flavone C-glycosides	342000	253000	241000	334000	591000	321000	367000	409000	441000	417000	598000	411000
pmb0676	801	801	4.18	800	[M+H]+	-	8-C-hexosyl-chrysoeriol O-feruloylhexoside	Flavone C-glycosides	280000	266000	308000	132000	185000	150000	314000	270000	138000	280000	210000	111000
pmb0686	537	289.7	4.41	536	[M+H]+	-	Eriodictyol O-malonylhexoside	Flavanone	11100000	10000000	10100000	8450000	12900000	7180000	12000000	11300000	12700000	12400000	13500000	12800000
pmb0693	565.1	481.7	3.39	564.1	[M+H]+	-	C-hexosyl-apigenin C-pentoside	Flavone C-glycosides	298000	232000	231000	625000	144000	165000	217000	45500	128000	55200	93200	73200
pmb0695	771.1	771	3.44	770.1	[M+H]+	-	C-hexosyl-chrysoeriol O-rutinoside	Flavone C-glycosides	303000	328000	263000	189000	512000	204000	367000	378000	294000	303000	315000	353000
pmb0696	625	397.8	3.46	624	[M+H]+	-	8-C-hexosyl chrysoeriol O-hexoside	Flavone C-glycosides	32300000	27200000	25200000	30100000	46100000	22400000	42900000	40500000	38700000	57800000	51500000	44600000
pmb0706	713.1	713.1	2.96	712.1	[M+H]+	-	Quercetin 5-O-malonylhexosyl-hexoside	Flavonol	2160000	1940000	1990000	2300000	3110000	2250000	2680000	2820000	2400000	4120000	3700000	3440000
pmb0709	713.1	303.6	3.49	712.1	[M+H]+	-	Quercetin 7-O-malonylhexosyl-hexoside	Flavonol	22100000	20700000	21100000	21300000	26500000	24600000	25100000	19700000	20100000	29300000	25100000	24200000
pmb0711	611.2	303.7	3.7	610.2	[M+H]+	-	Quercetin 7-O-rutinoside	Flavonol	8950000	7500000	8430000	10100000	7470000	7220000	4560000	5340000	4670000	8130000	6970000	5230000
pmb0712	655.2	331.7	3.5	654.2	[M+H]+	-	Tricin 5-O-hexosyl-O-hexoside	Flavone	533000	375000	438000	9	9	259000	340000	308000	361000	455000	444000	429000
pmb0713	655.2	331.7	3.37	654.2	[M+H]+	-	Tricin 7-O-hexosyl-O-hexoside	Flavone	548000	501000	507000	576000	297000	307000	371000	492000	355000	626000	592000	553000
pmb0716	655.2	331.7	4.16	654.2	[M+H]+	-	Tricin di-O-hexoside	Flavone	175000	183000	173000	151000	180000	156000	164000	152000	132000	109000	126000	94000
pmb0720	579.1	331.7	4.56	578.1	[M+H]+	-	Tricin O-malonylhexoside	Flavone	9240000	8570000	9160000	8880000	11300000	8870000	15700000	20400000	12500000	14700000	15500000	15200000
pmb0733	639.1	331.8	4.07	638.1	[M+H]+	-	Tricin 5-O-rutinoside	Flavone	468000	469000	415000	412000	634000	425000	543000	403000	375000	360000	353000	291000
pmb0736	493.1	331.8	4.3	492.1	[M+H]+	-	Tricin 7-O-hexoside	Flavone	18800000	18400000	19900000	16200000	12700000	17700000	16300000	20400000	16200000	16000000	16600000	16800000
pmb0746	527.1	331.7	5.84	526.1	[M+H]+	-	Tricin 4'-O-β-guaiacylglycerol	Flavonolignan	286000	278000	352000	264000	185000	173000	293000	259000	156000	447000	202000	264000
pmb0751	321.1	147.5	3.81	320.1	[M+H]+	-	5-O-p-Coumaroyl shikimic acid	Quinate and its derivatives	641000	628000	708000	589000	452000	631000	465000	484000	393000	512000	355000	402000
pmb0752	369.1	177.5	3.01	368.1	[M+H]+	C02572	3-O-Feruloyl quinic acid	Quinate and its derivatives	267000	276000	249000	154000	171000	102000	198000	180000	267000	181000	196000	185000
pmb0764	144.1	142.9	2.6	143.1	[M+H]+	C04294	4-Methyl-5-thiazoleethanol	Others	251000	277000	277000	212000	181000	212000	139000	165000	173000	147000	148000	179000
pmb0766	390.4	284.9	7.2	389.4	[M+H]+	-	Azoxystrobin acid	Others	2530000	2110000	2410000	2310000	1800000	2610000	1900000	2440000	1630000	2010000	2100000	2950000
pmb0771	314	177.5	4.91	313	[M+H]+	C02717	N-Feruloyl tyramine	Phenolamides	11500000	11500000	12300000	32000000	8880000	24600000	243000	349000	640000	17900000	2070000	3230000
pmb0782	86.1	56	1.19	85.1	[M+H]+	C01746	Piperidine	Alkaloids	13500000	13500000	13200000	14100000	11700000	12600000	12400000	14300000	11200000	10500000	12700000	11500000
pmb0789	332.1	314.7	1.16	331.1	[M+H]+	-	Pyridoxine O-glucoside	Vitamins	1030000	1070000	963000	487000	750000	329000	1440000	1400000	1350000	1260000	1180000	1610000
pmb0800	123.1	80.3	1.52	122.1	[M+H]+	C00153	Niacinamide	Vitamins	2790000	2610000	2930000	1390000	1870000	1330000	1890000	1820000	3200000	2050000	2230000	3180000
pmb0801	346	184.5	1.58	345	[M+H]+	-	4-Pyridoxic acid O-hexoside	Vitamins	461000	439000	407000	9	448000	218000	481000	422000	559000	291000	345000	390000
pmb0802	220.2	202.7	2.15	219.2	[M+H]+	C00864	D-Pantothenic acid	Vitamins	2050000	1990000	2060000	1820000	1730000	1680000	1740000	1930000	1980000	1500000	1630000	1940000
pmb0808	353.1	272.8	2.83	352.1	[M+H]+	-	"6,7-dihydroxycoumarin 6-O-quinic acid"	Coumarins	438000	358000	552000	358000	296000	280000	211000	212000	101000	298000	148000	80900
pmb0813	176.1	133.5	4.3	175.1	[M+H]+	-	1-Methoxyindole-3-carbaldehyde	Indole derivatives	1060000	1240000	1230000	648000	496000	916000	667000	614000	729000	661000	588000	568000
pmb0818	206.1	147.5	2.39	205.1	[M+H]+	C05660	Methoxyindoleacetic acid	Indole derivatives	5040000	5160000	5300000	5010000	2870000	5420000	2410000	2350000	3080000	1950000	1030000	1800000
pmb0819	157	130.4	2.39	156	[M+H]+	C02938	3-Indoleacetonitrile	Indole derivatives	563000	719000	1090000	1070000	331000	1040000	102000	101000	223000	9	9	53200
pmb0829	98.9	81.1	0.88	97.9	[M+H]+	C00009	Phosphoric acid	Organic acids	6290000	6130000	5400000	5750000	4670000	6880000	2560000	2540000	3060000	2410000	2310000	3610000
pmb0835	611.2	611.1	2.36	610.2	[M+H]+	-	Gallocatechin-gallocatechin	Catechin derivatives	9410000	9880000	10200000	9	7230000	3230000	11300000	11700000	13500000	10600000	12500000	10600000
pmb0848	494.3	184.6	7.88	493.3	[M+H]+	-	LysoPC 16:1 (2n isomer)	Lipids_Glycerophospholipids	5810000	5610000	5430000	1410000	2500000	1480000	9190000	8940000	5240000	6140000	8390000	6790000
pmb0852	520.3	502.3	8.43	519.3	[M+H]+	-	LysoPC 18:2	Lipids_Glycerophospholipids	6910000	6590000	6040000	2600000	2440000	1610000	7660000	7200000	5370000	6720000	9650000	7670000
pmb0854	518.3	459.6	8.79	517.3	[M+H]+	-	LysoPC 18:3	Lipids_Glycerophospholipids	30900000	24700000	21200000	21200000	52200000	12200000	59300000	50300000	56200000	60700000	58900000	55100000
pmb0855	496.3	478.3	8.8	495.3	[M+H]+	-	LysoPC 16:0	Lipids_Glycerophospholipids	6320000	5630000	4740000	4620000	14100000	2760000	18500000	16800000	16400000	15800000	18100000	17200000
pmb0859	522.4	184.5	8.91	521.4	[M+H]+	-	LysoPC 18:1 (2n isomer)	Lipids_Glycerophospholipids	4520000	4350000	4230000	2060000	4250000	2880000	7060000	5050000	2970000	5980000	7000000	4340000
pmb0862	440.1	422.7	6.77	439.1	[M+H]+	-	LysoPC 12:1	Lipids_Glycerophospholipids	716000	666000	664000	188000	130000	144000	318000	540000	505000	1490000	823000	941000
pmb0863	492.3	184.5	7.34	491.3	[M+H]+	-	LysoPC 16:2 (2n isomer)	Lipids_Glycerophospholipids	10600000	10300000	10300000	1090000	2190000	1480000	11400000	11900000	7560000	14200000	17700000	19000000
pmb0864	426.3	285.8	7.69	425.3	[M+H]+	-	LysoPE 14:0	Lipids_Glycerophospholipids	4550000	3410000	3260000	4010000	8140000	3030000	9870000	8460000	9970000	7170000	8260000	10700000
pmb0865	518.2	500.3	7.71	517.2	[M+H]+	-	LysoPC 18:3 (2n isomer)	Lipids_Glycerophospholipids	9070000	9460000	8860000	1610000	2530000	1550000	10300000	9000000	6110000	9480000	10600000	9060000
pmb0866	468.1	450.5	7.74	467.1	[M+H]+	-	LysoPC 14:0	Lipids_Glycerophospholipids	22500000	21100000	22500000	13100000	16400000	9920000	23300000	25400000	32100000	23800000	22100000	31300000
pmb0873	520	125	8.25	519	[M+H]+	-	LysoPC 18:2 (2n isomer)	Lipids_Glycerophospholipids	9240000	9010000	8510000	4400000	6500000	4340000	13000000	12700000	8370000	13000000	14900000	11300000
pmb0874	478.6	337.9	8.38	477.6	[M+H]+	-	LysoPE 18:2 (2n isomer)	Lipids_Glycerophospholipids	23300000	21500000	22900000	10100000	11600000	8510000	22100000	21300000	10200000	19100000	21000000	16400000
pmb0877	480.1	339.9	8.87	479.1	[M+H]+	-	LysoPE 18:1	Lipids_Glycerophospholipids	9600000	8730000	9550000	22200000	6980000	27500000	3950000	2770000	1800000	2920000	4870000	2250000
pmb0880	482.1	314	8.98	481.1	[M+H]+	-	LysoPE 18:0 (2n isomer)	Lipids_Glycerophospholipids	107000	85500	77900	65900	188000	49600	350000	324000	282000	262000	432000	391000
pmb0882	522.1	125.5	9.07	521.1	[M+H]+	-	LysoPC 18:1	Lipids_Glycerophospholipids	22500000	27500000	24100000	16200000	15700000	13700000	32700000	30200000	27700000	27300000	46300000	34700000
pmb0883	482.1	341.9	9.86	481.1	[M+H]+	-	LysoPE 18:0	Lipids_Glycerophospholipids	2580000	1540000	1280000	2700000	36900000	1750000	28600000	16300000	10900000	11900000	13200000	14000000
pmb0889	279.3	201.5	8.96	278.3	[M+H]+	C08364	Punicic acid	Lipids_Fatty acids	1280000	1180000	1320000	1460000	1170000	2100000	815000	1140000	925000	1850000	1160000	950000
pmb0890	355.1	337.9	10.52	354.1	[M+H]+	-	MAG (18:2)	Lipids_Glycerolipids	20400000	14900000	18300000	8690000	6600000	8890000	16000000	20000000	16700000	33000000	22800000	19000000
pmb0962	235.1	118.4	0.8	234.1	[M+H]+	-	Lysine butyrate	Amino acid derivatives	1510000	1590000	1810000	21800000	970000	26400000	227000	255000	253000	160000	106000	258000
pmb0964	366.2	203.5	0.8	365.2	[M+H]+	-	iP7G	Nucleotide and its derivates	614000	611000	524000	179000	242000	96100	360000	385000	340000	606000	425000	409000
pmb0981	348.2	136.4	1.16	347.2	[M+H]+	C00020	Adenosine 5'-monophosphate	Nucleotide and its derivates	274000	263000	237000	120000	88600	109000	206000	299000	199000	209000	345000	310000
pmb1096	118	58.2	2.39	117	[M+H]+	C00463	Indole	Indole derivatives	1520000	1600000	1760000	1500000	804000	1460000	647000	632000	848000	529000	321000	455000
pmb1240	503.2	311.8	3.79	502.2	[M+H]+	-	Phellodensin F	Others	1600000	1780000	1940000	618000	331000	773000	658000	605000	607000	826000	616000	681000
pmb1318	457.2	191.5	4.48	456.2	[M+H]+	-	8-Methyl-2-oxo-4-phenyl-2H-chromen-7-yl 4-(hexyloxy)benzoate	Benzoic acid derivatives	2500000	2430000	2260000	1420000	1790000	1430000	3430000	2900000	3470000	2120000	2430000	2910000
pmb1452	275.1	258.1	6.23	274.1	[M+H]+	-	N-Lauryldiethanolamine	Others	2010000	1810000	1910000	2450000	2070000	2300000	1970000	2210000	1630000	2230000	2250000	2360000
pmb1562	351	259.9	7.8	350	[M+H]+	-	MAG (18:4) isomer3	Lipids_Glycerolipids	2110000	1730000	2060000	3690000	2490000	4470000	661000	1220000	3680000	2110000	1480000	1770000
pmb1605	353.3	335.8	8.45	352.3	[M+H]+	-	MAG (18:3) isomer3	Lipids_Glycerolipids	14300000	12800000	12900000	8490000	8120000	8140000	14200000	14300000	16100000	15300000	18500000	15500000
pmb1626	534.4	262.9	9.22	533.4	[M+H]+	-	MGMG (18:2) isomer1	Lipids_Glycerolipids	15300000	14100000	14400000	3140000	3300000	3030000	7920000	11200000	8920000	5790000	14600000	12600000
pmb1650	279.2	149.4	9.71	278.2	[M+H]+	-	"Octadeca-11E,13E,15Z-trienoic acid"	Lipids_Fatty acids	4040000	3600000	3550000	3390000	2920000	2580000	4950000	4870000	4420000	2270000	4590000	5100000
pmb1652	149	121.3	9.71	148	[M+H]+	-	Phthalic anhydride	Others	12100000	11500000	12100000	10800000	7600000	7420000	13800000	13300000	12700000	6050000	12200000	14700000
pmb1656	353.1	173.7	9.9	352.1	[M+H]+	-	MAG (18:3) isomer4	Lipids_Glycerolipids	3660000	3010000	2910000	1950000	933000	1670000	2450000	2570000	2330000	3020000	2570000	2760000
pmb1754	184	83.2	0.78	183	[M+H]+	C00588	O-Phosphocholine	Cholines	2040000	1930000	2060000	1620000	1580000	1900000	1460000	1550000	1430000	1390000	1460000	1580000
pmb1912	474.2	327.8	2.3	473.2	[M+H]+	C00234	10-Formyl-THF	Others	6140000	6020000	6360000	6330000	10200000	6440000	6050000	5080000	5420000	4750000	4650000	4420000
pmb2211	343.1	240.9	6.59	342.1	[M+H]+	-	Cocamidopropyl betaine	Others	11000000	10500000	10800000	3690000	3090000	5760000	7720000	3320000	26600000	7540000	11600000	20500000
pmb2221	318.3	300.9	6.95	317.3	[M+H]+	C12144	4-Hydroxysphinganine	Lipids_Fatty acids	21400000	14200000	11900000	53300000	563000000	41100000	101000000	76000000	75100000	56100000	47500000	38800000
pmb2222	319.1	301.9	7.07	318.1	[M+H]+	-	Phytocassane C	Terpenoids	7370000	4720000	4410000	18200000	157000000	13100000	29000000	22500000	23500000	17800000	14900000	12600000
pmb2228	538.1	184.5	6.84	537.1	[M+H]+	-	LysoPC 19:0	Lipids_Glycerophospholipids	828000	687000	839000	1020000	1450000	2050000	283000	394000	302000	525000	560000	514000
pmb2251	694.1	335.8	7.6	693.1	[M+H]+	-	DGMG (18:1)	Lipids_Glycerolipids	25100000	24700000	25800000	8770000	12000000	12300000	25900000	23000000	19900000	33300000	29500000	23000000
pmb2260	480.1	184.5	7.76	479.1	[M+H]+	-	LysoPC 15:1	Lipids_Glycerophospholipids	2370000	2570000	2570000	1800000	1090000	1030000	2500000	2560000	2690000	2170000	2740000	2950000
pmb2319	482.3	184.5	8.26	481.3	[M+H]+	-	LysoPC 15:0	Lipids_Glycerophospholipids	25100000	21000000	18300000	52900000	119000000	38700000	59600000	47700000	67100000	28100000	28600000	36800000
pmb2325	353.1	261.8	8.42	352.1	[M+H]+	-	MAG (18:3) isomer2	Lipids_Glycerolipids	22400000	22900000	22000000	13300000	9870000	13500000	18700000	17500000	21500000	19100000	22100000	20200000
pmb2363	357.2	339.9	8.76	356.2	[M+H]+	-	MAG (18:1) isomer1	Lipids_Glycerolipids	1200000	968000	1310000	462000	435000	723000	354000	485000	590000	837000	726000	680000
pmb2369	772.1	478.4	8.79	771.1	[M+H]+	-	PC 19:2/16:0	Lipids_Glycerophospholipids	171000	138000	124000	85400	449000	31100	616000	702000	727000	521000	538000	623000
pmb2383	534.1	338	9.04	533.1	[M+H]+	-	MGMG (18:2) isomer2	Lipids_Glycerolipids	26800000	23400000	25800000	16300000	13200000	17300000	23100000	24600000	27200000	17100000	30300000	29500000
pmb2388	524.1	507.4	8.91	523.1	[M+H]+	-	LysoPC 18:0 (2n isomer)	Lipids_Glycerophospholipids	11100000	12200000	11700000	5590000	9330000	7690000	14200000	11100000	6810000	13000000	15900000	10200000
pmb2406	510.1	510.4	9.34	509.1	[M+H]+	-	LysoPC 17:0	Lipids_Glycerophospholipids	3660000	2520000	2010000	3470000	27100000	2100000	42300000	39400000	29600000	19900000	29100000	29700000
pmb2444	353.2	261.8	10.06	352.2	[M+H]+	-	MAG (18:3) isomer1	Lipids_Glycerolipids	2510000	1870000	1910000	1320000	1320000	1210000	2000000	2280000	1910000	1850000	1710000	1710000
pmb2497	197	135.1	0.71	198	[M-H]-	C05584	4-Hydroxy-3-methoxymandelate	Organic acids	36500	34100	38800	40700	44100	25500	42400	45500	41300	43500	50500	54900
pmb2586	593.1	549.4	3.72	594.1	[M-H]-	-	Gallocatechin-catechin	Catechin derivatives	8320000	9430000	9300000	7820000	7520000	7780000	6540000	7120000	7710000	9080000	8510000	7690000
pmb2591	245	203.2	3.87	246	[M-H]-	C03137	Acetyl tryptophan	Amino acid derivatives	1070000	1130000	1040000	546000	828000	676000	1250000	1260000	1390000	901000	933000	1040000
pmb2620	207.1	192.1	5.52	208.1	[M-H]-	-	"3,4-Dimethoxycinnamic acid"	Hydroxycinnamoyl derivatives	524000	565000	554000	1210000	920000	856000	342000	210000	227000	308000	168000	147000
pmb2640	199	181.3	9.66	200	[M-H]-	C02679	Lauric acid (C12:0)	Lipids_Fatty acids	285000	256000	256000	207000	201000	321000	193000	143000	193000	207000	171000	249000
pmb2643	225	207.2	10.05	226	[M-H]-	C08322	Myristoleic acid (C14:1)	Lipids_Fatty acids	22500	39400	29400	92700	73500	61400	51800	59000	51500	17500	39700	46000
pmb2648	263.1	147.2	0.74	264.1	[M-H]-	C00378	Thiamine	Vitamins	39200	39700	36800	58700	61800	51400	51300	44100	9	40100	47700	46100
pmb2653	649.1	503.3	0.76	650.1	[M-H]-	-	D(+)-Melezitose O-rhamnoside	Carbohydrates	647000	595000	717000	45100	101000	35800	733000	1110000	1460000	2420000	1590000	1350000
pmb2654	460.1	118.2	0.78	461.1	[M-H]-	-	Anthranilate O-hexosyl-O-hexoside	Benzoic acid derivatives	2970000	2850000	2880000	646000	1140000	435000	5790000	7060000	5140000	7380000	9080000	5750000
pmb2657	289.1	191.2	0.71	290.1	[M-H]-	C03406	Argininosuccinate	Organic acids	22500	20900	19700	28300	17600	7160	23200	43600	24000	43900	45500	31800
pmb2673	210.1	135.2	1.5	211.1	[M-H]-	-	"3-(6-Hydroxy-3,4-dioxo-1,5-cyclohexadien-1-yl)-L-alanine"	Amino acid derivatives	43600	45400	47500	34900	19700	48100	34100	39900	30000	56500	53900	39700
pmb2684	328.1	134.2	1.68	329.1	[M-H]-	C00575	Cyclic AMP	Nucleotide and its derivates	1390000	1340000	1330000	1640000	1040000	496000	575000	786000	1810000	1380000	775000	2410000
pmb2723	485.1	323.3	3.44	486.1	[M-H]-	-	4-hydroxycoumarin di-glucoside	Coumarins	118000	103000	113000	108000	104000	99500	112000	91400	60800	83800	78300	63400
pmb2778	295	183.3	8.96	296	[M-H]-	-	"9,10-EODE"	Lipids_Fatty acids	71200000	62500000	70800000	72600000	52800000	113000000	42600000	45700000	45200000	74300000	51500000	41200000
pmb2786	293	275.4	8.42	294	[M-H]-	-	9-HOTrE	Lipids_Fatty acids	11100000	10400000	10500000	16700000	13700000	22600000	4390000	4280000	5980000	5010000	3750000	4220000
pmb2787	293.2	249.9	9.19	294.2	[M-H]-	-	9-KODE	Lipids_Fatty acids	5860000	5190000	5310000	6760000	6210000	6760000	4160000	3150000	4410000	2440000	2540000	4000000
pmb2789	309	291.5	7.54	310	[M-H]-	-	13-HpOTrE(r)	Lipids_Fatty acids	3100000	3000000	3400000	8030000	4080000	7440000	1020000	1040000	888000	885000	810000	838000
pmb2791	309.1	291.4	7.55	310.1	[M-H]-	-	9-HpOTrE	Lipids_Fatty acids	2780000	2620000	2780000	6460000	3450000	6100000	1100000	1170000	1020000	912000	720000	831000
pmb2792	293	193.2	7.81	294	[M-H]-	-	13-HOTrE(r)	Lipids_Fatty acids	287000	273000	302000	190000	333000	217000	287000	314000	367000	281000	310000	324000
pmb2795	177	145.2	5.5	178	[M-H]-	-	4-Methoxycinnamic acid	Hydroxycinnamoyl derivatives	4370000	4400000	4620000	3270000	2590000	4310000	1870000	1730000	2840000	1930000	1790000	1830000
pmb2799	295	277.5	9.74	296	[M-H]-	-	"12,13-EODE"	Lipids_Fatty acids	2480000	2010000	2260000	3440000	2620000	3070000	1790000	811000	1160000	492000	689000	1960000
pmb2804	311.1	293.4	7.87	312.1	[M-H]-	C04717	13-HPODE	Lipids_Fatty acids	21100000	20900000	20800000	37500000	27500000	37800000	9660000	9810000	11500000	10800000	9790000	12600000
pmb2826	147	85	1.03	148	[M-H]-	C00815	Citramalate	Organic acids	13100000	12400000	12500000	6510000	14200000	11400000	31700000	20300000	15500000	11900000	12900000	18800000
pmb2831	315.1	153.2	2.44	316.1	[M-H]-	-	Protocatechuic acid O-glucoside	Catechin derivatives	576000	542000	629000	565000	308000	403000	240000	259000	9	178000	161000	214000
pmb2835	181.1	151.1	3.95	182.1	[M-H]-	-	Syringaldehyde	Hydroxycinnamoyl derivatives	460000	473000	473000	504000	338000	539000	385000	444000	663000	241000	240000	324000
pmb2848	347.1	329.3	5.79	348.1	[M-H]-	-	3(2'-Chlorophenyl)-7-hydroxy-4-phenylcoumarin	Coumarins	868000	776000	806000	623000	1150000	597000	656000	487000	786000	310000	470000	595000
pmb2850	329	314.2	5.73	330	[M-H]-	-	Tricin	Flavone	221000	222000	231000	396000	278000	412000	91900	176000	68700	96000	79400	68500
pmb2855	307	145.2	0.77	308	[M-H]-	-	L-Glutamine O-hexside	Amino acid derivatives	2020000	2000000	2630000	1560000	3350000	2230000	1460000	1690000	2610000	2080000	1480000	1800000
pmb2857	308.1	128.2	0.8	309.1	[M-H]-	-	L-Glutamic acid O-glucoside	Amino acid derivatives	370000	414000	440000	235000	358000	395000	289000	289000	364000	301000	270000	321000
pmb2858	665.1	485.3	0.81	666.1	[M-H]-	C02052	Maltotetraose	Carbohydrates	41600	38600	41300	13000	9580	11900	23500	40200	31700	128000	119000	77200
pmb2871	315.1	152.1	1.84	316.1	[M-H]-	-	"2,5-dihydroxy benzoic acid O-hexside"	Benzoic acid derivatives	4880000	4630000	4390000	9	2270000	3600000	3550000	3940000	9	4940000	4210000	4310000
pmb2873	214.1	134.2	3.65	215.1	[M-H]-	-	3-(2-Naphthyl)-D-alanine	Amino acid derivatives	890000	816000	881000	816000	618000	1740000	771000	654000	457000	633000	608000	589000
pmb2922	565.1	323.3	1.11	566.1	[M-H]-	C00029	Uridine 5'-diphospho-D-glucose	Nucleotide and its derivates	640000	795000	773000	220000	9	9	1540000	1470000	9	1610000	969000	232000
pmb2928	331	313.7	2.02	332	[M-H]-	-	Gallic acid O-Hexoside	Benzoic acid derivatives	321000	327000	327000	9	120000	111000	238000	283000	9	299000	271000	269000
pmb2933	311.1	149.2	2.16	312.1	[M-H]-	-	Caftaric acid	Hydroxycinnamoyl derivatives	217000	215000	221000	9	73600	60800	194000	257000	9	231000	263000	228000
pmb2938	353.1	191.2	3	354.1	[M-H]-	-	4-O-Caffeoyl quinic acid (criptochlorogenic acid)	Quinate and its derivatives	1160000	1030000	1080000	1900000	1330000	1600000	565000	433000	353000	416000	380000	405000
pmb2940	385.1	223.2	3.26	386.1	[M-H]-	-	1-O-beta-D-Glucopyranosyl sinapate	Hydroxycinnamoyl derivatives	1090000	1110000	1130000	482000	314000	333000	1550000	1200000	368000	1030000	735000	403000
pmb2948	346.1	211.1	0.85	347.1	[M-H]-	C01367	Adenosine 3'-monophosphate	Nucleotide and its derivates	73200	92700	107000	9	9	35800	149000	204000	44100	214000	242000	101000
pmb2954	771.1	609.5	2.83	772.1	[M-H]-	-	Luteolin O-hexosyl-O-hexosyl-O-hexoside	Flavone	1040000	961000	1030000	1070000	827000	761000	743000	808000	9	1140000	1040000	1050000
pmb2978	563.1	269.3	4.04	564.1	[M-H]-	-	Apigenin O-hexosyl-O-pentoside	Flavone	147000	140000	132000	213000	166000	154000	53300	116000	80700	150000	182000	138000
pmb2988	624.1	285.3	3.15	625.1	[M-H]-	-	Luteolin O-hexosyl-O-gluconic acid	Flavone	17000000	15200000	14600000	16500000	32000000	13800000	34600000	37400000	28600000	43000000	45300000	40500000
pmb2992	459.1	283.2	3.75	460.1	[M-H]-	-	Acacetin O-glucuronic acid	Flavone	457000	470000	491000	263000	442000	348000	566000	690000	569000	732000	624000	638000
pmb3000	503.1	341.3	3.94	504.1	[M-H]-	-	Chrysoeriol O-acetylhexoside	Flavone	382000	271000	364000	429000	195000	472000	136000	164000	107000	298000	171000	169000
pmb3005	621.1	299.4	4.07	622.1	[M-H]-	-	Chrysoeriol O-rhamnosyl-O-glucuronic acid	Flavone	112000	98200	99400	63200	106000	28300	196000	168000	116000	198000	163000	97000
pmb3006	431.1	269.2	4.21	432.1	[M-H]-	C04608	Apigenin 7-O-glucoside (Cosmosiin)	Flavone	645000	631000	666000	610000	521000	506000	507000	562000	409000	654000	666000	520000
pmb3013	519.1	315.3	4.32	520.1	[M-H]-	-	Isorhamnetin O-acetyl-hexoside	Flavonol	2870000	2870000	2780000	1050000	2190000	1830000	7350000	5010000	3200000	1600000	1270000	2360000
pmb3023	449.1	329.3	3.37	450.1	[M-H]-	-	Eriodictyol C-hexoside	Flavone C-glycosides	3980000	3940000	4050000	2640000	2350000	2320000	2510000	2770000	2340000	2780000	2120000	2690000
pmb3026	505.1	301.2	3.8	506.1	[M-H]-	-	Quercetin O-acetylhexoside	Flavonol	3920000	4290000	4160000	4440000	7150000	4840000	6190000	5460000	4070000	4660000	4880000	3220000
pmb3028	535	329.4	3.75	536	[M-H]-	-	Tricin O-sinapic acid	Flavone	1910000	1840000	1800000	2360000	1810000	2200000	1250000	888000	753000	1130000	908000	838000
pmb3041	521.1	329.3	3.81	522.1	[M-H]-	-	Tricin O-saccharic acid	Flavone	529000	591000	565000	323000	245000	255000	465000	588000	552000	597000	533000	614000
pmb3042	491.1	329.3	4	492.1	[M-H]-	-	Tricin 5-O-hexoside	Flavone	256000	250000	241000	226000	370000	307000	204000	229000	172000	130000	552000	557000
pmb3061	499.1	163.2	2.1	500.1	[M-H]-	-	5-O-p-coumaroyl quinic acid O-hexoside	Quinate and its derivatives	133000	116000	141000	9	72300	65300	144000	110000	9	144000	142000	135000
pmb3066	481.1	445.4	2.62	482.1	[M-H]-	-	5-O-p-coumaroyl shikimic acid O-hexoside	Quinate and its derivatives	6130000	5870000	5580000	3960000	3640000	2540000	6230000	6770000	5000000	7360000	7280000	8320000
pmb3068	337.1	155.8	2.85	338.1	[M-H]-	-	1-O-p-Coumaroyl quinic acid	Quinate and its derivatives	327000	293000	302000	244000	276000	246000	219000	189000	159000	325000	364000	363000
pmb3072	481.1	319.3	3.23	482.1	[M-H]-	-	3-O-p-coumaroyl shikimic acid O-hexoside	Quinate and its derivatives	15000000	13500000	13100000	3450000	5170000	5950000	9070000	9980000	7320000	9240000	8660000	11200000
pmb3074	337.1	190.9	3.3	338.1	[M-H]-	-	3-O-p-Coumaroyl quinic acid	Quinate and its derivatives	3130000	3090000	3270000	1510000	1890000	1270000	1830000	2220000	2170000	4140000	3490000	3290000
pmb3075	319	145.3	3.93	320	[M-H]-	-	3-O-p-Coumaroyl shikimic acid	Quinate and its derivatives	123000	135000	123000	115000	101000	124000	105000	120000	122000	122000	108000	93600
pmb3081	289.1	97	1.08	290.1	[M-H]-	-	Glucarate O-Phosphoric acid	Carbohydrates	786000	866000	877000	935000	577000	603000	750000	783000	609000	934000	647000	704000
pmb3088	421.1	241.2	0.71	422.1	[M-H]-	C00689	Trehalose 6-phosphate	Carbohydrates	197000	198000	204000	48000	77200	45200	240000	298000	257000	257000	309000	288000
pmb3093	351.1	132.6	2.39	352.1	[M-H]-	-	"6,7-dihydroxycoumarin 7-O-quinic acid"	Coumarins	149000	120000	184000	208000	157000	189000	45100	39600	9	65900	32400	23300
pmb3099	153	78.9	1.56	154	[M-H]-	C06608	Diethyl phosphate	Organic acids	767000	736000	737000	346000	1220000	431000	416000	1050000	1090000	2290000	445000	1480000
pmb3101	175.1	131.3	2.75	176.1	[M-H]-	C02504	2-Isopropylmalate	Organic acids	47500000	46600000	45600000	89300000	85500000	88600000	19400000	18700000	28300000	17400000	18000000	14600000
pmb3107	359.1	197.1	2.26	360.1	[M-H]-	-	Syringic acid O-glucoside	Benzoic acid derivatives	2020000	1850000	1980000	1580000	1020000	1400000	1400000	1330000	9	757000	706000	714000
pmb3114	561.1	271.3	3.61	562.1	[M-H]-	-	Epicatechin-epiafzelechin	Catechin derivatives	211000	224000	232000	437000	299000	355000	96200	78400	83100	53200	51300	51300
pmb3117	452	255.3	8.74	453	[M-H]-	-	LysoPE 16:0	Lipids_Glycerophospholipids	44300000	33000000	28200000	52600000	169000000	31600000	267000000	227000000	175000000	175000000	196000000	222000000
pmb3132	478.1	281.3	8.86	479.1	[M-H]-	-	LysoPE 18:1 (2n isomer)	Lipids_Glycerophospholipids	28100000	27900000	28300000	79200000	35200000	79700000	19700000	13000000	8110000	12000000	25700000	10200000
pmb3264	611.1	306.2	1.17	612.1	[M-H]-	C00127	Glutathione oxidized	Amino acid derivatives	3080000	3150000	2620000	3060000	5530000	1760000	8070000	8850000	7200000	9800000	9370000	8590000
pmb3894	329.1	314.3	5.91	330.1	[M-H]-	-	Di-O-methylquercetin	Flavonol	16400000	16300000	16900000	23100000	13200000	33800000	8690000	8610000	12200000	9280000	8430000	9350000
pmb5304	277.1	233.7	10.62	278.1	[M-H]-	C06427	α-Linolenic acid	Lipids_Fatty acids	74400	82500	76400	56900	60200	70700	73400	53700	58900	54200	57700	68400
pmc0066	333.1	137	0.7	332.1	[M+H]+	C06196	2'-Deoxyinosine-5'-monophosphate	Nucleotide and its derivates	378000	489000	406000	598000	105000	1350000	43100	59800	53600	38600	51400	80000
pmc0274	167.1	121	1.92	166.1	[M+H]+	C16614	6-Methylmercaptopurine	Nucleotide and its derivates	7810000	7690000	7860000	8540000	8570000	7760000	6000000	5910000	6180000	5080000	5070000	5210000
pmc0281	400.2	136.1	1.94	399.2	[M+H]+	-	Adenosine O-ribose	Nucleotide and its derivates	14100000	13900000	13700000	9630000	10500000	8030000	7800000	8140000	9570000	8590000	8870000	8740000
pmc0304	384.1	252.2	2.06	383.1	[M+H]+	-	Succinyladenosine	Nucleotide and its derivates	12000000	11400000	12000000	14600000	12900000	11600000	6570000	6030000	5670000	7160000	7700000	6970000
pmc0960	544.4	544.4	8.91	543.4	[M+H]+	-	LysoPC 20:4	Lipids_Glycerophospholipids	16500000	14800000	11900000	5530000	8980000	8380000	20900000	15500000	6850000	18500000	22200000	13800000
pmc1990	299.1	74.8	6.78	300.1	[M-H]-	-	"4'-Hydroxy-5,7-dimethoxyflavanone"	Flavanone	240000	273000	295000	50500	23500	53300	29300	51600	38700	12000	30000	15600
pmd0017	203	112	0.62	202	[M+H]+	C00750	Spermine	Phenolamides	1160000	1170000	1070000	1020000	872000	656000	937000	970000	917000	1010000	980000	996000
pmd0130	468.3	450.5	7.73	467.3	[M+H]+	-	LysoPC 14:0 (2n isomer)	Lipids_Glycerophospholipids	35200000	36000000	35700000	21600000	30100000	15200000	39400000	41800000	57400000	42800000	38200000	56900000
pmd0132	496.3	478.3	8.8	495.3	[M+H]+	-	LysoPC 16:0 (2n isomer)	Lipids_Glycerophospholipids	6560000	5510000	4550000	4510000	15100000	2650000	19300000	16300000	13500000	16400000	18500000	15400000
pmd0136	524.4	507.4	9.91	523.4	[M+H]+	-	LysoPC 18:0	Lipids_Glycerophospholipids	1180000	884000	637000	992000	7520000	486000	9480000	7860000	7490000	6740000	7640000	7290000
pmd0144	550.4	245.1	9.96	549.4	[M+H]+	-	LysoPC 20:1 (2n isomer)	Lipids_Glycerophospholipids	20300000	20900000	19300000	9000000	18800000	9990000	37900000	28600000	13900000	25200000	32500000	29200000
pmd0145	550.4	245.1	10	549.4	[M+H]+	-	LysoPC 20:1	Lipids_Glycerophospholipids	20700000	23300000	21100000	9120000	20900000	9820000	42000000	32000000	15200000	25800000	34500000	32600000
pmd0158	424.2	285.8	7.51	425.2	[M-H]-	-	LysoPE 14:0 (2n isomer)	Lipids_Glycerophospholipids	2430000	2280000	2350000	2920000	2110000	3920000	2750000	3070000	2070000	4540000	3600000	3130000
pmd0160	452.3	255.3	8.73	453.3	[M-H]-	-	LysoPE 16:0 (2n isomer)	Lipids_Glycerophospholipids	62000000	47000000	40400000	75000000	231000000	45700000	332000000	303000000	240000000	230000000	255000000	289000000
pme0002	611.2	303.1	4.07	610.19	[M+H]+	C09806	Hesperetin 7-O-neohesperidoside (Neohesperidin)	Flavanone	3910000	3280000	3150000	7650000	3870000	2860000	2310000	2370000	2290000	3210000	2670000	2430000
pme0004	190.1	84	0.84	189.111	[M+H]+	C02427	L-Homocitrulline	Amino acids	740000	720000	715000	805000	648000	688000	9	9	9	9	9	9
pme0005	121	121	1.44	120.044	[M+H]+	C15587	Purine	Nucleotide and its derivates	4760000	4370000	4670000	7730000	4220000	4300000	1710000	1680000	2460000	6960000	5380000	4200000
pme0007	174.1	131.1	0.79	175.096	[M-H]-	C00327	L-Citrulline	Amino acids	211000	217000	247000	229000	215000	235000	149000	295000	229000	190000	150000	156000
pme0009	104	73.9	0.79	105.043	[M-H]-	C00065	L-Serine	Amino acids	4220000	4030000	4300000	3710000	4850000	3100000	4510000	4840000	5190000	4480000	4500000	4260000
pme0011	132	99.9	0.8	133.037	[M-H]-	C00049	L-Aspartic acid	Amino acids	3500000	3400000	3160000	2830000	3100000	3440000	3470000	3610000	3140000	3090000	3350000	3660000
pme0013	146.1	102.1	0.75	147.053	[M-H]-	C00025	L-Glutamic acid	Amino acids	6860000	7220000	7280000	5600000	3750000	4660000	6180000	6670000	7070000	6320000	6410000	7070000
pme0016	241	119.9	0.78	240.024	[M+H]+	C00491	L-(-)-Cystine	Amino acids	153000	130000	121000	78400	155000	121000	165000	154000	114000	117000	118000	113000
pme0019	132.1	86	1.27	131.095	[M+H]+	C00123	L-Leucine	Amino acids	17800000	16500000	16600000	17000000	17200000	17300000	15500000	17100000	13200000	13500000	14000000	14200000
pme0021	166	120.1	1.93	165.079	[M+H]+	C00079	L-Phenylalanine	Amino acids	7480000	7330000	7490000	7950000	7360000	5790000	4740000	4570000	5020000	4320000	4220000	4330000
pme0022	118	100.9	0.76	119.058	[M-H]-	C00188	L-Threonine	Amino acids	3210000	3180000	3220000	2800000	4500000	2600000	4140000	4530000	4420000	4240000	4130000	3710000
pme0025	209.1	146.1	1.92	208.085	[M+H]+	C00328	L-Kynurenine	Amino acid derivatives	2070000	2170000	2220000	2300000	2560000	3280000	1290000	1200000	1390000	1820000	1390000	929000
pme0026	147	83.2	0.78	146.106	[M+H]+	C00047	L-(+)-Lysine	Amino acids	262000	285000	279000	703000	774000	682000	203000	180000	149000	189000	126000	171000
pme0031	127	110	1.59	126.043	[M+H]+	C00178	Thymine	Nucleotide and its derivates	2970000	3450000	3680000	11100000	9	9080000	9	9	9	9	9	9
pme0032	135	92	1.16	136.038	[M-H]-	C00262	Hypoxanthine	Nucleotide and its derivates	620000	561000	498000	2060000	705000	1560000	168000	103000	113000	140000	109000	118000
pme0036	154.1	92.9	0.72	155.07	[M-H]-	C00135	L-Histidine	Amino acids	10500000	10100000	10100000	5700000	9980000	5570000	14300000	13400000	13800000	13700000	12500000	13000000
pme0038	112	95	0.82	111.043	[M+H]+	C00380	Cytosine	Nucleotide and its derivates	9020000	10200000	11600000	18600000	21500000	25200000	5370000	2680000	3620000	3080000	2210000	3520000
pme0039	118.1	71.8	0.85	117.079	[M+H]+	C00183	L-Valine	Amino acids	15300000	14900000	16400000	18700000	11800000	20800000	8130000	7220000	7660000	6840000	4270000	7300000
pme0040	136.1	136.1	1.16	135.054	[M+H]+	C00147	Adenine	Nucleotide and its derivates	3330000	3020000	2890000	3630000	4240000	3280000	2560000	2340000	2420000	1900000	1730000	2100000
pme0042	173.1	131.1	0.73	174.112	[M-H]-	C00062	L-(+)-Arginine	Amino acids	2600000	2410000	2620000	4990000	4800000	4340000	1870000	1720000	1890000	1940000	2010000	1780000
pme0057	136	89.9	0.87	135.035	[M+H]+	C00155	DL-homocysteine	Amino acids	785000	711000	836000	1170000	776000	1120000	347000	210000	310000	278000	201000	347000
pme0058	555.3	495.3	7.42	556.304	[M-H]-	C08797	Cucurbitacin E	Terpenoids	136000	134000	138000	138000	124000	143000	122000	135000	123000	146000	119000	114000
pme0063	517.3	481.3	5.88	516.309	[M+H]+	C08796	Cucurbitacin D	Terpenoids	4670000	5000000	5960000	2220000	4190000	3030000	5850000	6400000	4920000	4630000	5560000	4270000
pme0075	188.1	102	1.18	189.064	[M-H]-	C00624	N-Acetyl-L-glutamic acid	Amino acid derivatives	208000	235000	245000	543000	185000	353000	131000	130000	139000	89600	67900	91300
pme0085	359.3	161	3.87	360.3	[M-H]-	C01850	Rosmarinic acid	Organic acids	407000	358000	413000	250000	267000	192000	416000	511000	479000	302000	384000	374000
pme0088	285	133.1	5	286	[M-H]-	C01514	Luteolin	Flavone	1280000	1290000	1240000	1650000	1180000	2660000	1580000	191000	207000	525000	498000	370000
pme0108	126.1	126.1	1.16	125.059	[M+H]+	C02376	5-Methylcytosine	Nucleotide and its derivates	11800000	11800000	11000000	26200000	20900000	23400000	2910000	1300000	2370000	1660000	1230000	1590000
pme0109	212.2	166.1	1.45	211.084	[M+H]+	C07194	"(-)-3-(3,4-Dihydroxyphenyl)-2-methylalanine"	Amino acid derivatives	3160000	3140000	3100000	2370000	1980000	3120000	2110000	2450000	1920000	4070000	3780000	3010000
pme0113	251.3	84	1.13	250.062	[M+H]+	C00669	γ-Glu-Cys	Amino acid derivatives	920000	946000	802000	1290000	1460000	1080000	697000	586000	616000	535000	561000	447000
pme0120	118.2	101	0.84	117.079	[M+H]+	C00431	5-Aminovaleric acid	Amino acid derivatives	568000	404000	640000	418000	602000	719000	469000	661000	368000	501000	586000	397000
pme0122	189.2	84	1.14	188.116	[M+H]+	C02727	N6-Acetyl-L-lysine	Amino acid derivatives	6140000	5700000	4710000	7240000	6900000	6020000	2140000	2430000	2590000	1860000	2300000	2430000
pme0128	159.2	88	0.75	160.085	[M-H]-	C00993	D-Alanyl-D-Alanine	Amino acid derivatives	77800	97300	83300	159000	174000	148000	53000	36600	63400	40900	28900	35100
pme0133	281.3	120	2.37	280.106	[M+H]+	-	Asp-phe	Amino acid derivatives	1530000	1660000	1750000	1320000	1320000	1190000	1480000	1410000	1510000	1360000	1150000	1290000
pme0137	187.2	127.1	1.11	188.08	[M-H]-	-	Nα-Acetyl-L-glutamine	Amino acid derivatives	342000	344000	303000	924000	377000	563000	197000	197000	211000	182000	185000	195000
pme0161	118.1	101	0.75	119.058	[M-H]-	C00263	L-Homoserine	Amino acids	71900	77300	80300	80100	105000	77500	118000	109000	116000	83100	78600	82700
pme0164	263.1	189	3.9	264.111	[M-H]-	C05642	N-γ-Acetyl-N-2-Formyl-5-methoxykynurenamine	Amino acid derivatives	73600	85300	74600	57900	43400	34600	60300	62600	77600	52300	75000	83100
pme0170	217.1	158.1	1.14	216.122	[M+H]+	-	Nα-Acetyl-L-arginine	Amino acid derivatives	4510000	3870000	3740000	6500000	9970000	8710000	498000	446000	534000	511000	363000	529000
pme0171	158.1	73.4	2.84	159.089	[M-H]-	-	N-Isovaleroylglycine	Amino acid derivatives	202000	218000	201000	682000	299000	564000	13200	9	9	17300	9	9
pme0174	132.1	72.8	1.29	131.058	[M+H]+	-	N-Propionylglycine	Amino acid derivatives	5030000	4550000	4200000	4480000	4100000	4170000	4050000	4570000	3650000	3800000	4020000	4260000
pme0176	263.1	145.1	3.17	264.111	[M-H]-	C04148	Phenylacetyl-L-glutamine	Amino acid derivatives	102000	98800	110000	174000	121000	172000	41100	46400	36700	45200	59700	43400
pme0180	168.1	151.1	0.72	169.085	[M-H]-	C01152	1-Methylhistidine	Amino acid derivatives	56400	52300	56100	123000	114000	126000	31300	18900	9990	17600	18900	21600
pme0183	152.1	135.1	0.86	151.049	[M+H]+	-	2-Hydroxy-6-aminopurine	Nucleotide and its derivates	3800000	5050000	6540000	11000000	10300000	11700000	3660000	1960000	2920000	1620000	686000	2560000
pme0186	298.1	208.1	1.59	299.087	[M-H]-	-	8-Hydroxyguanosine	Nucleotide and its derivates	614000	604000	643000	697000	924000	1120000	388000	311000	9	216000	229000	205000
pme0191	189.1	86	1.91	188.116	[M+H]+	C02155	N-Glycyl-L-leucine	Amino acid derivatives	21000000	21800000	21900000	9	42900000	47100000	10900000	5620000	4470000	6720000	3420000	2670000
pme0193	147.1	83.7	0.76	146.069	[M+H]+	C00064	L-Glutamine	Amino acids	230000	235000	241000	675000	604000	1190000	194000	184000	133000	147000	129000	143000
pme0196	285	214	5.73	286.048	[M-H]-	C05903	Kaempferol	Flavonol	992000	997000	1000000	2330000	816000	2810000	154000	100000	146000	202000	223000	162000
pme0197	609.2	609.1	3.7	610.153	[M-H]-	C05625	Quercetin 3-O-rutinoside (Rutin)	Flavonol	872000	968000	947000	1070000	909000	955000	796000	937000	743000	1310000	1200000	985000
pme0199	301	151.1	5.12	302.043	[M-H]-	C00389	Quercetin	Flavonol	10900000	11300000	11000000	25300000	5140000	18500000	2210000	1070000	2450000	5200000	5080000	6270000
pme0207	103	103	1.29	104.047	[M-H]-	-	3-Hydroxybutyrate	Organic acids	4970000	5350000	5180000	15100000	7070000	14300000	1260000	1030000	1630000	819000	725000	842000
pme0226	131.1	71.8	0.78	132.054	[M-H]-	C00152	L-Asparagine	Amino acids	20300000	20500000	20900000	17500000	19800000	15600000	20900000	21200000	22100000	22700000	19900000	20800000
pme0230	268.1	136.1	1.83	267.097	[M+H]+	C00212	Adenosine	Nucleotide and its derivates	2460000	2450000	2650000	1200000	1620000	1190000	1880000	1720000	2710000	2480000	2330000	3040000
pme0234	190	144	2.66	189.043	[M+H]+	C01717	Kynurenic acid	Organic acids	3000000	2870000	2970000	4290000	9	5390000	326000	308000	323000	334000	450000	350000
pme0240	121	77	4.57	122.037	[M-H]-	C00180	Benzoic acid	Benzoic acid derivatives	1230000	1420000	1410000	1150000	605000	1310000	629000	843000	814000	766000	577000	867000
pme0243	131	86.9	1.86	132.042	[M-H]-	C00489	Glutaric acid	Organic acids	3860000	3650000	4060000	5380000	1830000	3630000	1280000	2080000	9	1150000	1190000	1260000
pme0247	130.1	128	0.76	131.058	[M-H]-	C01157	trans-4-Hydroxy-L-proline	Amino acid derivatives	46600	44400	59500	56600	59100	53100	56500	66600	49400	45500	50900	54200
pme0250	187.1	125.1	4.47	188.105	[M-H]-	C08261	Azelaic Acid	Organic acids	11300000	11300000	11900000	22900000	11800000	23000000	5200000	5580000	4700000	3920000	3720000	4650000
pme0252	172.1	130	3.51	173.105	[M-H]-	C02710	N-Acetyl-l-leucine	Amino acid derivatives	15700000	15400000	15200000	9820000	19500000	11800000	13000000	14200000	17200000	5560000	6860000	7550000
pme0256	151	108	1.19	152.033	[M-H]-	C00385	Xanthine	Nucleotide and its derivates	4090000	5170000	4330000	8050000	14400000	8810000	1760000	1420000	1070000	1900000	1390000	1820000
pme0258	113	95.9	1.23	112.027	[M+H]+	C00106	Uracil	Nucleotide and its derivates	14600000	12800000	12200000	6740000	6990000	6130000	12200000	15000000	13900000	12600000	18200000	17800000
pme0263	259.1	126.7	1.76	258.085	[M+H]+	-	5-Methyluridine	Nucleotide and its derivates	902000	912000	835000	9	9	1590000	428000	323000	429000	283000	222000	270000
pme0264	243.1	127.1	1.99	242.09	[M+H]+	C00214	Thymidine	Nucleotide and its derivates	1530000	1510000	1470000	2500000	2380000	3000000	302000	223000	252000	169000	127000	131000
pme0265	203.1	93	5.06	202.12	[M+H]+	C08277	Sebacate	Organic acids	342000	301000	334000	258000	276000	256000	338000	295000	321000	241000	224000	219000
pme0267	131	86.9	2.12	132.042	[M-H]-	-	2-Methylsuccinic acid	Organic acids	2520000	2610000	2580000	2740000	1170000	1600000	1850000	1880000	9	1840000	1670000	1750000
pme0269	229.2	167.2	6.16	230.152	[M-H]-	C02678	Dodecanedioic aicd	Organic acids	21700	21800	22000	37700	19800	46800	8580	8420	7940	8730	8450	7970
pme0272	149	76.9	2.43	150.032	[M-H]-	C02137	Benzoylformic acid	Organic acids	106000	113000	112000	9	162000	220000	45300	46900	9	29600	33000	36500
pme0274	132.1	76.9	1.2	131.095	[M+H]+	C02378	6-Aminocaproic acid	Organic acids	4440000	4110000	3930000	4400000	3880000	2290000	3820000	4220000	3500000	3340000	3770000	3440000
pme0279	189.1	128.1	0.79	190.095	[M-H]-	C00666	"2,6-Diaminooimelic acid"	Amino acid derivatives	703000	688000	788000	1770000	1200000	1470000	368000	314000	378000	543000	515000	411000
pme0281	165	121.1	2.96	166.027	[M-H]-	C06337	Terephthalic acid	Organic acids	1190000	1060000	1080000	1130000	1040000	1500000	767000	619000	47700	624000	650000	680000
pme0282	165	76.9	2.95	166.027	[M-H]-	C01606	Phthalic acid	Organic acids	143000	134000	135000	147000	127000	175000	95500	69600	63500	86100	81700	83200
pme0285	146.1	85.9	0.84	145.085	[M+H]+	C01035	4-Guanidinobutyric acid	Organic acids	16800000	14400000	16600000	15700000	24200000	23600000	14600000	10900000	13700000	9280000	9070000	11200000
pme0286	131.1	85	3.52	132.079	[M-H]-	-	2-Hydroxyisocaproic acid	Organic acids	1110000	1110000	1150000	2410000	692000	2150000	344000	302000	333000	258000	146000	275000
pme0289	151.1	78.8	5.93	150.068	[M+H]+	-	4-Ethylbenzoic acid	Organic acids	126000	107000	106000	117000	9	87100	72300	104000	91400	68800	71100	59700
pme0291	160.1	114.1	3.13	159.126	[M+H]+	-	Dl-2-Aminooctanoic acid	Organic acids	492000	566000	555000	1260000	501000	1040000	105000	101000	69900	113000	67300	94100
pme0292	195.1	121	3.95	196.074	[M-H]-	-	"(3,4-Dimethoxyphenyl) acetic acid"	Organic acids	161000	158000	166000	222000	182000	299000	103000	82200	116000	104000	100000	91700
pme0295	146.1	85.8	1.62	145.074	[M+H]+	-	4-Acetamidobutyric acid	Organic acids	2840000	3010000	2980000	9	1930000	4800000	1150000	1170000	1320000	868000	814000	1050000
pme0299	147.1	61.8	5.45	148.052	[M-H]-	C00423	Cinnamic acid	Hydroxycinnamoyl derivatives	73200	72400	72900	33000	57500	51500	62000	73000	72700	58400	54300	62800
pme0303	179	135.1	3.23	180.042	[M-H]-	C01197	Caffeic acid	Hydroxycinnamoyl derivatives	16800000	16500000	15900000	31900000	26800000	33400000	4670000	2920000	4280000	3680000	2390000	2680000
pme0305	193.1	134.1	4.07	194.058	[M-H]-	C01494	Ferulic acid	Hydroxycinnamoyl derivatives	35900000	36500000	37200000	8950000	7280000	8730000	17000000	20500000	18900000	25700000	22200000	20000000
pme0324	255.1	69.7	6.95	254.058	[M+H]+	C10028	Chrysin	Flavone	757000	742000	772000	928000	311000	1460000	390000	160000	405000	1060000	622000	666000
pme0330	579.2	135	4.17	580.179	[M-H]-	C09789	Naringenin 7-O-neohesperidoside (Naringin)	Flavanone	3450000	3440000	3460000	2590000	2360000	2900000	2460000	2260000	2860000	3870000	3700000	3050000
pme0333	579.2	271.1	4.01	578.164	[M+H]+	C12627	Apigenin 7-O-neohesperidoside (Rhoifolin)	Flavone	7610000	7410000	7980000	11800000	8550000	8040000	4850000	5330000	6210000	7710000	7960000	5350000
pme0361	435.1	303	3.98	434.085	[M+H]+	-	Quercetin 3-alpha-L-arabinofuranoside (Avicularin)	Flavonol	419000	451000	524000	568000	357000	559000	190000	164000	335000	693000	491000	393000
pme0364	301.1	286.1	5.77	300.063	[M+H]+	C04293	Chrysoeriol	Flavone	13600000	13000000	13100000	19300000	13200000	19000000	32000000	10900000	2980000	9860000	4460000	5330000
pme0367	577.2	269.1	4.01	578.164	[M-H]-	-	Apigenin 7-rutinoside (Isorhoifolin)	Flavone	843000	807000	842000	1030000	735000	738000	585000	645000	736000	777000	836000	581000
pme0369	593.2	285.1	3.83	594.159	[M-H]-	-	Kaempferol 3-O-rutinoside (Nicotiflorin)	Flavonol	611000	651000	633000	534000	729000	602000	793000	814000	831000	961000	1070000	767000
pme0371	433.1	122.9	4.22	434.121	[M-H]-	C09099	Naringenin 7-O-glucoside (Prunin)	Flavanone	24300000	24300000	25000000	6820000	13200000	10300000	19800000	21400000	18600000	26700000	25500000	27100000
pme0374	431.1	431.1	3.79	432.106	[M-H]-	C01714	Isovitexin	Flavone C-glycosides	3950000	4060000	4270000	3360000	2600000	3460000	3040000	3420000	2360000	3620000	4330000	4700000
pme0376	271.1	151	5.59	272.068	[M-H]-	C00509	Naringenin	Flavanone	6810000	6860000	7070000	13100000	12000000	19900000	2030000	1290000	2010000	2750000	1250000	2390000
pme0379	271.1	215.1	5.63	270.053	[M+H]+	C01477	Apigenin	Flavone	650000	544000	571000	1080000	734000	1260000	173000	117000	141000	134000	157000	118000
pme0387	181.1	137.1	3.04	182.058	[M-H]-	C05582	Homovanillic acid	Hydroxycinnamoyl derivatives	93200	90100	104000	25500	67800	46900	92800	62100	106000	38100	62800	71600
pme0397	173.1	92.9	0.81	174.053	[M-H]-	C00493	Shikimic acid	Organic acids	214000	209000	164000	157000	73200	79900	125000	127000	160000	136000	147000	114000
pme0398	353.1	191.1	2.72	354.095	[M-H]-	C00852	Chlorogenic acid (3-O-Caffeoylquinic acid)	Quinate and its derivatives	4130000	4180000	4020000	3420000	4170000	2020000	4710000	4740000	1150000	7080000	4850000	1700000
pme0408	197.1	122.9	3.41	198.053	[M-H]-	C10833	Syringic acid	Hydroxycinnamoyl derivatives	1470000	1450000	1450000	2720000	1250000	3110000	570000	439000	375000	374000	302000	327000
pme0413	151	136.1	4	152.047	[M-H]-	C00755	Vanillin	Benzoic acid derivatives	2500000	2310000	2370000	3260000	2410000	3450000	1450000	1050000	2100000	1280000	1360000	1500000
pme0418	165.1	92.9	3.71	166.063	[M-H]-	C01744	3-(4-Hydroxyphenyl)propionic acid	Hydroxycinnamoyl derivatives	1360000	1310000	1260000	3530000	1170000	3090000	402000	369000	406000	189000	194000	330000
pme0421	275.1	107	5.56	274.084	[M+H]+	C00774	Phloretin	Flavanone	727000	729000	782000	1290000	606000	1970000	255000	252000	468000	293000	260000	458000
pme0422	193.1	134.1	4.08	194.058	[M-H]-	-	3-Hydroxy-4-methoxycinnamic acid	Hydroxycinnamoyl derivatives	36700000	37100000	38800000	8720000	7170000	8670000	17600000	21300000	19800000	26600000	23200000	20600000
pme0424	133.1	115	5.97	132.058	[M+H]+	C00903	trans-cinnamaldehyde	Hydroxycinnamoyl derivatives	268000	254000	280000	192000	108000	193000	187000	186000	150000	194000	177000	165000
pme0429	239.1	191.1	5.18	238.084	[M+H]+	-	"3,4,5-Trimethoxycinnamic acid"	Hydroxycinnamoyl derivatives	635000	653000	652000	2180000	972000	1280000	155000	9	9	9	9	9
pme0434	577	407.3	3.03	578.142	[M-H]-	-	Procyanidin B2	Proanthocyanidins	1480000	1300000	1260000	1240000	1430000	1020000	2010000	2010000	1240000	2260000	2410000	2090000
pme0442	303	149.3	2.98	303.24	Protonated	C05908	Delphinidin	Anthocyanins	2120000	1900000	1950000	761000	784000	787000	1360000	1840000	1080000	3320000	2990000	1700000
pme0444	493.2	331.6	2.92	493.2	Protonated	C12140	Malvidin 3-O-glucoside (Oenin)	Anthocyanins	3670000	3270000	3560000	3100000	2170000	2810000	1840000	1230000	1590000	1800000	1390000	1730000
pme0463	175	158.1	1.16	174.1	[M+H]+	C01047	L-Theanine	Amino acids	466000	431000	332000	813000	1070000	9	345000	356000	451000	306000	264000	297000
pme0486	117	100	1.33	118.027	[M-H]-	C02170	Methylmalonic acid	Organic acids	86600000	82700000	79900000	55200000	42200000	33300000	49200000	57600000	53700000	82200000	64500000	74600000
pme0496	122	77.9	1.16	123	[M-H]-	C00253	Nicotinic acid	Nicotinic acid derivatives	3000000	2830000	2990000	5650000	5610000	4970000	2340000	1440000	1670000	1610000	1060000	1240000
pme0499	181	70.9	0.76	182.079	[M-H]-	C00794	D-Sorbitol	Alcohols and polyols	392000	424000	445000	1150000	916000	1540000	197000	211000	198000	191000	184000	171000
pme0513	151	70.8	0.77	152.069	[M-H]-	C00379	Xylitol	Alcohols and polyols	334000	340000	338000	682000	747000	843000	261000	283000	197000	311000	350000	287000
pme0516	179.2	87	0.74	180.063	[M-H]-	C00137	Inositol	Others	13300000	13600000	15100000	10900000	14900000	10700000	13400000	13900000	13900000	15400000	14000000	15100000
pme0519	341	58.8	0.8	342.116	[M-H]-	-	D-(+)-Sucrose	Carbohydrates	15300000	15500000	17100000	2440000	3810000	1570000	21500000	28000000	20800000	33400000	33500000	26800000
pme0524	505.2	127	0.81	504.169	[M+H]+	-	D(+)-Melezitose	Carbohydrates	702000	859000	744000	861000	802000	1340000	254000	184000	305000	153000	117000	242000
pme0534	195.2	75.1	0.63	196.058	[M-H]-	C00257	Gluconic acid	Carbohydrates	14400000	14800000	15800000	17400000	17200000	22600000	11800000	11100000	12000000	12100000	10400000	10300000
pme0543	160.1	116	4.37	161.048	[M-H]-	-	Indole-5-carboxylic acid	Indole derivatives	2160000	2150000	2190000	3830000	1640000	6010000	375000	350000	469000	250000	255000	322000
pme1002	138.1	103	1.26	137.084	[M+H]+	C00483	L-Tyramine	Amino acids	12800000	13000000	13200000	21900000	13100000	15800000	5200000	5400000	6940000	21500000	14700000	12700000
pme1011	121	104	1.33	120.069	[M+H]+	C01784	Benzamidine	Others	2080000	1900000	1900000	3190000	1900000	605000	736000	638000	974000	2990000	2040000	1620000
pme1014	445.3	281	10.77	444.303	[M+H]+	C00828	Menaquinone (K2)	Vitamins	5960000	7360000	10100000	580000	578000	462000	694000	603000	614000	745000	1000000	699000
pme1063	243.1	110	1.24	244.07	[M-H]-	C00299	Uridine	Nucleotide and its derivates	15000000	16500000	14600000	16000000	12700000	10200000	12400000	14100000	14400000	15900000	15100000	17000000
pme1070	180.1	163	1.16	181.074	[M-H]-	C00082	L-(-)-Tyrosine	Amino acids	6310000	7730000	6620000	12500000	10400000	9350000	4500000	4930000	3450000	5080000	4400000	4450000
pme1086	306	143	1.17	307.084	[M-H]-	C00051	Glutathione reduced form	Amino acid derivatives	871000	949000	896000	230000	279000	170000	3890000	3130000	1550000	3550000	2080000	1600000
pme1104	130.1	130.1	1.26	131.095	[M-H]-	C00407	L-Isoleucine	Amino acids	966000	934000	888000	1910000	1310000	1430000	657000	667000	519000	655000	550000	552000
pme1107	150	132.9	1.32	151.049	[M-H]-	C00242	Guanine	Nucleotide and its derivates	350000	332000	319000	993000	919000	707000	230000	84000	129000	95100	87900	147000
pme1115	267.1	135.1	0.83	268.081	[M-H]-	C00294	Inosine	Nucleotide and its derivates	414000	361000	411000	389000	635000	457000	435000	342000	344000	512000	404000	431000
pme1162	169	122.8	1.74	170.022	[M-H]-	C01424	Gallic acid	Benzoic acid derivatives	1740000	1710000	1440000	2660000	587000	2670000	282000	394000	9	396000	329000	301000
pme1178	284.1	135.2	1.52	283.092	[M+H]+	C00387	Guanosine	Nucleotide and its derivates	1200000	1200000	1200000	1220000	1570000	1160000	1120000	1100000	1180000	799000	868000	1070000
pme1184	268.1	151.7	1.67	267.097	[M+H]+	C00330	Deoxyguanosine	Nucleotide and its derivates	17700000	16700000	15900000	35500000	32000000	32500000	7380000	4970000	4390000	2810000	3200000	2920000
pme1194	228	112	1.16	227.091	[M+H]+	C00881	Deoxycytidine	Nucleotide and its derivates	6920000	7410000	6380000	15200000	11300000	12400000	2260000	1420000	1530000	1230000	1020000	1100000
pme1210	150	72.8	1.15	149.051	[M+H]+	C00073	L-Methionine	Amino acids	18500000	16800000	15400000	9140000	9840000	7830000	20800000	22900000	17900000	14800000	16900000	16500000
pme1218	124	77.8	1.15	123.032	[M+H]+	C10164	2-Picolinic acid	Organic acids	5200000	4170000	4130000	5210000	4610000	5610000	3020000	2050000	2240000	1920000	1730000	1950000
pme1228	221.1	114.8	1.66	220.085	[M+H]+	C00643	5-Hydroxy-L-tryptophan	Amino acid derivatives	14800000	15700000	15900000	31800000	19600000	17300000	7530000	6800000	7130000	7360000	6180000	6800000
pme1242	322.4	176.1	1.24	321.1	[M+H]+	C11347	S-(methyl)glutathione	Amino acid derivatives	720000	704000	651000	348000	301000	307000	495000	548000	525000	403000	540000	424000
pme1286	385	136.1	1.38	384.122	[M+H]+	C00021	S-(5'-Adenosy)-L-homocysteine	Amino acid derivatives	9060000	8500000	8900000	4620000	20700000	4970000	14300000	13400000	12600000	13600000	13900000	16000000
pme1292	167.1	122.1	2.12	168.042	[M-H]-	C00544	Homogentisic acid	Organic acids	497000	540000	550000	280000	209000	237000	410000	485000	9	492000	462000	391000
pme1294	283	151.1	1.75	284.076	[M-H]-	C01762	Xanthosine	Nucleotide and its derivates	18200000	15500000	16600000	9	13900000	9900000	17200000	11600000	9	15300000	10700000	13800000
pme1306	250	134	1.23	249.04	[M+H]+	C00627	Pyridoxine 5'-phosphate	Vitamins	465000	415000	363000	233000	339000	81000	519000	607000	528000	490000	737000	633000
pme1313	237.1	146.1	1.98	236.08	[M+H]+	C02700	N'-Formylkynurenine	Amino acid derivatives	14400000	13300000	13700000	20600000	15900000	18600000	8640000	9150000	10300000	10400000	9980000	9160000
pme1368	128	126	1.16	129.079	[M-H]-	C00408	L-Pipecolic acid	Amino acid derivatives	147000	142000	176000	319000	99800	254000	57300	59900	62800	32000	39700	48800
pme1378	282.1	150.1	2.27	281.112	[M+H]+	C02494	1-Methyladenosine	Nucleotide and its derivates	399000	382000	433000	653000	801000	665000	216000	119000	144000	199000	71600	112000
pme1383	170.1	134.1	1.16	169.074	[M+H]+	C00314	Pyridoxine	Vitamins	12100000	11400000	11200000	11100000	11000000	13000000	11600000	11100000	9860000	12800000	12800000	12000000
pme1398	465.1	303.1	2.26	465.1	Protonated	C12138	Delphinidin 3-O-glucoside (Mirtillin)	Anthocyanins	6500000	6590000	6790000	9	7150000	7480000	6300000	7640000	6540000	10800000	9840000	11100000
pme1399	355.2	178.9	8.4	354.147	[M+H]+	C16417	Xanthohumol	Flavanone	87300	72200	83800	56700	36900	47300	64600	61300	73200	59800	84100	69100
pme1417	161.1	144.2	2.74	160.1	[M+H]+	C00398	L-Tryptamine	Tryptamine derivatives	2870000	2880000	2890000	3380000	2340000	3530000	1140000	1150000	1460000	1540000	1520000	1810000
pme1424	177.1	177.1	4.64	178.063	[M-H]-	C02666	Coniferylaldehyde	Hydroxycinnamoyl derivatives	2940000	3120000	3140000	1990000	1840000	1950000	2170000	2250000	3150000	2160000	2440000	2570000
pme1436	163	119	3.86	164.047	[M-H]-	C00811	p-Coumaric acid	Hydroxycinnamoyl derivatives	881000	893000	923000	1610000	1260000	2190000	170000	105000	318000	157000	150000	300000
pme1450	231	144.1	4.16	232.121	[M-H]-	C01598	Melatonin	Tryptamine derivatives	73100	68500	63900	55300	49800	52700	62600	52900	64600	62200	72400	56500
pme1472	169	111	3.35	168.042	[M+H]+	C06672	Vanillic acid	Hydroxycinnamoyl derivatives	618000	639000	610000	914000	417000	910000	133000	98400	126000	147000	99000	115000
pme1474	298	135.1	2.9	297.09	[M+H]+	C00170	5'-Deoxy-5'-(methylthio)adenosine	Nucleotide and its derivates	1840000	1850000	1670000	1610000	1590000	810000	1500000	1610000	2090000	1670000	2670000	3120000
pme1502	315.1	300	7.23	314.079	[M+H]+	-	Kumatakenin	Flavonol	257000	257000	244000	560000	278000	470000	157000	251000	60100	205000	173000	255000
pme1518	403.1	373.1	7.06	402.132	[M+H]+	C10112	Nobiletin	Flavone	22400000	20400000	21100000	259000	123000	189000	149000	167000000	102000	232000	223000	188000
pme1524	305.1	153	4.14	304.058	[M+H]+	C01617	Dihydroquercetin (Taxifolin)	Flavonol	389000	373000	424000	343000	302000	379000	287000	364000	303000	464000	373000	312000
pme1541	283.1	268	7.06	284.069	[M-H]-	C01470	Acacetin	Flavone	438000	425000	430000	711000	299000	950000	190000	189000	135000	252000	250000	197000
pme1547	445.1	269	4.09	446.085	[M-H]-	C10025	Baicalein-7-O-glucuronide (Baicalin)	Flavone	877000	777000	719000	748000	1090000	687000	1290000	1510000	1020000	1300000	1520000	1110000
pme1550	373.1	373.1	7.54	372.121	[M+H]+	C10190	Tangeretin	Flavone	3660000	3310000	3410000	250000	102000	180000	128000	29800000	71500	197000	197000	216000
pme1551	463.1	300	3.63	464.096	[M-H]-	C10108	Myricetin 3-O-rhamnoside (Myricitrin)	Flavonol	20600	30500	29400	43900	9	41500	9	7250	9	9	9	9
pme1562	441.3	289.1	3.89	442.3	[M-H]-	-	Epicatechin gallate (ECG)	Catechin derivatives	1630000	1380000	1300000	2610000	2490000	2600000	726000	649000	664000	784000	843000	815000
pme1568	285	257.1	5.08	286.048	[M-H]-	C10510	"Orobol (5,7,3',4'-tetrahydroxyisoflavone)"	Isoflavone	239000	220000	237000	320000	242000	547000	226000	45000	46600	89600	74300	52300
pme1580	287.1	135.1	5.05	288.063	[M-H]-	C05631	Eriodictyol	Flavanone	8220000	8210000	8400000	13400000	13700000	24300000	2820000	2160000	1210000	3210000	1250000	858000
pme1587	417.1	255.1	3.36	416.111	[M+H]+	C10216	Daidzein 7-O-glucoside (Daidzin)	Isoflavone	623000	688000	713000	726000	233000	583000	202000	158000	218000	188000	109000	123000
pme1588	315.1	300.1	5.85	316.058	[M-H]-	C10084	Isorhamnetin	Flavonol	618000	571000	603000	420000	646000	1110000	973000	52300	169000	258000	120000	168000
pme1598	463.1	301.1	3.85	464.132	[M-H]-	-	Hesperetin 5-O-glucoside	Flavanone	2120000	2130000	2290000	1610000	978000	1120000	1300000	2070000	901000	4520000	3230000	1750000
pme1599	301.1	135.1	6.28	302.079	[M-H]-	-	7-O-Methyleriodictyol	Flavanone	67400	68500	71400	24300	344000	49600	14400	11600	9	9	21900	9
pme1606	595.2	287	3.76	594.159	[M+H]+	-	Kaempferol 3-O-robinobioside (Biorobin)	Flavonol	36100000	36600000	36500000	38900000	39200000	36400000	23700000	28100000	37700000	46200000	43600000	30900000
pme1611	433.1	433	3.75	434.121	[M-H]-	-	Isohemiphloin	Flavone	447000	452000	482000	664000	594000	647000	288000	366000	306000	462000	369000	419000
pme1622	447.1	287.1	3.93	448.101	[M-H]-	C12249	Kaempferol 3-O-glucoside (Astragalin)	Flavonol	8370000	8400000	7950000	3930000	5000000	4270000	6350000	6310000	4200000	10600000	14400000	14400000
pme1637	179.1	146.1	3.88	180.079	[M-H]-	C00590	Coniferyl alcohol	Hydroxycinnamoyl derivatives	123000	115000	119000	76600	32200	59400	93700	78300	79900	119000	103000	101000
pme1646	357.1	136.1	5.41	358.142	[M-H]-	-	Pinoresinol	Hydroxycinnamoyl derivatives	86800	79300	95200	136000	89000	120000	65200	45600	72100	46900	57700	55800
pme1662	287.1	287.1	6.96	286.084	[M+H]+	C09833	sakuranetin	Flavone	276000	238000	286000	65800	504000	90900	186000	231000	72700	89500	241000	176000
pme1667	595.2	367.2	3.36	594.159	[M+H]+	C08064	Isovitexin 7-O-glucoside (Saponarin)	Others	11300000	11100000	11600000	5970000	2510000	6240000	4260000	3750000	4970000	3560000	2720000	3600000
pme1691	147.1	88	0.85	146.118	[M+H]+	C08201	Acetylcholine	Cholines	951000	980000	1140000	940000	1590000	1460000	1030000	802000	805000	736000	526000	679000
pme1695	223.1	149.1	4.06	224.069	[M-H]-	C00482	Sinapic acid	Hydroxycinnamoyl derivatives	305000	313000	338000	530000	235000	596000	202000	105000	217000	185000	116000	147000
pme1709	138.1	78	3.73	137.048	[M+H]+	-	Nicotinic Acid Methyl Ester (Methyl Nicotinate)	Vitamins	5630000	5300000	6180000	975000	1040000	706000	1900000	2010000	2430000	2650000	2200000	2120000
pme1711	117.1	99.9	2.03	118.063	[M-H]-	-	3-Hydroxy-3-methyl butyric acid	Organic acids	858000	817000	770000	9	576000	1310000	315000	289000	9	282000	265000	265000
pme1712	275	257.1	0.79	276.132	[M-H]-	C00449	L-Saccharopine	Amino acid derivatives	1370000	1290000	1200000	2010000	2020000	1390000	1310000	1190000	921000	875000	1050000	1000000
pme1738	138.1	95	0.8	137.071	[M+H]+	C02918	3-Carbamyl-1-methylpyridinium (1-Methylnicotinamide)	Pyridine derivatives	4350000	3900000	4470000	3180000	3350000	2010000	2300000	1770000	1950000	978000	849000	1700000
pme1773	595	287.9	2.7	595	Protonated	C08620	Cyanidin 3-O-rutinoside (Keracyanin)	Anthocyanins	265000	238000	156000	382000	249000	176000	67700	247000	130000	437000	498000	379000
pme1777	611	287.7	2.08	611	Protonated	C08639	"Cyanidin 3,5-O-diglucoside (Cyanin)"	Anthocyanins	1570000	1420000	1540000	2150000	1750000	1520000	1070000	1060000	934000	643000	544000	985000
pme1793	595	271.8	2.38	595	Protonated	C08725	Pelargonin	Anthocyanins	1860000	1710000	1730000	9	1400000	1020000	1350000	1460000	1280000	1420000	1420000	1360000
pme1806	367	179.1	3.64	368.111	[M-H]-	-	Chlorogenic acid methyl ester	Quinate and its derivatives	840000	825000	818000	1300000	2130000	616000	683000	802000	1830000	596000	656000	510000
pme1814	153	108.1	2.5	154.027	[M-H]-	C00628	"2,5-dihydroxybenzoic acid (Gentisic acid)"	Benzoic acid derivatives	484000	479000	529000	3300000	239000	1700000	9	9	9	9	9	9
pme1816	353	191.1	2.35	354.095	[M-H]-	C17147	Neochlorogenic acid (5-O-Caffeoylquinic acid)	Quinate and its derivatives	6730000	6110000	6440000	6890000	4750000	4540000	2840000	2410000	9	3710000	2100000	1020000
pme1824	153.1	109.1	2.48	154.027	[M-H]-	C00230	Protocatechuic acid	Catechin derivatives	3870000	3500000	4060000	22600000	1620000	13300000	9	9	9	9	9	9
pme1828	118.1	118.1	0.79	117.079	[M+H]+	C00719	Betaine	Alkaloids	11500000	11300000	11200000	34200000	9110000	34700000	3310000	2890000	2980000	2670000	1890000	2940000
pme1832	119	91	1.37	118.027	[M+H]+	C00042	Succinic acid	Organic acids	3710000	3510000	3670000	796000	683000	1220000	996000	804000	1090000	667000	1040000	1040000
pme1841	103	86.1	0.76	102.116	[M+H]+	C01672	"1,5-Diaminopentane"	Phenolamides	2480000	2530000	2540000	3290000	4590000	5600000	1870000	1480000	1700000	1380000	1170000	1360000
pme1846	179	70.9	0.77	180.063	[M-H]-	C00031	D(+)-Glucose	Carbohydrates	8830000	8560000	9040000	5610000	8030000	5780000	7960000	8740000	9580000	10900000	10500000	10400000
pme1851	130.1	88	0.81	131.07	[M-H]-	C00300	Creatine	Organic acids	6680000	6540000	6790000	4900000	8330000	6100000	6240000	5390000	8160000	3720000	3290000	4900000
pme1872	114.1	85.9	0.81	115.063	[M-H]-	C00148	L-Proline	Amino acids	232000	223000	210000	181000	249000	154000	238000	266000	256000	363000	335000	405000
pme1936	114.1	114	0.62	113.059	[M+H]+	C00791	Creatinine	Organic acids	622000	597000	698000	598000	518000	1250000	498000	534000	494000	502000	499000	535000
pme1944	183.1	111	0.8	182.079	[M+H]+	C00392	D-Mannitol	Alcohols and polyols	135000	147000	107000	236000	153000	453000	125000	175000	118000	193000	163000	126000
pme1949	375	255.2	3.26	376.138	[M-H]-	C00255	Riboflavin	Vitamins	264000	247000	213000	307000	299000	208000	337000	330000	370000	435000	393000	398000
pme1966	126	126	0.83	125.015	[M+H]+	C00245	2-Aminoethanesulfonic acid	Organic acids	1370000	1390000	1320000	1580000	2260000	2010000	1530000	1480000	1420000	1390000	1570000	1530000
pme1977	173.1	83	3.87	174.089	[M-H]-	C08278	Suberic acid	Organic acids	505000	470000	504000	1030000	553000	906000	232000	140000	174000	102000	101000	134000
pme2019	149	58.9	0.81	150.053	[M-H]-	-	DL-Arabinose	Carbohydrates	2030000	2120000	2230000	1920000	2810000	1740000	2630000	2380000	2730000	2380000	2240000	2450000
pme2033	133	70.8	0.85	134.022	[M-H]-	C00497	L(-)-Malic acid	Organic acids	53300000	62300000	60400000	19500000	20200000	21000000	26200000	31500000	35400000	49400000	43500000	44500000
pme2050	191	131	0.86	192.027	[M-H]-	C00158	Citric acid	Organic acids	617000000	662000000	637000000	655000000	441000000	530000000	548000000	406000000	504000000	401000000	309000000	503000000
pme2054	205.1	146.1	2.4	204.09	[M+H]+	C00078	L-Tryptophan	Amino acids	24200000	23800000	25700000	25000000	14000000	12300000	9070000	10300000	11700000	8040000	4480000	6200000
pme2111	175	87	0.85	176.12	[M-H]-	C00072	L-ascorbate	Vitamins	22500000	21600000	14300000	582000	705000	9	60300000	68300000	10100000	64000000	84800000	23700000
pme2122	112.1	94.6	0.84	111.08	[M+H]+	C00388	Histamine	Amino acid derivatives	10800000	8960000	9620000	18100000	23600000	17100000	6600000	4370000	5840000	4750000	3650000	4050000
pme2129	131.1	68.9	3.58	132.079	[M-H]-	-	(S)-(-)-2-Hydroxyisocaproic acid	Organic acids	50100000	50900000	50600000	71800000	39000000	55000000	40800000	31200000	43500000	32700000	30900000	34800000
pme2167	157	111	1.18	156.017	[M+H]+	C00295	Orotic acid	Vitamins	31500000	28000000	29100000	15600000	28300000	17700000	45900000	45700000	38900000	41500000	41600000	41800000
pme2169	115	97.9	1.19	116.011	[M-H]-	C00122	Fumaric acid	Organic acids	507000	564000	494000	1130000	718000	1190000	9	9	9	9	9	9
pme2237	181.1	70.8	0.76	182.079	[M-H]-	C01697	Dulcitol	Alcohols and polyols	676000	655000	681000	1660000	1320000	2190000	357000	345000	336000	358000	311000	304000
pme2244	190.1	130.1	5.24	189.079	[M+H]+	-	3-Indolepropionic acid	Indole derivatives	107000	80700	74200	61600	148000	155000	158000	159000	144000	147000	138000	134000
pme2256	151.1	70.8	0.77	152.069	[M-H]-	C01904	D-Arabitol	Alcohols and polyols	419000	379000	384000	794000	683000	1010000	301000	313000	267000	311000	295000	262000
pme2266	245.1	227.1	3.37	244.088	[M+H]+	C00120	Biotin	Vitamins	1160000	1160000	1380000	799000	490000	743000	773000	715000	742000	917000	781000	745000
pme2268	138	137.9	0.79	137.048	[M+H]+	C01004	Trigonelline	Alkaloids	676000	729000	731000	527000	478000	892000	310000	284000	293000	110000	127000	338000
pme2278	362	78.9	1.17	363.058	[M-H]-	-	Guanosine monophosphate	Nucleotide and its derivates	47300	54200	45100	80100	72900	40700	55000	56600	94900	148000	70100	155000
pme2289	287.2	143.4	11	286.23	[M+H]+	C00473	Vitamin A	Vitamins	149000	120000	126000	82100	118000	72600	132000	142000	126000	158000	136000	162000
pme2292	89	71.9	0.64	88.1	[M+H]+	C00134	Putrescine	Phenolamides	1910000	2050000	2230000	1790000	2820000	2850000	2070000	2020000	2290000	2230000	2250000	2040000
pme2319	301.1	242.1	5.75	302.079	[M-H]-	C01709	Hesperetin	Flavanone	221000	236000	230000	492000	285000	555000	56600	39900	72400	98700	43700	71200
pme2362	151	105	2.89	152.047	[M-H]-	C01984	Mandelic acid	Organic acids	975000	967000	999000	2710000	1490000	2530000	87700	66400	73600	92400	79100	105000
pme2430	224.1	136.1	2.61	223.085	[M+H]+	-	N-Acetyl-L-tyrosine	Amino acid derivatives	382000	394000	407000	1220000	321000	1000000	9	9	9	42400	9	9
pme2459	449.1	287.1	3.87	448.101	[M+H]+	C03951	Luteolin 7-O-glucoside (Cynaroside)	Flavone	51600000	48800000	49600000	53700000	50700000	56500000	36000000	33600000	44400000	51000000	47300000	43300000
pme2478	137.1	137	3.06	138.032	[M-H]-	C16700	Protocatechuic aldehyde	Catechin derivatives	867000	864000	856000	1320000	818000	1540000	267000	255000	250000	267000	299000	342000
pme2491	577.5	431	3.74	578.164	[M-H]-	C16981	"Kaempferol 3,7-dirhamnoside (Kaempferitrin)"	Flavonol	99900	101000	94000	124000	105000	109000	95700	70100	66900	65800	60100	47500
pme2550	173	137	0.77	174.016	[M-H]-	C00417	Cis-Aconitic acid	Organic acids	288000	291000	273000	385000	222000	293000	288000	340000	223000	325000	333000	256000
pme2589	159.1	58.8	1.24	160.037	[M-H]-	C00322	Oxoadipic acid	Organic acids	411000	408000	373000	113000	76200	81000	354000	602000	379000	310000	294000	290000
pme2596	184.1	148.1	1.67	183.053	[M+H]+	C00847	4-Pyridoxic acid	Pyridine derivatives	2110000	2150000	2040000	9	1610000	1750000	1850000	1940000	2150000	1540000	1710000	1680000
pme2598	167.1	139	2.44	168.042	[M-H]-	-	"3,4-Dihydroxybenzeneacetic acid"	Organic acids	116000	141000	140000	9	101000	223000	41900	9	9	9	497000	45600
pme2614	164	62.8	0.76	165.046	[M-H]-	-	Methionine sulfoxide	Amino acid derivatives	69100	94600	91200	184000	217000	144000	56800	39500	52500	40200	38800	50200
pme2634	118	88	0.85	117.079	[M+H]+	C01826	Dl-Norvaline	Amino acids	16800000	14600000	15200000	16500000	10900000	20500000	7610000	6180000	7490000	6450000	4660000	7340000
pme2661	383	281.1	5.46	384.339	[M-H]-	C05443	Vitamin D3	Vitamins	357000	347000	369000	255000	314000	239000	341000	356000	380000	247000	238000	250000
pme2670	121	91.9	3.72	122.037	[M-H]-	C00633	4-Hydroxybenzaldehyde	Benzoic acid derivatives	13900000	14300000	13900000	35000000	25500000	40100000	975000	1030000	1880000	879000	1010000	1330000
pme2693	131	71.9	0.8	130.111	[M+H]+	C02714	N-Acetylputrescine	Phenolamides	1290000	1380000	1480000	1570000	2290000	1990000	1090000	1010000	1290000	1040000	904000	969000
pme2698	313.4	120	3.62	312.147	[M+H]+	-	Phe-Phe	Amino acid derivatives	1810000	1820000	2090000	4720000	2380000	4480000	868000	466000	527000	442000	330000	373000
pme2706	153.2	109	2.42	154.027	[M-H]-	C00196	"2,3-Dihydroxybenzoic acid"	Organic acids	4730000	4530000	4880000	29900000	2120000	16500000	9	9	9	9	9	9
pme2720	144.1	126.1	4.53	145.053	[M-H]-	C08493	Indole-3-carboxaldehyde	Indole derivatives	348000	366000	374000	673000	350000	794000	179000	175000	259000	122000	162000	215000
pme2735	399.2	250.1	0.77	398.137	[M+H]+	C00019	S-(5'-Adenosyl)-L-methionine	Amino acid derivatives	18700000	14900000	14400000	1840000	33200000	1960000	92100000	105000000	77600000	190000000	172000000	157000000
pme2746	784.2	437.2	2.79	785.157	[M-H]-	C00016	Flavin adenine dinucleotide (FAD)	Nucleotide and its derivates	246000	138000	128000	149000	471000	97500	1140000	936000	698000	620000	469000	810000
pme2755	222	138.1	0.62	221.09	[M+H]+	C00140	N-Acetyl-D-glucosamine	Carbohydrates	2350000	2030000	2310000	2060000	1580000	3690000	1710000	1960000	1770000	1810000	1600000	2160000
pme2758	162	144.1	0.73	163.129	[M-H]-	C03079	4-Hydroxy-L-glutamic acid	Amino acid derivatives	73000	55700	64800	119000	64600	74800	60400	64500	76200	99100	90400	88900
pme2776	253.1	137.1	1.67	252.086	[M+H]+	C05512	2'-Deoxyinosine	Nucleotide and its derivates	21300000	21100000	22200000	9	9	43500000	5320000	3170000	3400000	3200000	2630000	2380000
pme2786	219	160.1	3.32	218.106	[M+H]+	C00978	N-Acetyl-5-hydroxytryptamine	Tryptamine derivatives	3750000	4130000	3970000	980000	828000	1010000	1490000	1910000	1960000	2280000	1310000	1680000
pme2827	239	223	6.77	240.245	[M-H]-	C00517	Palmitaldehyde	Lipids_Fatty acids	26400000	28400000	31000000	4960000	2660000	6380000	3010000	5240000	4000000	978000	2790000	1360000
pme2828	140	98.9	0.63	139.027	[M+H]+	C00870	4-Nitrophenol	Others	5350000	4740000	5050000	3480000	8390000	7800000	10700000	10500000	11200000	10700000	10300000	8680000
pme2830	140	78.5	0.75	141.019	[M-H]-	-	O-Phosphorylethanolamine	Others	109000	108000	126000	28000	17300	26200	124000	137000	133000	130000	134000	127000
pme2836	178.1	160.1	2.95	177.079	[M+H]+	-	5-Hydroxytryptophol	Indole derivatives	456000	443000	583000	9	257000	350000	174000	162000	314000	75200	131000	174000
pme2890	269	134	0.85	268.055	[M+H]+	C01817	L-Homocystine	Amino acids	1050000	804000	1010000	2820000	1930000	2880000	414000	229000	246000	247000	371000	214000
pme2898	321.1	153.1	3.52	320.053	[M+H]+	C02906	Dihydromyricetin	Flavonol	2900000	2490000	2530000	872000	476000	642000	1550000	1690000	2370000	2770000	1840000	2400000
pme2901	353.1	191.1	2.38	354.095	[M-H]-	-	1-O-Caffeoyl quinic acid	Quinate and its derivatives	9330000	8790000	8890000	9390000	6740000	6760000	4210000	3680000	9	5360000	3180000	1530000
pme2903	137	92.5	3.1	138.032	[M-H]-	C00156	4-Hydroxybenzoic acid	Organic acids	951000	950000	917000	2170000	1030000	2500000	161000	115000	103000	103000	90000	111000
pme2957	271.1	151.1	5.57	272.069	[M-H]-	C06561	Naringenin chalcone	Flavanone	7930000	8100000	8280000	15800000	15600000	24600000	2470000	1560000	2370000	3430000	1580000	2970000
pme2963	287.1	125.1	4.62	288.063	[M-H]-	C00974	Aromadedrin (Dihydrokaempferol)	Flavonol	1180000	1290000	1290000	1640000	1150000	2040000	891000	474000	852000	896000	558000	954000
pme2975	677.2	369.2	4.98	676.237	[M+H]+	C17555	"Icariin (kaempferol 3,7-O-diglucoside 8-prenyl derivative)"	Flavonol	788000	844000	843000	564000	648000	675000	716000	770000	742000	1170000	1130000	961000
pme2979	255.1	151.1	7.04	256.074	[M-H]-	C09827	Pinocembrin (Dihydrochrysin)	Flavanone	153000	148000	160000	116000	96100	212000	134000	64900	66800	220000	152000	161000
pme2987	147.1	119	5.63	148.052	[M-H]-	C02274	"3,4-Dihydrocoumarin"	Coumarins	338000	361000	337000	375000	461000	320000	390000	322000	312000	196000	221000	241000
pme2991	191	176.1	4.15	192.042	[M-H]-	C01752	Scopoletin (7-Hydroxy-5-methoxycoumarin)	Coumarins	99200	97300	95300	9	261000	9	116000	102000	128000	9	17700	23000
pme2996	161	117	4.46	162.032	[M-H]-	C20414	4-Hydroxycoumarin	Coumarins	328000	324000	353000	455000	355000	606000	76600	73500	62000	41700	169000	170000
pme3007	403	159	0.7	404.161	[M-H]-	C00015	Uridine 5’-diphosphate	Nucleotide and its derivates	40200	38600	31800	15700	15300	13700	186000	198000	29600	231000	192000	57500
pme3011	104.1	87	0.77	103.063	[M+H]+	C00334	γ-aminobutyric acid	Organic acids	3720000	3440000	3520000	6050000	7520000	10200000	1980000	1280000	1450000	701000	453000	864000
pme3017	104	85.9	0.76	103.063	[M+H]+	C03665	2-Aminoisobutyric acid	Amino acid derivatives	7190000	7290000	7090000	5520000	7120000	8100000	6850000	6740000	7010000	6600000	6290000	7000000
pme3033	104	58	0.76	103.063	[M+H]+	C01026	"N,N-Dimethylglycine"	Amino acid derivatives	5080000	5200000	5140000	5600000	6480000	8040000	3830000	3730000	4310000	3610000	3320000	3880000
pme3038	130	83.9	0.85	129.043	[M+H]+	C01879	5-oxoproline	Amino acid derivatives	25700000	25500000	28000000	21200000	13700000	13100000	19900000	22400000	22700000	21400000	16200000	21700000
pme3069	556.3	371.2	10.27	555.284	[M+H]+	C05122	Taurocholic acid	Organic acids	2220000	1860000	2190000	1940000	1830000	2080000	1830000	1950000	1810000	2080000	1710000	1760000
pme3081	169.1	134.1	0.77	168.09	[M+H]+	C00534	4-(Aminomethyl)-5-(hydroxymethyl)-2-methylpyridin-3-ol	Others	986000	925000	1080000	733000	1020000	440000	1040000	790000	1040000	802000	666000	804000
pme3083	164	92	3.87	165.043	[M-H]-	-	2-(Formylamino)benzoic acid	Organic acids	7610000	7640000	7670000	14300000	8960000	18100000	1590000	1180000	2690000	1320000	1270000	2620000
pme3096	118	73.9	1.34	119.022	[M-H]-	C00872	Aminomalonic acid	Organic acids	2970000	2870000	2730000	1720000	1380000	1120000	1770000	1920000	1820000	2820000	2270000	2500000
pme3104	150	133.1	1.15	149.07	[M+H]+	C02216	1-Methyladenine	Nucleotide and its derivates	1530000	1470000	1470000	1600000	1450000	1400000	1380000	1670000	1280000	1330000	1120000	1300000
pme3123	209	179.1	3.88	210.089	[M-H]-	C02325	Sinapyl alcohol	Hydroxycinnamoyl derivatives	1450000	1490000	1420000	1090000	740000	843000	1540000	1480000	1170000	1840000	621000	950000
pme3130	465	302.9	3.86	464.096	[M+H]+	-	Quercetin 4'-O-glucoside (Spiraeoside)	Flavonol	820000	787000	782000	602000	265000	788000	305000	416000	181000	743000	430000	460000
pme3137	239	165.1	7.73	238.063	[M+H]+	C20871	3-Hydroxyflavone	Flavonol	417000	424000	406000	550000	592000	629000	327000	328000	379000	316000	284000	300000
pme3140	175	131.1	4.11	176.047	[M-H]-	-	6-Hydroxy-4-methylcoumarin	Coumarins	136000	136000	146000	268000	9	170000	9	61700	9	116000	134000	116000
pme3148	400.3	341.4	8.48	399.335	[M+H]+	C02990	L-Palmitoylcarnitine	Others	116000	102000	77300	97800	260000	66600	724000	119000	211000	1930000	969000	379000
pme3154	147.1	58.8	1.22	148.074	[M-H]-	-	(Rs)-Mevalonic acid	Organic acids	3030000	2970000	2760000	1780000	1610000	2890000	2820000	2230000	2290000	1010000	984000	2150000
pme3160	259	96.9	0.71	260.03	[M-H]-	C00092	D-Glucose 6-phosphate	Carbohydrates	1700000	1580000	1550000	515000	869000	468000	1760000	2460000	1880000	2510000	3290000	2410000
pme3163	289	78.9	1.07	290.04	[M-H]-	-	D-Sedoheptuiose 7-phosphate	Carbohydrates	801000	1020000	980000	959000	569000	536000	983000	828000	774000	1140000	845000	818000
pme3174	324	112	0.83	323.052	[M+H]+	C00055	Cytidine 5'-monophosphate (Cytidylic acid)	Nucleotide and its derivates	73000	45300	55800	99000	119000	138000	40000	55800	47100	59000	47700	79700
pme3184	332	136.1	1.17	331.068	[M+H]+	C00360	2'-Deoxyadenosine-5'-monophosphate	Nucleotide and its derivates	2410000	2560000	2480000	934000	1580000	1000000	3690000	3730000	3080000	2870000	3010000	3970000
pme3188	323	78.8	1.18	324.036	[M-H]-	C00105	Uridine 5'-monophosphate	Nucleotide and its derivates	237000	305000	250000	262000	211000	154000	193000	215000	291000	461000	188000	414000
pme3198	153	109	2.75	154.027	[M-H]-	-	"2,4-Dihydroxybenzoic acid"	Benzoic acid derivatives	613000	633000	499000	1180000	499000	1690000	9	9	9	9	9	9
pme3207	141	58.7	0.69	142.027	[M-H]-	-	"trans,trans-Muconic acid"	Organic acids	153000	175000	183000	147000	61000	152000	60100	41900	65700	59100	38800	40600
pme3210	433	270.9	4.01	432.106	[M+H]+	C09126	Genistein 7-O-Glucoside (Genistin)	Isoflavone	17100000	17100000	18800000	15800000	10500000	19200000	8460000	10000000	7650000	11400000	12000000	10100000
pme3211	463	301.1	3.86	464.096	[M-H]-	C05623	Quercetin 3-O-glucoside (Isotrifoliin)	Flavonol	25300000	25200000	24000000	24400000	15700000	23200000	13900000	18100000	10100000	40100000	27700000	20700000
pme3215	255	119.1	6.09	256.074	[M-H]-	C08650	Isoliquiritigenin	Flavanone	21300	19700	20100	26900	27200	39800	5350	9	9	9	11200	11800
pme3227	579	433.1	3.68	578.164	[M+H]+	C12628	Vitexin 2''-O-beta-L-rhamnoside	Flavone C-glycosides	3170000	3000000	3410000	3520000	3380000	3000000	2100000	1900000	1920000	2200000	1820000	1670000
pme3245	271	137.1	6.82	270.089	[M+H]+	C10503	Medicarpin	Hydroxycinnamoyl derivatives	71900	64500	80500	53200	79000	88200	105000	101000	60300	37000	42200	35600
pme3246	341	179.1	2.72	342.132	[M-H]-	C00761	Coniferin	Hydroxycinnamoyl derivatives	29800000	28900000	30500000	38400000	26500000	26700000	20300000	17000000	7760000	17200000	15000000	14300000
pme3250	285	270.2	7	284.069	[M+H]+	C00814	Biochanin A	Isoflavone	167000	177000	176000	343000	59300	415000	50100	67700	36800	95800	91200	67300
pme3251	283	268.1	5.13	284.069	[M-H]-	C14536	Glycitein	Isoflavone	581000	528000	560000	396000	232000	541000	389000	786000	347000	1440000	1960000	1200000
pme3256	611	303	2.37	611	Protonated	C16315	Delphinidin 3-O-rutinoside (Tulipanin)	Anthocyanins	658000	599000	689000	9	748000	311000	667000	873000	654000	1250000	961000	1230000
pme3263	269	225	4.43	270.053	[M-H]-	C02495	2'-Hydroxydaidzein	Isoflavone	92300	104000	108000	95400	89600	129000	99900	98800	97700	91100	97400	72700
pme3268	449	286.9	3.87	448.101	[M+H]+	C12626	Kaempferol 3-O-galactoside (Trifolin)	Flavonol	54300000	51900000	53000000	52300000	41600000	53600000	29100000	28100000	40000000	41700000	41300000	36700000
pme3279	287	217.1	4.89	286.048	[M+H]+	C12134	2'-Hydroxygenistein	Isoflavone	2830000	2400000	2890000	3370000	2710000	5320000	3560000	652000	688000	1270000	1320000	761000
pme3288	329	314	6.63	330.074	[M-H]-	C01265	"3,7-Di-O-methylquercetin"	Flavonol	40700	40600	40400	31900	42300	128000	17600	9040	14900	35800	29200	24100
pme3292	283	268.1	6.97	284.069	[M-H]-	C10521	Prunetin	Isoflavone	422000	402000	411000	709000	295000	953000	174000	174000	116000	251000	248000	194000
pme3296	431	285.1	4.48	432.106	[M-H]-	C16911	Kaempferol 3-O-rhamnoside (Kaempferin)	Flavonol	2810000	2960000	3170000	10700000	2250000	6760000	1390000	1030000	1110000	1140000	992000	1180000
pme3300	301	149.1	4.51	302.043	[M-H]-	C10192	Tricetin	Flavone	54900	66700	65800	105000	71800	93400	48200	42900	50600	60000	63300	39500
pme3313	259	78.8	0.83	260.03	[M-H]-	C00085	D-Fructose 6-phosphate	Carbohydrates	559000	553000	514000	168000	357000	207000	589000	929000	558000	860000	1110000	754000
pme3333	153.1	136.1	1.51	152.059	[M+H]+	-	"1,4-dihydro-1-Methyl-4-oxo-3-pyridinecarboxamide"	Pyridine derivatives	12800000	13200000	14700000	15200000	16400000	12600000	12300000	10100000	10900000	9290000	9000000	10600000
pme3337	384	252.1	2.06	383.108	[M+H]+	-	N6-Succinyl Adenosine	Nucleotide and its derivates	12600000	11900000	12600000	13900000	12600000	11500000	6510000	6090000	6280000	7510000	7550000	6750000
pme3346	131.1	70.8	2.76	132.079	[M-H]-	-	5-hydroxyhexanoic acid	Organic acids	7390000	7220000	6820000	13100000	12300000	13400000	3080000	2980000	4570000	2670000	2780000	2280000
pme3350	284	168.1	1.73	283.092	[M+H]+	-	8-Hydroxy-2-deoxyguanosine	Nucleotide and its derivates	594000	610000	562000	9	960000	1420000	218000	152000	158000	83400	85100	97300
pme3367	161	105.1	5.96	160.052	[M+H]+	-	6-MethylCoumarin	Coumarins	612000	816000	652000	674000	477000	791000	576000	499000	461000	566000	587000	600000
pme3384	162	74	1.16	161.069	[M+H]+	-	N-Acetylthreonine	Amino acid derivatives	259000	226000	252000	209000	72900	207000	76500	131000	104000	116000	185000	148000
pme3387	187	145.1	0.84	188.127	[M-H]-	C01924	H-HomoArg-OH	Amino acid derivatives	206000	180000	198000	682000	362000	380000	110000	122000	129000	116000	101000	116000
pme3391	479	317	2.56	479	Protonated	C12139	Petunidin 3-O-glucoside	Anthocyanins	2520000	2400000	2440000	6310000	6180000	6520000	803000	638000	688000	771000	633000	788000
pme3396	289	215.1	3.65	288.063	[M+H]+	C01378	Fustin	Flavonol	2920000	2910000	3050000	2330000	1970000	2130000	1990000	1990000	1980000	2270000	1680000	1900000
pme3400	447.1	285.1	5.16	446.121	[M+H]+	C05376	Sissotrin	Isoflavone	410000	410000	437000	298000	156000	435000	226000	457000	183000	631000	1000000	519000
pme3407	331	316.1	5.15	332.053	[M-H]-	C12633	Laricitrin	Flavonol	6990	6460	4560	9490	3950	5660	5890	10700	2300	4180	2570	3360
pme3419	179	122.9	3.24	178.027	[M+H]+	C09263	"Esculetin (6,7-dihydroxycoumarin)"	Coumarins	1450000	1880000	1680000	4240000	871000	4250000	131000	95600	150000	133000	124000	147000
pme3422	207.1	192	3.56	208.037	[M-H]-	C09265	"6-Methoxy-7,8-DihydroxyCoumarin"	Coumarins	84400	81100	94100	422000	63800	316000	28500	35200	46000	41300	41400	49200
pme3428	339.1	177.1	2.72	340.079	[M-H]-	C09264	"Esculin (6,7-Dihydroxycoumarin-6-glucoside)"	Coumarins	178000	206000	183000	380000	457000	368000	100000	79800	105000	131000	93700	65100
pme3434	211.1	137.1	4.62	212.069	[M-H]-	-	"Eudesmic acid (3,4,5-trimethoxybenzoic acid)"	Benzoic acid derivatives	2740000	2920000	2950000	6150000	1580000	9640000	970000	774000	1950000	1010000	374000	382000
pme3442	477.1	301.1	3.76	478.36	[M-H]-	-	Quercetin 7-O-β-D-Glucuronide	Flavonol	28300000	26800000	25000000	21800000	23500000	11700000	64200000	67300000	31000000	130000000	111000000	74100000
pme3443	207.1	177.1	4.61	208	[M-H]-	-	Sinapinaldehyde	Hydroxycinnamoyl derivatives	2610000	2760000	2810000	3120000	2120000	3120000	2000000	1880000	2380000	2120000	1760000	2220000
pme3453	147.1	129	4.42	148	[M-H]-	-	p-Coumaraldehyde	Hydroxycinnamoyl derivatives	89400	95000	99300	261000	92500	327000	9	9	9	9	9	9
pme3461	301.1	151	5.75	302.279	[M-H]-	C09756	Homoeriodictyol	Flavanone	317000	300000	304000	678000	335000	872000	72100	55100	83700	104000	57300	76000
pme3464	285.1	164	6.98	286.084	[M-H]-	C05334	Isosakuranetin (4'-Methylnaringenin)	Flavanone	23800	23700	22600	31100	24100	48300	11400	5250	9	10600	33100	13900
pme3473	271.1	151	5.59	272.069	[M-H]-	C09614	Butin	Flavone	7920000	8100000	8220000	15200000	15700000	23800000	2440000	1560000	2380000	3600000	1590000	2910000
pme3478	277.1	146.2	2.84	278.13	[M-H]-	C00831	Pantetheine	Vitamins	781000	784000	771000	174000	179000	137000	847000	833000	824000	874000	636000	736000
pme3484	479.1	317.3	3.53	480.09	[M-H]-	-	Myricetin 3-O-galactoside	Flavonol	614000	576000	566000	598000	579000	575000	574000	544000	305000	799000	624000	428000
pme3502	429.1	267.1	4.59	430.126	[M-H]-	C10509	Formononetin 7-O-glucoside (Ononin)	Isoflavone	118000	123000	131000	49600	34400	77300	107000	75900	171000	64900	56800	61800
pme3514	301	151.1	5.11	302.043	[M-H]-	C10105	Morin	Flavonol	9930000	10300000	10400000	22400000	4810000	17100000	2100000	966000	2170000	4770000	5190000	5840000
pme3576	138.1	91.9	4.07	137.048	[M+H]+	C00108	Anthranilic acid	Benzoic acid derivatives	608000	614000	634000	928000	278000	1200000	277000	330000	230000	348000	318000	360000
pme3609	287	231.6	3.54	287.24	Protonated	C05905	Cyanidin	Anthocyanins	22200000	22300000	24300000	21500000	19100000	26000000	14200000	15000000	17700000	14200000	13500000	13800000
pme3705	193.1	72.9	0.72	194.043	[M-H]-	C00191	D-glucoronic acid	Carbohydrates	1710000	1660000	1600000	3480000	2850000	3460000	800000	759000	823000	659000	793000	868000
pme3719	165.1	74.9	0.75	166.048	[M-H]-	-	D-Xylonic acid	Organic acids	13100000	13800000	14600000	12500000	11800000	14000000	9670000	10700000	12700000	11500000	10600000	11400000
pme3732	244.1	111.4	0.83	243.086	[M+H]+	C00475	Cytidine	Nucleotide and its derivates	5590000	5550000	5370000	9840000	9220000	8570000	2570000	1330000	1820000	1290000	812000	1580000
pme3827	198.2	114.9	1.16	197.069	[M+H]+	C00355	"3,4-Dihydroxy-DL-phenylalanine"	Amino acid derivatives	590000	529000	601000	640000	712000	869000	376000	313000	303000	331000	380000	394000
pme3835	344.2	344	1.33	345.047	[M-H]-	C00942	"Guanosine 3',5'-cyclic monophosphate"	Nucleotide and its derivates	1200000	1320000	1210000	1100000	710000	391000	769000	918000	1340000	2140000	848000	1900000
pme3840	204.1	71.7	0.76	205.131	[M-H]-	C05944	Pantothenol	Alcohols and polyols	26600	28900	31800	56100	97500	71500	15200	13900	22200	13500	10100	13900
pme3961	252	136.1	1.88	251.102	[M+H]+	C00559	Deoxyadenosine	Nucleotide and its derivates	8600000	9400000	8760000	19200000	18600000	14900000	2430000	1350000	1570000	1360000	1190000	1170000
pme3965	310	178.1	2.18	311.123	[M-H]-	-	2-(dimethylamino)guanosine	Nucleotide and its derivates	447000	423000	457000	9	437000	402000	250000	208000	9	155000	171000	188000
pme3970	243	153.1	1.21	244.07	[M-H]-	C02067	β-Pseudouridine	Nucleotide and its derivates	1380000	1610000	1400000	1590000	1200000	1210000	1120000	1240000	1190000	1450000	1390000	1520000
pme3983	269.1	137.1	1.49	268.081	[M+H]+	-	Hypoxanthine-9-β-D-arabinofuranoside	Nucleotide and its derivates	24500000	23400000	23300000	21700000	15900000	20600000	23100000	18700000	25000000	27100000	22100000	25700000

## Sheet: FUvsFA
Index	Compounds	Class	FU1	FU2	FU3	FA1	FA2	FA3	VIP	Fold_Change	Log2FC	Type
pma0134	D(-)-Threose	Carbohydrates	206000	231000	207000	1880000	318000	1770000	1.06273	6.16149	2.62328	up
pma0170	N', N''-Diferuloylspermidine	Phenolamides	1650000	2950000	1660000	9	9	9	1.32994	4.3131e-06	-17.8228	down
pma0359	Tricin 5-O-acetylglucoside	Flavone	278000	245000	236000	1510000	649000	1140000	1.25543	4.34651	2.11986	up
pma0461	14,15-Dehydrocrepenynic acid	Lipids_Fatty acids	7700000	8950000	11300000	25300000	21900000	32600000	1.26385	2.8551	1.51354	up
pma0675	o-Anisic acid	Organic acids	9	9	9	687000	835000	837000	1.32879	87370.4	16.4149	up
pma0760	Selgin O-malonylhexoside	Flavone	55400000	39400000	26300000	8540000	15200000	16300000	1.15858	0.330636	-1.59668	down
pma0795	Tricetin O-malonylhexoside	Flavone	16300000	13900000	4170000	2890000	3470000	2810000	1.05906	0.266802	-1.90616	down
pma0825	Chrysin O-malonylhexoside	Flavone	381000	302000	238000	166000	121000	127000	1.21101	0.449511	-1.15357	down
pma1590	Peonidin O-hexoside	Anthocyanins	1120000	726000	672000	2080000	3300000	2460000	1.26209	3.11358	1.63858	up
pma2088	Quercetin-3,4'-O-di-beta-glucopyranoside	Flavonol	335000	264000	363000	3150000	2440000	2260000	1.32167	8.16008	3.02858	up
pma3606	9-Hydroxy-(10E,12Z,15Z)-octadecatrienoic acid	Lipids_Fatty acids	16800000	14300000	21800000	4930000	12300000	5680000	1.09457	0.433081	-1.20729	down
pma6270	sn-Glycero-3-phosphocholine	Cholines	5860000	4000000	5170000	1360000	1330000	1530000	1.29444	0.280772	-1.83253	down
pma6371	di-C,C-hexosyl-luteolin	Flavone C-glycosides	503000	409000	473000	8700000	2430000	7370000	1.26581	13.3574	3.73957	up
pma6561	Caffeic acid O-glucoside	Hydroxycinnamoyl derivatives	8570000	7250000	3360000	16100000	11400000	11900000	1.05445	2.05422	1.03859	up
pmb0149	MAG (18:4) isomer1	Lipids_Glycerolipids	705000	922000	1030000	9	9	9	1.32962	1.01618e-05	-16.5865	down
pmb0159	DGMG (18:2) isomer2	Lipids_Glycerolipids	1210000	1500000	1360000	495000	675000	701000	1.27565	0.459705	-1.12122	down
pmb0160	MAG (18:3) isomer5	Lipids_Glycerolipids	9570000	11800000	9620000	3310000	6630000	4180000	1.18685	0.455631	-1.13406	down
pmb0358	Selgin O-hexosyl-O-hexoside	Flavone	719000	600000	425000	1170000	2600000	925000	1.06168	2.69209	1.42873	up
pmb0464	Aspartic acid di-O-glucoside	Amino acid derivatives	3270000	3120000	4140000	1340000	1070000	1600000	1.2721	0.380817	-1.39283	down
pmb0475	Gallic acid O-feruloyl-O-hexosyl-O-hexoside	Hydroxycinnamoyl derivatives	5210000	2820000	554000	9	9	9	1.31872	3.14539e-06	-18.2783	down
pmb0550	Cyanidin 3-O-glucoside (Kuromanin)	Anthocyanins	18800000	19700000	23400000	6410000	11600000	6350000	1.22239	0.393538	-1.34543	down
pmb0576	Apigenin O-malonylhexoside	Flavone	422000	436000	390000	124000	293000	160000	1.13481	0.46234	-1.11297	down
pmb0606	Chrysoeriol O-glucuronic acid	Flavone	80000000	68400000	879000	795000	340000	401000	1.0115	0.0102895	-6.60269	down
pmb0608	Chrysoeriol O-malonylhexoside	Flavone	2780000	2690000	202000	88900	169000	87200	1.05354	0.0608427	-4.03877	down
pmb0622	C-hexosyl-luteolin O-hexoside	Flavone C-glycosides	410000	404000	456000	2940000	1210000	2810000	1.25202	5.48031	2.45426	up
pmb0626	6-C-hexosyl-apigenin O-hexosyl-O-hexoside	Flavone C-glycosides	607000	418000	378000	3710000	5330000	3160000	1.31091	8.69565	3.12029	up
pmb0771	N-Feruloyl tyramine	Phenolamides	243000	349000	640000	32000000	8880000	24600000	1.28685	53.1494	5.73198	up
pmb0789	Pyridoxine O-glucoside	Vitamins	1440000	1400000	1350000	487000	750000	329000	1.20664	0.373747	-1.41987	down
pmb0819	3-Indoleacetonitrile	Indole derivatives	102000	101000	223000	1070000	331000	1040000	1.16283	5.73005	2.51855	up
pmb0829	Phosphoric acid	Organic acids	2560000	2540000	3060000	5750000	4670000	6880000	1.25651	2.1201	1.08413	up
pmb0848	LysoPC 16:1 (2n isomer)	Lipids_Glycerophospholipids	9190000	8940000	5240000	1410000	2500000	1480000	1.252	0.230638	-2.1163	down
pmb0852	LysoPC 18:2	Lipids_Glycerophospholipids	7660000	7200000	5370000	2600000	2440000	1610000	1.25783	0.32872	-1.60507	down
pmb0855	LysoPC 16:0	Lipids_Glycerophospholipids	18500000	16800000	16400000	4620000	14100000	2760000	1.00236	0.415474	-1.26717	down
pmb0862	LysoPC 12:1	Lipids_Glycerophospholipids	318000	540000	505000	188000	130000	144000	1.26218	0.338958	-1.56082	down
pmb0863	LysoPC 16:2 (2n isomer)	Lipids_Glycerophospholipids	11400000	11900000	7560000	1090000	2190000	1480000	1.28592	0.154245	-2.6967	down
pmb0865	LysoPC 18:3 (2n isomer)	Lipids_Glycerophospholipids	10300000	9000000	6110000	1610000	2530000	1550000	1.2702	0.223928	-2.1589	down
pmb0866	LysoPC 14:0	Lipids_Glycerophospholipids	23300000	25400000	32100000	13100000	16400000	9920000	1.20437	0.487871	-1.03543	down
pmb0873	LysoPC 18:2 (2n isomer)	Lipids_Glycerophospholipids	13000000	12700000	8370000	4400000	6500000	4340000	1.19329	0.447314	-1.16064	down
pmb0877	LysoPE 18:1	Lipids_Glycerophospholipids	3950000	2770000	1800000	22200000	6980000	27500000	1.17815	6.65258	2.73391	up
pmb0880	LysoPE 18:0 (2n isomer)	Lipids_Glycerophospholipids	350000	324000	282000	65900	188000	49600	1.12639	0.317469	-1.65531	down
pmb0890	MAG (18:2)	Lipids_Glycerolipids	16000000	20000000	16700000	8690000	6600000	8890000	1.28225	0.458824	-1.12399	down
pmb0962	Lysine butyrate	Amino acid derivatives	227000	255000	253000	21800000	970000	26400000	1.13451	66.898	6.06389	up
pmb0964	iP7G	Nucleotide and its derivates	360000	385000	340000	179000	242000	96100	1.10155	0.47659	-1.06918	down
pmb0981	Adenosine 5'-monophosphate	Nucleotide and its derivates	206000	299000	199000	120000	88600	109000	1.24779	0.451136	-1.14836	down
pmb1318	8-Methyl-2-oxo-4-phenyl-2H-chromen-7-yl 4-(hexyloxy)benzoate	Benzoic acid derivatives	3430000	2900000	3470000	1420000	1790000	1430000	1.28048	0.473469	-1.07866	down
pmb1626	MGMG (18:2) isomer1	Lipids_Glycerolipids	7920000	11200000	8920000	3140000	3300000	3030000	1.31609	0.337732	-1.56605	down
pmb2228	LysoPC 19:0	Lipids_Glycerophospholipids	283000	394000	302000	1020000	1450000	2050000	1.26411	4.61696	2.20694	up
pmb2251	DGMG (18:1)	Lipids_Glycerolipids	25900000	23000000	19900000	8770000	12000000	12300000	1.2448	0.480669	-1.05689	down
pmb2369	PC 19:2/16:0	Lipids_Glycerophospholipids	616000	702000	727000	85400	449000	31100	1.02024	0.276528	-1.8545	down
pmb2406	LysoPC 17:0	Lipids_Glycerophospholipids	42300000	39400000	29600000	3470000	27100000	2100000	1.00742	0.293531	-1.76842	down
pmb2620	3,4-Dimethoxycinnamic acid	Hydroxycinnamoyl derivatives	342000	210000	227000	1210000	920000	856000	1.29633	3.83312	1.93852	up
pmb2653	D(+)-Melezitose O-rhamnoside	Carbohydrates	733000	1110000	1460000	45100	101000	35800	1.29466	0.0550711	-4.18256	down
pmb2654	Anthranilate O-hexosyl-O-hexoside	Benzoic acid derivatives	5790000	7060000	5140000	646000	1140000	435000	1.28517	0.123457	-3.01791	down
pmb2786	9-HOTrE	Lipids_Fatty acids	4390000	4280000	5980000	16700000	13700000	22600000	1.27818	3.61775	1.85509	up
pmb2789	13-HpOTrE(r)	Lipids_Fatty acids	1020000	1040000	888000	8030000	4080000	7440000	1.29338	6.63161	2.72936	up
pmb2791	9-HpOTrE	Lipids_Fatty acids	1100000	1170000	1020000	6460000	3450000	6100000	1.28425	4.86626	2.28281	up
pmb2799	12,13-EODE	Lipids_Fatty acids	1790000	811000	1160000	3440000	2620000	3070000	1.20824	2.42755	1.2795	up
pmb2804	13-HPODE	Lipids_Fatty acids	9660000	9810000	11500000	37500000	27500000	37800000	1.30267	3.31934	1.7309	up
pmb2826	Citramalate	Organic acids	31700000	20300000	15500000	6510000	14200000	11400000	1.00373	0.475704	-1.07186	down
pmb2850	Tricin	Flavone	91900	176000	68700	396000	278000	412000	1.17618	3.22638	1.68992	up
pmb2858	Maltotetraose	Carbohydrates	23500	40200	31700	13000	9580	11900	1.26925	0.361426	-1.46823	down
pmb2938	4-O-Caffeoyl quinic acid (criptochlorogenic acid)	Quinate and its derivatives	565000	433000	353000	1900000	1330000	1600000	1.2931	3.57513	1.838	up
pmb2948	Adenosine 3'-monophosphate	Nucleotide and its derivates	149000	204000	44100	9	9	35800	1.01835	0.0901989	-3.47075	down
pmb2978	Apigenin O-hexosyl-O-pentoside	Flavone	53300	116000	80700	213000	166000	154000	1.10146	2.132	1.09221	up
pmb3000	Chrysoeriol O-acetylhexoside	Flavone	136000	164000	107000	429000	195000	472000	1.10745	2.69287	1.42915	up
pmb3005	Chrysoeriol O-rhamnosyl-O-glucuronic acid	Flavone	196000	168000	116000	63200	106000	28300	1.01736	0.411458	-1.28118	down
pmb3013	Isorhamnetin O-acetyl-hexoside	Flavonol	7350000	5010000	3200000	1050000	2190000	1830000	1.13379	0.325835	-1.61778	down
pmb3028	Tricin O-sinapic acid	Flavone	1250000	888000	753000	2360000	1810000	2200000	1.24212	2.20339	1.13972	up
pmb3088	Trehalose 6-phosphate	Carbohydrates	240000	298000	257000	48000	77200	45200	1.30003	0.21434	-2.22203	down
pmb3101	2-Isopropylmalate	Organic acids	19400000	18700000	28300000	89300000	85500000	88600000	1.30536	3.96687	1.988	up
pmb3114	Epicatechin-epiafzelechin	Catechin derivatives	96200	78400	83100	437000	299000	355000	1.31492	4.2336	2.08189	up
pmb3117	LysoPE 16:0	Lipids_Glycerophospholipids	267000000	227000000	175000000	52600000	169000000	31600000	1.01091	0.378475	-1.40173	down
pmb3132	LysoPE 18:1 (2n isomer)	Lipids_Glycerophospholipids	19700000	13000000	8110000	79200000	35200000	79700000	1.20936	4.75619	2.24981	up
pmb3264	Glutathione oxidized	Amino acid derivatives	8070000	8850000	7200000	3060000	5530000	1760000	1.08724	0.429104	-1.2206	down
pmb3894	Di-O-methylquercetin	Flavonol	8690000	8610000	12200000	23100000	13200000	33800000	1.07096	2.37627	1.2487	up
pmc0066	2'-Deoxyinosine-5'-monophosphate	Nucleotide and its derivates	43100	59800	53600	598000	105000	1350000	1.07933	13.1182	3.7135	up
pmc0304	Succinyladenosine	Nucleotide and its derivates	6570000	6030000	5670000	14600000	12900000	11600000	1.30622	2.14012	1.09769	up
pmd0130	LysoPC 14:0 (2n isomer)	Lipids_Glycerophospholipids	39400000	41800000	57400000	21600000	30100000	15200000	1.13881	0.482684	-1.05085	down
pmd0160	LysoPE 16:0 (2n isomer)	Lipids_Glycerophospholipids	332000000	303000000	240000000	75000000	231000000	45700000	1.00575	0.401943	-1.31494	down
pme0004	L-Homocitrulline	Amino acids	9	9	9	805000	648000	688000	1.32888	79296.3	16.275	up
pme0005	Purine	Nucleotide and its derivates	1710000	1680000	2460000	7730000	4220000	4300000	1.20315	2.77778	1.47393	up
pme0025	L-Kynurenine	Amino acid derivatives	1290000	1200000	1390000	2300000	2560000	3280000	1.27152	2.09794	1.06897	up
pme0026	L-(+)-Lysine	Amino acids	203000	180000	149000	703000	774000	682000	1.32005	4.05827	2.02087	up
pme0032	Hypoxanthine	Nucleotide and its derivates	168000	103000	113000	2060000	705000	1560000	1.28067	11.263	3.49352	up
pme0038	Cytosine	Nucleotide and its derivates	5370000	2680000	3620000	18600000	21500000	25200000	1.3033	5.59554	2.48428	up
pme0039	L-Valine	Amino acids	8130000	7220000	7660000	18700000	11800000	20800000	1.21395	2.22947	1.1567	up
pme0042	L-(+)-Arginine	Amino acids	1870000	1720000	1890000	4990000	4800000	4340000	1.32455	2.57847	1.36651	up
pme0057	DL-homocysteine	Amino acids	347000	210000	310000	1170000	776000	1120000	1.28142	3.53633	1.82225	up
pme0075	N-Acetyl-L-glutamic acid	Amino acid derivatives	131000	130000	139000	543000	185000	353000	1.09291	2.7025	1.43429	up
pme0108	5-Methylcytosine	Nucleotide and its derivates	2910000	1300000	2370000	26200000	20900000	23400000	1.31342	10.7143	3.42146	up
pme0113	γ-Glu-Cys	Amino acid derivatives	697000	586000	616000	1290000	1460000	1080000	1.28507	2.01685	1.0121	up
pme0122	N6-Acetyl-L-lysine	Amino acid derivatives	2140000	2430000	2590000	7240000	6900000	6020000	1.30912	2.81564	1.49346	up
pme0128	D-Alanyl-D-Alanine	Amino acid derivatives	53000	36600	63400	159000	174000	148000	1.28716	3.14379	1.65251	up
pme0137	Nα-Acetyl-L-glutamine	Amino acid derivatives	197000	197000	211000	924000	377000	563000	1.19382	3.08099	1.62339	up
pme0170	Nα-Acetyl-L-arginine	Amino acid derivatives	498000	446000	534000	6500000	9970000	8710000	1.32369	17.0365	4.09056	up
pme0171	N-Isovaleroylglycine	Amino acid derivatives	13200	9	9	682000	299000	564000	1.18044	116.886	6.86896	up
pme0176	Phenylacetyl-L-glutamine	Amino acid derivatives	41100	46400	36700	174000	121000	172000	1.29841	3.76006	1.91076	up
pme0180	1-Methylhistidine	Amino acid derivatives	31300	18900	9990	123000	114000	126000	1.26566	6.0309	2.59237	up
pme0183	2-Hydroxy-6-aminopurine	Nucleotide and its derivates	3660000	1960000	2920000	11000000	10300000	11700000	1.29922	3.86417	1.95016	up
pme0193	L-Glutamine	Amino acids	194000	184000	133000	675000	604000	1190000	1.27011	4.8317	2.27253	up
pme0196	Kaempferol	Flavonol	154000	100000	146000	2330000	816000	2810000	1.2736	14.89	3.89627	up
pme0199	Quercetin	Flavonol	2210000	1070000	2450000	25300000	5140000	18500000	1.17638	8.54101	3.09441	up
pme0207	3-Hydroxybutyrate	Organic acids	1260000	1030000	1630000	15100000	7070000	14300000	1.29131	9.30357	3.21778	up
pme0250	Azelaic Acid	Organic acids	5200000	5580000	4700000	22900000	11800000	23000000	1.25055	3.72739	1.89817	up
pme0256	Xanthine	Nucleotide and its derivates	1760000	1420000	1070000	8050000	14400000	8810000	1.29844	7.35529	2.87878	up
pme0258	Uracil	Nucleotide and its derivates	12200000	15000000	13900000	6740000	6990000	6130000	1.31399	0.483212	-1.04927	down
pme0264	Thymidine	Nucleotide and its derivates	302000	223000	252000	2500000	2380000	3000000	1.3275	10.1416	3.34221	up
pme0269	Dodecanedioic aicd	Organic acids	8580	8420	7940	37700	19800	46800	1.24373	4.18204	2.06421	up
pme0279	2,6-Diaminooimelic acid	Amino acid derivatives	368000	314000	378000	1770000	1200000	1470000	1.3128	4.18868	2.0665	up
pme0286	2-Hydroxyisocaproic acid	Organic acids	344000	302000	333000	2410000	692000	2150000	1.18396	5.36466	2.42349	up
pme0291	Dl-2-Aminooctanoic acid	Organic acids	105000	101000	69900	1260000	501000	1040000	1.28364	10.1522	3.34372	up
pme0292	(3,4-Dimethoxyphenyl) acetic acid	Organic acids	103000	82200	116000	222000	182000	299000	1.23291	2.334	1.2228	up
pme0303	Caffeic acid	Hydroxycinnamoyl derivatives	4670000	2920000	4280000	31900000	26800000	33400000	1.32162	7.75906	2.95588	up
pme0305	Ferulic acid	Hydroxycinnamoyl derivatives	17000000	20500000	18900000	8950000	7280000	8730000	1.30931	0.442553	-1.17608	down
pme0361	Quercetin 3-alpha-L-arabinofuranoside (Avicularin)	Flavonol	190000	164000	335000	568000	357000	559000	1.10869	2.15385	1.10692	up
pme0376	Naringenin	Flavanone	2030000	1290000	2010000	13100000	12000000	19900000	1.30955	8.44278	3.07772	up
pme0379	Apigenin	Flavone	173000	117000	141000	1080000	734000	1260000	1.31028	7.13225	2.83436	up
pme0408	Syringic acid	Hydroxycinnamoyl derivatives	570000	439000	375000	2720000	1250000	3110000	1.24378	5.11561	2.35491	up
pme0418	3-(4-Hydroxyphenyl)propionic acid	Hydroxycinnamoyl derivatives	402000	369000	406000	3530000	1170000	3090000	1.23987	6.61852	2.72651	up
pme0421	Phloretin	Flavanone	255000	252000	468000	1290000	606000	1970000	1.13296	3.96513	1.98737	up
pme0422	3-Hydroxy-4-methoxycinnamic acid	Hydroxycinnamoyl derivatives	17600000	21300000	19800000	8720000	7170000	8670000	1.31223	0.418399	-1.25705	down
pme0429	3,4,5-Trimethoxycinnamic acid	Hydroxycinnamoyl derivatives	155000	9	9	2180000	972000	1280000	1.09879	28.5902	4.83745	up
pme0496	Nicotinic acid	Nicotinic acid derivatives	2340000	1440000	1670000	5650000	5610000	4970000	1.29943	2.97798	1.57433	up
pme0499	D-Sorbitol	Alcohols and polyols	197000	211000	198000	1150000	916000	1540000	1.30811	5.9505	2.57301	up
pme0513	Xylitol	Alcohols and polyols	261000	283000	197000	682000	747000	843000	1.29516	3.06613	1.61642	up
pme0519	D-(+)-Sucrose	Carbohydrates	21500000	28000000	20800000	2440000	3810000	1570000	1.29553	0.111238	-3.16828	down
pme0524	D(+)-Melezitose	Carbohydrates	254000	184000	305000	861000	802000	1340000	1.27498	4.04172	2.01497	up
pme0543	Indole-5-carboxylic acid	Indole derivatives	375000	350000	469000	3830000	1640000	6010000	1.24909	9.61474	3.26525	up
pme1002	L-Tyramine	Amino acids	5200000	5400000	6940000	21900000	13100000	15800000	1.25911	2.89624	1.53418	up
pme1070	L-(-)-Tyrosine	Amino acids	4500000	4930000	3450000	12500000	10400000	9350000	1.27246	2.50388	1.32417	up
pme1086	Glutathione reduced form	Amino acid derivatives	3890000	3130000	1550000	230000	279000	170000	1.28427	0.0792299	-3.65781	down
pme1104	L-Isoleucine	Amino acids	657000	667000	519000	1910000	1310000	1430000	1.27249	2.52306	1.33517	up
pme1107	Guanine	Nucleotide and its derivates	230000	84000	129000	993000	919000	707000	1.28013	5.91196	2.56364	up
pme1184	Deoxyguanosine	Nucleotide and its derivates	7380000	4970000	4390000	35500000	32000000	32500000	1.3175	5.97372	2.57863	up
pme1194	Deoxycytidine	Nucleotide and its derivates	2260000	1420000	1530000	15200000	11300000	12400000	1.31991	7.46641	2.90041	up
pme1210	L-Methionine	Amino acids	20800000	22900000	17900000	9140000	9840000	7830000	1.2964	0.435227	-1.20016	down
pme1218	2-Picolinic acid	Organic acids	3020000	2050000	2240000	5210000	4610000	5610000	1.27517	2.11081	1.07779	up
pme1228	5-Hydroxy-L-tryptophan	Amino acid derivatives	7530000	6800000	7130000	31800000	19600000	17300000	1.26522	3.2013	1.67866	up
pme1306	Pyridoxine 5'-phosphate	Vitamins	519000	607000	528000	233000	339000	81000	1.04377	0.3948	-1.3408	down
pme1368	L-Pipecolic acid	Amino acid derivatives	57300	59900	62800	319000	99800	254000	1.14435	3.73778	1.90218	up
pme1378	1-Methyladenosine	Nucleotide and its derivates	216000	119000	144000	653000	801000	665000	1.30431	4.4238	2.14529	up
pme1417	L-Tryptamine	Tryptamine derivatives	1140000	1150000	1460000	3380000	2340000	3530000	1.25582	2.46667	1.30256	up
pme1436	p-Coumaric acid	Hydroxycinnamoyl derivatives	170000	105000	318000	1610000	1260000	2190000	1.27092	8.53288	3.09303	up
pme1472	Vanillic acid	Hydroxycinnamoyl derivatives	133000	98400	126000	914000	417000	910000	1.27546	6.27029	2.64853	up
pme1502	Kumatakenin	Flavonol	157000	251000	60100	560000	278000	470000	1.0182	2.79427	1.48247	up
pme1541	Acacetin	Flavone	190000	189000	135000	711000	299000	950000	1.14724	3.81323	1.93101	up
pme1562	Epicatechin gallate (ECG)	Catechin derivatives	726000	649000	664000	2610000	2490000	2600000	1.33011	3.77636	1.917	up
pme1568	Orobol (5,7,3',4'-tetrahydroxyisoflavone)	Isoflavone	226000	45000	46600	320000	242000	547000	1.08127	3.49181	1.80398	up
pme1580	Eriodictyol	Flavanone	2820000	2160000	1210000	13400000	13700000	24300000	1.27932	8.30372	3.05376	up
pme1587	Daidzein 7-O-glucoside (Daidzin)	Isoflavone	202000	158000	218000	726000	233000	583000	1.03755	2.66782	1.41566	up
pme1695	Sinapic acid	Hydroxycinnamoyl derivatives	202000	105000	217000	530000	235000	596000	1.05542	2.59733	1.37703	up
pme1709	Nicotinic Acid Methyl Ester (Methyl Nicotinate)	Vitamins	1900000	2010000	2430000	975000	1040000	706000	1.26469	0.42918	-1.22035	down
pme1814	2,5-dihydroxybenzoic acid (Gentisic acid)	Benzoic acid derivatives	9	9	9	3300000	239000	1700000	1.31739	194037	17.566	up
pme1824	Protocatechuic acid	Catechin derivatives	9	9	9	22600000	1620000	13300000	1.32009	1.38963e+06	20.4063	up
pme1828	Betaine	Alkaloids	3310000	2890000	2980000	34200000	9110000	34700000	1.21502	8.49782	3.08709	up
pme1841	1,5-Diaminopentane	Phenolamides	1870000	1480000	1700000	3290000	4590000	5600000	1.26098	2.66931	1.41647	up
pme1977	Suberic acid	Organic acids	232000	140000	174000	1030000	553000	906000	1.27894	4.55861	2.18859	up
pme2122	Histamine	Amino acid derivatives	6600000	4370000	5840000	18100000	23600000	17100000	1.3005	3.49792	1.8065	up
pme2167	Orotic acid	Vitamins	45900000	45700000	38900000	15600000	28300000	17700000	1.19635	0.472031	-1.08305	down
pme2169	Fumaric acid	Organic acids	9	9	9	1130000	718000	1190000	1.32845	112519	16.7798	up
pme2237	Dulcitol	Alcohols and polyols	357000	345000	336000	1660000	1320000	2190000	1.30731	4.98073	2.31636	up
pme2256	D-Arabitol	Alcohols and polyols	301000	313000	267000	794000	683000	1010000	1.291	2.82293	1.49719	up
pme2268	Trigonelline	Alkaloids	310000	284000	293000	527000	478000	892000	1.17176	2.13867	1.09671	up
pme2319	Hesperetin	Flavanone	56600	39900	72400	492000	285000	555000	1.29147	7.88632	2.97935	up
pme2362	Mandelic acid	Organic acids	87700	66400	73600	2710000	1490000	2530000	1.32242	29.5564	4.8854	up
pme2430	N-Acetyl-L-tyrosine	Amino acid derivatives	9	9	9	1220000	321000	1000000	1.3255	94111.1	16.5221	up
pme2478	Protocatechuic aldehyde	Catechin derivatives	267000	255000	250000	1320000	818000	1540000	1.29044	4.76425	2.25225	up
pme2589	Oxoadipic acid	Organic acids	354000	602000	379000	113000	76200	81000	1.29686	0.202397	-2.30474	down
pme2614	Methionine sulfoxide	Amino acid derivatives	56800	39500	52500	184000	217000	144000	1.29904	3.66263	1.87288	up
pme2634	Dl-Norvaline	Amino acids	7610000	6180000	7490000	16500000	10900000	20500000	1.19572	2.25094	1.17053	up
pme2670	4-Hydroxybenzaldehyde	Benzoic acid derivatives	975000	1030000	1880000	35000000	25500000	40100000	1.31257	25.8945	4.69457	up
pme2698	Phe-Phe	Amino acid derivatives	868000	466000	527000	4720000	2380000	4480000	1.27891	6.22246	2.63749	up
pme2706	2,3-Dihydroxybenzoic acid	Organic acids	9	9	9	29900000	2120000	16500000	1.32049	1.79704e+06	20.7772	up
pme2720	Indole-3-carboxaldehyde	Indole derivatives	179000	175000	259000	673000	350000	794000	1.17103	2.96411	1.5676	up
pme2735	S-(5'-Adenosyl)-L-methionine	Amino acid derivatives	92100000	105000000	77600000	1840000	33200000	1960000	1.11262	0.134692	-2.89226	down
pme2746	Flavin adenine dinucleotide (FAD)	Nucleotide and its derivates	1140000	936000	698000	149000	471000	97500	1.12054	0.258652	-1.95092	down
pme2830	O-Phosphorylethanolamine	Others	124000	137000	133000	28000	17300	26200	1.3102	0.181472	-2.46218	down
pme2890	L-Homocystine	Amino acids	414000	229000	246000	2820000	1930000	2880000	1.31119	8.58268	3.10143	up
pme2898	Dihydromyricetin	Flavonol	1550000	1690000	2370000	872000	476000	642000	1.2307	0.354724	-1.49523	down
pme2903	4-Hydroxybenzoic acid	Organic acids	161000	115000	103000	2170000	1030000	2500000	1.30032	15.0396	3.91069	up
pme2957	Naringenin chalcone	Flavanone	2470000	1560000	2370000	15800000	15600000	24600000	1.31187	8.75	3.12928	up
pme2963	Aromadedrin (Dihydrokaempferol)	Flavonol	891000	474000	852000	1640000	1150000	2040000	1.12979	2.17862	1.12341	up
pme2996	4-Hydroxycoumarin	Coumarins	76600	73500	62000	455000	355000	606000	1.30941	6.6761	2.739	up
pme3007	Uridine 5’-diphosphate	Nucleotide and its derivates	186000	198000	29600	15700	15300	13700	1.11414	0.108075	-3.20989	down
pme3011	γ-aminobutyric acid	Organic acids	1980000	1280000	1450000	6050000	7520000	10200000	1.29947	5.04671	2.33534	up
pme3083	2-(Formylamino)benzoic acid	Organic acids	1590000	1180000	2690000	14300000	8960000	18100000	1.27322	7.57509	2.92126	up
pme3160	D-Glucose 6-phosphate	Carbohydrates	1760000	2460000	1880000	515000	869000	468000	1.2612	0.303607	-1.71973	down
pme3174	Cytidine 5'-monophosphate (Cytidylic acid)	Nucleotide and its derivates	40000	55800	47100	99000	119000	138000	1.25992	2.49125	1.31687	up
pme3184	2'-Deoxyadenosine-5'-monophosphate	Nucleotide and its derivates	3690000	3730000	3080000	934000	1580000	1000000	1.26785	0.334667	-1.5792	down
pme3198	2,4-Dihydroxybenzoic acid	Benzoic acid derivatives	9	9	9	1180000	499000	1690000	1.32639	124778	16.929	up
pme3215	Isoliquiritigenin	Flavanone	5350	9	9	26900	27200	39800	1.11748	17.4925	4.12867	up
pme3246	Coniferin	Hydroxycinnamoyl derivatives	20300000	17000000	7760000	38400000	26500000	26700000	1.03435	2.03285	1.0235	up
pme3288	3,7-Di-O-methylquercetin	Flavonol	17600	9040	14900	31900	42300	128000	1.12401	4.8676	2.28321	up
pme3292	Prunetin	Isoflavone	174000	174000	116000	709000	295000	953000	1.16074	4.21767	2.07645	up
pme3296	Kaempferol 3-O-rhamnoside (Kaempferin)	Flavonol	1390000	1030000	1110000	10700000	2250000	6760000	1.14176	5.58357	2.48119	up
pme3313	D-Fructose 6-phosphate	Carbohydrates	589000	929000	558000	168000	357000	207000	1.19396	0.352601	-1.50389	down
pme3337	N6-Succinyl Adenosine	Nucleotide and its derivates	6510000	6090000	6280000	13900000	12600000	11500000	1.31495	2.01271	1.00914	up
pme3346	5-hydroxyhexanoic acid	Organic acids	3080000	2980000	4570000	13100000	12300000	13400000	1.29963	3.65005	1.86792	up
pme3387	H-HomoArg-OH	Amino acid derivatives	110000	122000	129000	682000	362000	380000	1.26602	3.9446	1.97988	up
pme3391	Petunidin 3-O-glucoside	Anthocyanins	803000	638000	688000	6310000	6180000	6520000	1.33023	8.92907	3.15851	up
pme3419	Esculetin (6,7-dihydroxycoumarin)	Coumarins	131000	95600	150000	4240000	871000	4250000	1.25356	24.8566	4.63556	up
pme3422	6-Methoxy-7,8-DihydroxyCoumarin	Coumarins	28500	35200	46000	422000	63800	316000	1.08851	7.30902	2.86968	up
pme3428	Esculin (6,7-Dihydroxycoumarin-6-glucoside)	Coumarins	100000	79800	105000	380000	457000	368000	1.3195	4.23104	2.08101	up
pme3434	Eudesmic acid (3,4,5-trimethoxybenzoic acid)	Benzoic acid derivatives	970000	774000	1950000	6150000	1580000	9640000	1.00056	4.70222	2.23334	up
pme3442	Quercetin 7-O-β-D-Glucuronide	Flavonol	64200000	67300000	31000000	21800000	23500000	11700000	1.11487	0.350769	-1.51141	down
pme3453	p-Coumaraldehyde	Hydroxycinnamoyl derivatives	9	9	9	261000	92500	327000	1.32501	25203.7	14.6213	up
pme3461	Homoeriodictyol	Flavanone	72100	55100	83700	678000	335000	872000	1.27978	8.93789	3.15993	up
pme3473	Butin	Flavone	2440000	1560000	2380000	15200000	15700000	23800000	1.31239	8.57367	3.09991	up
pme3478	Pantetheine	Vitamins	847000	833000	824000	174000	179000	137000	1.32119	0.195687	-2.35338	down
pme3502	Formononetin 7-O-glucoside (Ononin)	Isoflavone	107000	75900	171000	49600	34400	77300	1.00456	0.455778	-1.1336	down
pme3514	Morin	Flavonol	2100000	966000	2170000	22400000	4810000	17100000	1.18242	8.46257	3.0811	up
pme3705	D-glucoronic acid	Carbohydrates	800000	759000	823000	3480000	2850000	3460000	1.32387	4.10999	2.03914	up
pme3732	Cytidine	Nucleotide and its derivates	2570000	1330000	1820000	9840000	9220000	8570000	1.30683	4.83042	2.27215	up
pme3827	3,4-Dihydroxy-DL-phenylalanine	Amino acid derivatives	376000	313000	303000	640000	712000	869000	1.28808	2.23891	1.1628	up
pme3840	Pantothenol	Alcohols and polyols	15200	13900	22200	56100	97500	71500	1.27631	4.38791	2.13354	up
pme3961	Deoxyadenosine	Nucleotide and its derivates	2430000	1350000	1570000	19200000	18600000	14900000	1.32047	9.85047	3.30019	up

## Sheet: INvsFA
Index	Compounds	Class	IN1	IN2	IN3	FA1	FA2	FA3	VIP	Fold_Change	Log2FC	Type
pma0170	N', N''-Diferuloylspermidine	Phenolamides	4480000	4280000	2540000	9	9	9	1.28558	2.38938e-06	-18.6749	down
pma0359	Tricin 5-O-acetylglucoside	Flavone	211000	187000	250000	1510000	649000	1140000	1.22059	5.09105	2.34796	up
pma0461	14,15-Dehydrocrepenynic acid	Lipids_Fatty acids	12000000	7110000	7220000	25300000	21900000	32600000	1.20508	3.03076	1.59968	up
pma0675	o-Anisic acid	Organic acids	9	9	9	687000	835000	837000	1.28533	87370.4	16.4149	up
pma0825	Chrysin O-malonylhexoside	Flavone	465000	343000	248000	166000	121000	127000	1.18213	0.392045	-1.35091	down
pma0948	Hydroxyphenethylamine	Others	703000	511000	583000	1810000	1760000	1510000	1.25785	2.82693	1.49924	up
pma1590	Peonidin O-hexoside	Anthocyanins	717000	1030000	974000	2080000	3300000	2460000	1.22174	2.88129	1.52672	up
pma2088	Quercetin-3,4'-O-di-beta-glucopyranoside	Flavonol	304000	356000	297000	3150000	2440000	2260000	1.27483	8.20272	3.0361	up
pma3649	5-Aminolevulinate	Organic acids	14100000	6710000	15700000	36500000	26000000	20400000	1.04114	2.27061	1.18308	up
pma6270	sn-Glycero-3-phosphocholine	Cholines	4720000	3840000	4280000	1360000	1330000	1530000	1.2724	0.32866	-1.60533	down
pma6371	di-C,C-hexosyl-luteolin	Flavone C-glycosides	401000	413000	485000	8700000	2430000	7370000	1.22391	14.2417	3.83205	up
pma6460	5-O-p-Coumaroylquinic acid	Quinate and its derivatives	1730000	1490000	1420000	752000	896000	579000	1.20779	0.479957	-1.05902	down
pma6558	Velutin	Flavone	18300	17500	21600	48200	31200	38700	1.19666	2.05749	1.04089	up
pma6561	Caffeic acid O-glucoside	Hydroxycinnamoyl derivatives	7430000	6150000	5990000	16100000	11400000	11900000	1.19926	2.01329	1.00955	up
pmb0149	MAG (18:4) isomer1	Lipids_Glycerolipids	1430000	1380000	1150000	9	9	9	1.2855	6.81818e-06	-17.1622	down
pmb0159	DGMG (18:2) isomer2	Lipids_Glycerolipids	1950000	1560000	1480000	495000	675000	701000	1.23622	0.37495	-1.41523	down
pmb0160	MAG (18:3) isomer5	Lipids_Glycerolipids	17400000	15800000	11700000	3310000	6630000	4180000	1.19672	0.314477	-1.66898	down
pmb0161	DGMG (18:2) isomer1	Lipids_Glycerolipids	3340000	3000000	2980000	1160000	1770000	1550000	1.21088	0.480687	-1.05683	down
pmb0292	Cholesterol	Others	353000	290000	263000	854000	626000	991000	1.22054	2.72737	1.44751	up
pmb0358	Selgin O-hexosyl-O-hexoside	Flavone	283000	383000	318000	1170000	2600000	925000	1.17352	4.77134	2.25439	up
pmb0464	Aspartic acid di-O-glucoside	Amino acid derivatives	4190000	3640000	5810000	1340000	1070000	1600000	1.22441	0.293988	-1.76617	down
pmb0475	Gallic acid O-feruloyl-O-hexosyl-O-hexoside	Hydroxycinnamoyl derivatives	309000	277000	1220000	9	9	9	1.27764	1.49502e-05	-16.0295	down
pmb0501	Agmatine	Phenolamides	864000	661000	942000	1440000	1900000	1830000	1.21538	2.09566	1.06741	up
pmb0550	Cyanidin 3-O-glucoside (Kuromanin)	Anthocyanins	17500000	19500000	18300000	6410000	11600000	6350000	1.16354	0.440506	-1.18277	down
pmb0574	Luteolin O-hexoside O-feruloylpentoside	Flavone	1720000	2080000	2120000	860000	910000	935000	1.26153	0.456926	-1.12997	down
pmb0576	Apigenin O-malonylhexoside	Flavone	458000	392000	397000	124000	293000	160000	1.08869	0.462711	-1.11182	down
pmb0578	Luteolin O-sinapoylhexoside	Flavone	416000	368000	226000	122000	164000	110000	1.16837	0.392079	-1.35078	down
pmb0606	Chrysoeriol O-glucuronic acid	Flavone	4070000	1950000	19900000	795000	340000	401000	1.08754	0.0592593	-4.07682	down
pmb0608	Chrysoeriol O-malonylhexoside	Flavone	326000	230000	789000	88900	169000	87200	1.05152	0.25658	-1.96252	down
pmb0615	Hesperetin C-hexosyl-O-hexosyl-O-hexoside	Flavone C-glycosides	14600000	15200000	12900000	5670000	10400000	4520000	1.08627	0.482201	-1.05229	down
pmb0620	Chrysoeriol 6-C-hexoside 8-C-hexoside-O-hexoside	Flavone C-glycosides	18600000	20600000	19700000	7340000	9430000	6010000	1.24022	0.386757	-1.3705	down
pmb0622	C-hexosyl-luteolin O-hexoside	Flavone C-glycosides	399000	324000	385000	2940000	1210000	2810000	1.21912	6.28159	2.65113	up
pmb0626	6-C-hexosyl-apigenin O-hexosyl-O-hexoside	Flavone C-glycosides	335000	403000	393000	3710000	5330000	3160000	1.27277	10.7869	3.43121	up
pmb0789	Pyridoxine O-glucoside	Vitamins	1260000	1180000	1610000	487000	750000	329000	1.14021	0.386667	-1.37084	down
pmb0818	Methoxyindoleacetic acid	Indole derivatives	1950000	1030000	1800000	5010000	2870000	5420000	1.13058	2.78243	1.47634	up
pmb0819	3-Indoleacetonitrile	Indole derivatives	9	9	53200	1070000	331000	1040000	1.07182	45.8679	5.51941	up
pmb0829	Phosphoric acid	Organic acids	2410000	2310000	3610000	5750000	4670000	6880000	1.16628	2.07683	1.05438	up
pmb0848	LysoPC 16:1 (2n isomer)	Lipids_Glycerophospholipids	6140000	8390000	6790000	1410000	2500000	1480000	1.23433	0.252814	-1.98385	down
pmb0852	LysoPC 18:2	Lipids_Glycerophospholipids	6720000	9650000	7670000	2600000	2440000	1610000	1.24117	0.276622	-1.85401	down
pmb0862	LysoPC 12:1	Lipids_Glycerophospholipids	1490000	823000	941000	188000	130000	144000	1.25742	0.141979	-2.81625	down
pmb0863	LysoPC 16:2 (2n isomer)	Lipids_Glycerophospholipids	14200000	17700000	19000000	1090000	2190000	1480000	1.26169	0.0935167	-3.41863	down
pmb0865	LysoPC 18:3 (2n isomer)	Lipids_Glycerophospholipids	9480000	10600000	9060000	1610000	2530000	1550000	1.26201	0.195264	-2.3565	down
pmb0873	LysoPC 18:2 (2n isomer)	Lipids_Glycerophospholipids	13000000	14900000	11300000	4400000	6500000	4340000	1.22723	0.388776	-1.36299	down
pmb0877	LysoPE 18:1	Lipids_Glycerophospholipids	2920000	4870000	2250000	22200000	6980000	27500000	1.09939	5.64542	2.49708	up
pmb0880	LysoPE 18:0 (2n isomer)	Lipids_Glycerophospholipids	262000	432000	391000	65900	188000	49600	1.09828	0.279724	-1.83793	down
pmb0882	LysoPC 18:1	Lipids_Glycerophospholipids	27300000	46300000	34700000	16200000	15700000	13700000	1.20526	0.421053	-1.24793	down
pmb0890	MAG (18:2)	Lipids_Glycerolipids	33000000	22800000	19000000	8690000	6600000	8890000	1.22229	0.323262	-1.62922	down
pmb0962	Lysine butyrate	Amino acid derivatives	160000	106000	258000	21800000	970000	26400000	1.12319	93.8359	6.55207	up
pmb0964	iP7G	Nucleotide and its derivates	606000	425000	409000	179000	242000	96100	1.12928	0.359097	-1.47755	down
pmb0981	Adenosine 5'-monophosphate	Nucleotide and its derivates	209000	345000	310000	120000	88600	109000	1.21033	0.367593	-1.44382	down
pmb1096	Indole	Indole derivatives	529000	321000	455000	1500000	804000	1460000	1.15995	2.88429	1.52822	up
pmb1626	MGMG (18:2) isomer1	Lipids_Glycerolipids	5790000	14600000	12600000	3140000	3300000	3030000	1.1523	0.287057	-1.80059	down
pmb2211	Cocamidopropyl betaine	Others	7540000	11600000	20500000	3690000	3090000	5760000	1.07719	0.316347	-1.66042	down
pmb2228	LysoPC 19:0	Lipids_Glycerophospholipids	525000	560000	514000	1020000	1450000	2050000	1.19496	2.82677	1.49915	up
pmb2251	DGMG (18:1)	Lipids_Glycerolipids	33300000	29500000	23000000	8770000	12000000	12300000	1.2256	0.385431	-1.37545	down
pmb2260	LysoPC 15:1	Lipids_Glycerophospholipids	2170000	2740000	2950000	1800000	1090000	1030000	1.12627	0.498728	-1.00368	down
pmb2620	3,4-Dimethoxycinnamic acid	Hydroxycinnamoyl derivatives	308000	168000	147000	1210000	920000	856000	1.22152	4.79294	2.26091	up
pmb2643	Myristoleic acid (C14:1)	Lipids_Fatty acids	17500	39700	46000	92700	73500	61400	1.0299	2.20543	1.14106	up
pmb2653	D(+)-Melezitose O-rhamnoside	Carbohydrates	2420000	1590000	1350000	45100	101000	35800	1.26016	0.0339366	-4.88102	down
pmb2654	Anthranilate O-hexosyl-O-hexoside	Benzoic acid derivatives	7380000	9080000	5750000	646000	1140000	435000	1.24761	0.1	-3.32193	down
pmb2786	9-HOTrE	Lipids_Fatty acids	5010000	3750000	4220000	16700000	13700000	22600000	1.25129	4.0832	2.0297	up
pmb2787	9-KODE	Lipids_Fatty acids	2440000	2540000	4000000	6760000	6210000	6760000	1.20548	2.1971	1.1356	up
pmb2789	13-HpOTrE(r)	Lipids_Fatty acids	885000	810000	838000	8030000	4080000	7440000	1.25572	7.71812	2.94825	up
pmb2791	9-HpOTrE	Lipids_Fatty acids	912000	720000	831000	6460000	3450000	6100000	1.25256	6.5002	2.70048	up
pmb2799	12,13-EODE	Lipids_Fatty acids	492000	689000	1960000	3440000	2620000	3070000	1.07657	2.90672	1.53939	up
pmb2804	13-HPODE	Lipids_Fatty acids	10800000	9790000	12600000	37500000	27500000	37800000	1.25685	3.09732	1.63102	up
pmb2831	Protocatechuic acid O-glucoside	Catechin derivatives	178000	161000	214000	565000	308000	403000	1.16118	2.30741	1.20628	up
pmb2850	Tricin	Flavone	96000	79400	68500	396000	278000	412000	1.25415	4.45264	2.15466	up
pmb2858	Maltotetraose	Carbohydrates	128000	119000	77200	13000	9580	11900	1.27297	0.106354	-3.23305	down
pmb2938	4-O-Caffeoyl quinic acid (criptochlorogenic acid)	Quinate and its derivatives	416000	380000	405000	1900000	1330000	1600000	1.26947	4.02165	2.00779	up
pmb2948	Adenosine 3'-monophosphate	Nucleotide and its derivates	214000	242000	101000	9	9	35800	1.00736	0.0643052	-3.95892	down
pmb2988	Luteolin O-hexosyl-O-gluconic acid	Flavone	43000000	45300000	40500000	16500000	32000000	13800000	1.08034	0.483696	-1.04783	down
pmb3028	Tricin O-sinapic acid	Flavone	1130000	908000	838000	2360000	1810000	2200000	1.22648	2.21488	1.14723	up
pmb3041	Tricin O-saccharic acid	Flavone	597000	533000	614000	323000	245000	255000	1.2455	0.471904	-1.08344	down
pmb3066	5-O-p-coumaroyl shikimic acid O-hexoside	Quinate and its derivatives	7360000	7280000	8320000	3960000	3640000	2540000	1.21696	0.441638	-1.17906	down
pmb3074	3-O-p-Coumaroyl quinic acid	Quinate and its derivatives	4140000	3490000	3290000	1510000	1890000	1270000	1.23025	0.427656	-1.22548	down
pmb3088	Trehalose 6-phosphate	Carbohydrates	257000	309000	288000	48000	77200	45200	1.25614	0.199532	-2.32531	down
pmb3093	6,7-dihydroxycoumarin 7-O-quinic acid	Coumarins	65900	32400	23300	208000	157000	189000	1.18828	4.55592	2.18774	up
pmb3101	2-Isopropylmalate	Organic acids	17400000	18000000	14600000	89300000	85500000	88600000	1.27872	5.268	2.39726	up
pmb3114	Epicatechin-epiafzelechin	Catechin derivatives	53200	51300	51300	437000	299000	355000	1.27573	7.00257	2.80788	up
pmb3132	LysoPE 18:1 (2n isomer)	Lipids_Glycerophospholipids	12000000	25700000	10200000	79200000	35200000	79700000	1.11458	4.05219	2.0187	up
pmb3264	Glutathione oxidized	Amino acid derivatives	9800000	9370000	8590000	3060000	5530000	1760000	1.10177	0.372839	-1.42338	down
pmb3894	Di-O-methylquercetin	Flavonol	9280000	8430000	9350000	23100000	13200000	33800000	1.09396	2.59054	1.37325	up
pmc0066	2'-Deoxyinosine-5'-monophosphate	Nucleotide and its derivates	38600	51400	80000	598000	105000	1350000	1.03493	12.0765	3.59413	up
pmc0960	LysoPC 20:4	Lipids_Glycerophospholipids	18500000	22200000	13800000	5530000	8980000	8380000	1.16729	0.42	-1.25154	down
pmd0130	LysoPC 14:0 (2n isomer)	Lipids_Glycerophospholipids	42800000	38200000	56900000	21600000	30100000	15200000	1.08855	0.485134	-1.04354	down
pmd0144	LysoPC 20:1 (2n isomer)	Lipids_Glycerophospholipids	25200000	32500000	29200000	9000000	18800000	9990000	1.12623	0.434868	-1.20135	down
pmd0145	LysoPC 20:1	Lipids_Glycerophospholipids	25800000	34500000	32600000	9120000	20900000	9820000	1.09412	0.428848	-1.22146	down
pme0004	L-Homocitrulline	Amino acids	9	9	9	805000	648000	688000	1.28503	79296.3	16.275	up
pme0026	L-(+)-Lysine	Amino acids	189000	126000	171000	703000	774000	682000	1.26952	4.44239	2.15134	up
pme0032	Hypoxanthine	Nucleotide and its derivates	140000	109000	118000	2060000	705000	1560000	1.2371	11.7847	3.55885	up
pme0038	Cytosine	Nucleotide and its derivates	3080000	2210000	3520000	18600000	21500000	25200000	1.2735	7.41203	2.88987	up
pme0039	L-Valine	Amino acids	6840000	4270000	7300000	18700000	11800000	20800000	1.16863	2.78653	1.47847	up
pme0042	L-(+)-Arginine	Amino acids	1940000	2010000	1780000	4990000	4800000	4340000	1.27204	2.46597	1.30215	up
pme0057	DL-homocysteine	Amino acids	278000	201000	347000	1170000	776000	1120000	1.23323	3.71186	1.89214	up
pme0075	N-Acetyl-L-glutamic acid	Amino acid derivatives	89600	67900	91300	543000	185000	353000	1.16172	4.34486	2.11931	up
pme0088	Luteolin	Flavone	525000	498000	370000	1650000	1180000	2660000	1.19462	3.94113	1.97861	up
pme0108	5-Methylcytosine	Nucleotide and its derivates	1660000	1230000	1590000	26200000	20900000	23400000	1.28168	15.7366	3.97605	up
pme0113	γ-Glu-Cys	Amino acid derivatives	535000	561000	447000	1290000	1460000	1080000	1.24209	2.48218	1.31161	up
pme0122	N6-Acetyl-L-lysine	Amino acid derivatives	1860000	2300000	2430000	7240000	6900000	6020000	1.26662	3.05918	1.61315	up
pme0128	D-Alanyl-D-Alanine	Amino acid derivatives	40900	28900	35100	159000	174000	148000	1.27292	4.58532	2.19702	up
pme0137	Nα-Acetyl-L-glutamine	Amino acid derivatives	182000	185000	195000	924000	377000	563000	1.16463	3.31673	1.72976	up
pme0170	Nα-Acetyl-L-arginine	Amino acid derivatives	511000	363000	529000	6500000	9970000	8710000	1.27891	17.9473	4.16569	up
pme0171	N-Isovaleroylglycine	Amino acid derivatives	17300	9	9	682000	299000	564000	1.09505	89.2135	6.47919	up
pme0176	Phenylacetyl-L-glutamine	Amino acid derivatives	45200	59700	43400	174000	121000	172000	1.2355	3.14902	1.6549	up
pme0180	1-Methylhistidine	Amino acid derivatives	17600	18900	21600	123000	114000	126000	1.28356	6.24785	2.64336	up
pme0183	2-Hydroxy-6-aminopurine	Nucleotide and its derivates	1620000	686000	2560000	11000000	10300000	11700000	1.21199	6.78175	2.76166	up
pme0186	8-Hydroxyguanosine	Nucleotide and its derivates	216000	229000	205000	697000	924000	1120000	1.2621	4.21692	2.07619	up
pme0193	L-Glutamine	Amino acids	147000	129000	143000	675000	604000	1190000	1.25083	5.8926	2.5589	up
pme0196	Kaempferol	Flavonol	202000	223000	162000	2330000	816000	2810000	1.20656	10.1465	3.34291	up
pme0207	3-Hydroxybutyrate	Organic acids	819000	725000	842000	15100000	7070000	14300000	1.26387	15.285	3.93404	up
pme0243	Glutaric acid	Organic acids	1150000	1190000	1260000	5380000	1830000	3630000	1.08668	3.01111	1.5903	up
pme0250	Azelaic Acid	Organic acids	3920000	3720000	4650000	22900000	11800000	23000000	1.23045	4.69487	2.23109	up
pme0252	N-Acetyl-l-leucine	Amino acid derivatives	5560000	6860000	7550000	9820000	19500000	11800000	1.08323	2.05909	1.04201	up
pme0256	Xanthine	Nucleotide and its derivates	1900000	1390000	1820000	8050000	14400000	8810000	1.25537	6.11742	2.61292	up
pme0258	Uracil	Nucleotide and its derivates	12600000	18200000	17800000	6740000	6990000	6130000	1.23529	0.408642	-1.29109	down
pme0264	Thymidine	Nucleotide and its derivates	169000	127000	131000	2500000	2380000	3000000	1.28141	18.4543	4.20589	up
pme0269	Dodecanedioic aicd	Organic acids	8730	8450	7970	37700	19800	46800	1.20039	4.14712	2.05211	up
pme0279	2,6-Diaminooimelic acid	Amino acid derivatives	543000	515000	411000	1770000	1200000	1470000	1.23895	3.02246	1.59573	up
pme0285	4-Guanidinobutyric acid	Organic acids	9280000	9070000	11200000	15700000	24200000	23600000	1.1974	2.1489	1.1036	up
pme0286	2-Hydroxyisocaproic acid	Organic acids	258000	146000	275000	2410000	692000	2150000	1.17168	7.7349	2.95138	up
pme0291	Dl-2-Aminooctanoic acid	Organic acids	113000	67300	94100	1260000	501000	1040000	1.23774	10.2077	3.35159	up
pme0292	(3,4-Dimethoxyphenyl) acetic acid	Organic acids	104000	100000	91700	222000	182000	299000	1.21238	2.37741	1.24939	up
pme0303	Caffeic acid	Hydroxycinnamoyl derivatives	3680000	2390000	2680000	31900000	26800000	33400000	1.2756	10.5257	3.39585	up
pme0305	Ferulic acid	Hydroxycinnamoyl derivatives	25700000	22200000	20000000	8950000	7280000	8730000	1.26483	0.367599	-1.44379	down
pme0364	Chrysoeriol	Flavone	9860000	4460000	5330000	19300000	13200000	19000000	1.13128	2.62087	1.39004	up
pme0371	Naringenin 7-O-glucoside (Prunin)	Flavanone	26700000	25500000	27100000	6820000	13200000	10300000	1.19333	0.382346	-1.38705	down
pme0376	Naringenin	Flavanone	2750000	1250000	2390000	13100000	12000000	19900000	1.23954	7.04225	2.81604	up
pme0379	Apigenin	Flavone	134000	157000	118000	1080000	734000	1260000	1.26268	7.51589	2.90994	up
pme0408	Syringic acid	Hydroxycinnamoyl derivatives	374000	302000	327000	2720000	1250000	3110000	1.22824	7.05882	2.81943	up
pme0413	Vanillin	Benzoic acid derivatives	1280000	1360000	1500000	3260000	2410000	3450000	1.23077	2.2029	1.1394	up
pme0418	3-(4-Hydroxyphenyl)propionic acid	Hydroxycinnamoyl derivatives	189000	194000	330000	3530000	1170000	3090000	1.22079	10.9257	3.44965	up
pme0421	Phloretin	Flavanone	293000	260000	458000	1290000	606000	1970000	1.10565	3.82394	1.93506	up
pme0422	3-Hydroxy-4-methoxycinnamic acid	Hydroxycinnamoyl derivatives	26600000	23200000	20600000	8720000	7170000	8670000	1.26684	0.348864	-1.51926	down
pme0429	3,4,5-Trimethoxycinnamic acid	Hydroxycinnamoyl derivatives	9	9	9	2180000	972000	1280000	1.28379	164148	17.3246	up
pme0442	Delphinidin	Anthocyanins	3320000	2990000	1700000	761000	784000	787000	1.22287	0.291136	-1.78023	down
pme0496	Nicotinic acid	Nicotinic acid derivatives	1610000	1060000	1240000	5650000	5610000	4970000	1.26487	4.1509	2.05342	up
pme0499	D-Sorbitol	Alcohols and polyols	191000	184000	171000	1150000	916000	1540000	1.26826	6.6044	2.72343	up
pme0513	Xylitol	Alcohols and polyols	311000	350000	287000	682000	747000	843000	1.26031	2.39662	1.261	up
pme0519	D-(+)-Sucrose	Carbohydrates	33400000	33500000	26800000	2440000	3810000	1570000	1.26074	0.0834578	-3.58281	down
pme0524	D(+)-Melezitose	Carbohydrates	153000	117000	242000	861000	802000	1340000	1.24067	5.86523	2.55219	up
pme0543	Indole-5-carboxylic acid	Indole derivatives	250000	255000	322000	3830000	1640000	6010000	1.23006	13.8815	3.79509	up
pme1070	L-(-)-Tyrosine	Amino acids	5080000	4400000	4450000	12500000	10400000	9350000	1.24847	2.31515	1.2111	up
pme1086	Glutathione reduced form	Amino acid derivatives	3550000	2080000	1600000	230000	279000	170000	1.25518	0.0939142	-3.41251	down
pme1104	L-Isoleucine	Amino acids	655000	550000	552000	1910000	1310000	1430000	1.23855	2.64656	1.40412	up
pme1107	Guanine	Nucleotide and its derivates	95100	87900	147000	993000	919000	707000	1.26783	7.93636	2.98848	up
pme1162	Gallic acid	Benzoic acid derivatives	396000	329000	301000	2660000	587000	2670000	1.07155	5.76706	2.52784	up
pme1184	Deoxyguanosine	Nucleotide and its derivates	2810000	3200000	2920000	35500000	32000000	32500000	1.28334	11.1982	3.4852	up
pme1194	Deoxycytidine	Nucleotide and its derivates	1230000	1020000	1100000	15200000	11300000	12400000	1.28006	11.6119	3.53754	up
pme1218	2-Picolinic acid	Organic acids	1920000	1730000	1950000	5210000	4610000	5610000	1.27579	2.75536	1.46224	up
pme1228	5-Hydroxy-L-tryptophan	Amino acid derivatives	7360000	6180000	6800000	31800000	19600000	17300000	1.21862	3.37758	1.75599	up
pme1306	Pyridoxine 5'-phosphate	Vitamins	490000	737000	633000	233000	339000	81000	1.03564	0.351075	-1.51015	down
pme1368	L-Pipecolic acid	Amino acid derivatives	32000	39700	48800	319000	99800	254000	1.16741	5.5834	2.48114	up
pme1378	1-Methyladenosine	Nucleotide and its derivates	199000	71600	112000	653000	801000	665000	1.21957	5.53842	2.46947	up
pme1436	p-Coumaric acid	Hydroxycinnamoyl derivatives	157000	150000	300000	1610000	1260000	2190000	1.25217	8.33608	3.05937	up
pme1472	Vanillic acid	Hydroxycinnamoyl derivatives	147000	99000	115000	914000	417000	910000	1.22356	6.20776	2.63407	up
pme1502	Kumatakenin	Flavonol	205000	173000	255000	560000	278000	470000	1.06585	2.06635	1.04709	up
pme1541	Acacetin	Flavone	252000	250000	197000	711000	299000	950000	1.01655	2.80401	1.48749	up
pme1562	Epicatechin gallate (ECG)	Catechin derivatives	784000	843000	815000	2610000	2490000	2600000	1.28364	3.15315	1.6568	up
pme1568	Orobol (5,7,3',4'-tetrahydroxyisoflavone)	Isoflavone	89600	74300	52300	320000	242000	547000	1.20738	5.12951	2.35882	up
pme1580	Eriodictyol	Flavanone	3210000	1250000	858000	13400000	13700000	24300000	1.20333	9.66529	3.27281	up
pme1587	Daidzein 7-O-glucoside (Daidzin)	Isoflavone	188000	109000	123000	726000	233000	583000	1.0843	3.67143	1.87634	up
pme1588	Isorhamnetin	Flavonol	258000	120000	168000	420000	646000	1110000	1.14293	3.98535	1.99471	up
pme1598	Hesperetin 5-O-glucoside	Flavanone	4520000	3230000	1750000	1610000	978000	1120000	1.06576	0.390316	-1.35729	down
pme1622	Kaempferol 3-O-glucoside (Astragalin)	Flavonol	10600000	14400000	14400000	3930000	5000000	4270000	1.25055	0.335025	-1.57766	down
pme1646	Pinoresinol	Hydroxycinnamoyl derivatives	46900	57700	55800	136000	89000	120000	1.20235	2.15087	1.10492	up
pme1691	Acetylcholine	Cholines	736000	526000	679000	940000	1590000	1460000	1.13842	2.05564	1.03959	up
pme1695	Sinapic acid	Hydroxycinnamoyl derivatives	185000	116000	147000	530000	235000	596000	1.09766	3.03795	1.6031	up
pme1709	Nicotinic Acid Methyl Ester (Methyl Nicotinate)	Vitamins	2650000	2200000	2120000	975000	1040000	706000	1.23829	0.390387	-1.35702	down
pme1738	3-Carbamyl-1-methylpyridinium (1-Methylnicotinamide)	Pyridine derivatives	978000	849000	1700000	3180000	3350000	2010000	1.11673	2.42132	1.27579	up
pme1777	Cyanidin 3,5-O-diglucoside (Cyanin)	Anthocyanins	643000	544000	985000	2150000	1750000	1520000	1.18664	2.4954	1.31927	up
pme1814	2,5-dihydroxybenzoic acid (Gentisic acid)	Benzoic acid derivatives	9	9	9	3300000	239000	1700000	1.273	194037	17.566	up
pme1824	Protocatechuic acid	Catechin derivatives	9	9	9	22600000	1620000	13300000	1.27586	1.38963e+06	20.4063	up
pme1828	Betaine	Alkaloids	2670000	1890000	2940000	34200000	9110000	34700000	1.18638	10.4013	3.3787	up
pme1841	1,5-Diaminopentane	Phenolamides	1380000	1170000	1360000	3290000	4590000	5600000	1.24638	3.44757	1.78558	up
pme1977	Suberic acid	Organic acids	102000	101000	134000	1030000	553000	906000	1.25871	7.38576	2.88475	up
pme2033	L(-)-Malic acid	Organic acids	49400000	43500000	44500000	19500000	20200000	21000000	1.27721	0.441776	-1.17861	down
pme2054	L-Tryptophan	Amino acids	8040000	4480000	6200000	25000000	14000000	12300000	1.11865	2.74038	1.45438	up
pme2122	Histamine	Amino acid derivatives	4750000	3650000	4050000	18100000	23600000	17100000	1.26904	4.72289	2.23967	up
pme2167	Orotic acid	Vitamins	41500000	41600000	41800000	15600000	28300000	17700000	1.15215	0.493195	-1.01977	down
pme2169	Fumaric acid	Organic acids	9	9	9	1130000	718000	1190000	1.28474	112519	16.7798	up
pme2237	Dulcitol	Alcohols and polyols	358000	311000	304000	1660000	1320000	2190000	1.2635	5.31346	2.40965	up
pme2256	D-Arabitol	Alcohols and polyols	311000	295000	262000	794000	683000	1010000	1.24898	2.86521	1.51864	up
pme2268	Trigonelline	Alkaloids	110000	127000	338000	527000	478000	892000	1.10605	3.29913	1.72209	up
pme2319	Hesperetin	Flavanone	98700	43700	71200	492000	285000	555000	1.2197	6.23596	2.64061	up
pme2362	Mandelic acid	Organic acids	92400	79100	105000	2710000	1490000	2530000	1.27556	24.34	4.60526	up
pme2430	N-Acetyl-L-tyrosine	Amino acid derivatives	42400	9	9	1220000	321000	1000000	1.0618	59.9038	5.90458	up
pme2478	Protocatechuic aldehyde	Catechin derivatives	267000	299000	342000	1320000	818000	1540000	1.23474	4.05066	2.01816	up
pme2589	Oxoadipic acid	Organic acids	310000	294000	290000	113000	76200	81000	1.26216	0.302237	-1.72625	down
pme2614	Methionine sulfoxide	Amino acid derivatives	40200	38800	50200	184000	217000	144000	1.26236	4.21827	2.07665	up
pme2634	Dl-Norvaline	Amino acids	6450000	4660000	7340000	16500000	10900000	20500000	1.16276	2.59621	1.3764	up
pme2670	4-Hydroxybenzaldehyde	Benzoic acid derivatives	879000	1010000	1330000	35000000	25500000	40100000	1.2802	31.2519	4.96587	up
pme2693	N-Acetylputrescine	Phenolamides	1040000	904000	969000	1570000	2290000	1990000	1.22037	2.00824	1.00593	up
pme2698	Phe-Phe	Amino acid derivatives	442000	330000	373000	4720000	2380000	4480000	1.25824	10.1135	3.33822	up
pme2706	2,3-Dihydroxybenzoic acid	Organic acids	9	9	9	29900000	2120000	16500000	1.27621	1.79704e+06	20.7772	up
pme2720	Indole-3-carboxaldehyde	Indole derivatives	122000	162000	215000	673000	350000	794000	1.16701	3.64128	1.86445	up
pme2735	S-(5'-Adenosyl)-L-methionine	Amino acid derivatives	190000000	172000000	157000000	1840000	33200000	1960000	1.13147	0.0712909	-3.81014	down
pme2827	Palmitaldehyde	Lipids_Fatty acids	978000	2790000	1360000	4960000	2660000	6380000	1.00937	2.73011	1.44896	up
pme2830	O-Phosphorylethanolamine	Others	130000	134000	127000	28000	17300	26200	1.26701	0.182864	-2.45115	down
pme2890	L-Homocystine	Amino acids	247000	371000	214000	2820000	1930000	2880000	1.25899	9.17067	3.19703	up
pme2898	Dihydromyricetin	Flavonol	2770000	1840000	2400000	872000	476000	642000	1.21994	0.28388	-1.81665	down
pme2903	4-Hydroxybenzoic acid	Organic acids	103000	90000	111000	2170000	1030000	2500000	1.26229	18.75	4.22882	up
pme2957	Naringenin chalcone	Flavanone	3430000	1580000	2970000	15800000	15600000	24600000	1.24188	7.01754	2.81097	up
pme2963	Aromadedrin (Dihydrokaempferol)	Flavonol	896000	558000	954000	1640000	1150000	2040000	1.07206	2.00581	1.00419	up
pme2996	4-Hydroxycoumarin	Coumarins	41700	169000	170000	455000	355000	606000	1.07308	3.71946	1.89509	up
pme3007	Uridine 5’-diphosphate	Nucleotide and its derivates	231000	192000	57500	15700	15300	13700	1.2065	0.0930281	-3.42619	down
pme3011	γ-aminobutyric acid	Organic acids	701000	453000	864000	6050000	7520000	10200000	1.26709	11.779	3.55814	up
pme3083	2-(Formylamino)benzoic acid	Organic acids	1320000	1270000	2620000	14300000	8960000	18100000	1.2383	7.93858	2.98888	up
pme3148	L-Palmitoylcarnitine	Others	1930000	969000	379000	97800	260000	66600	1.10359	0.129469	-2.94932	down
pme3160	D-Glucose 6-phosphate	Carbohydrates	2510000	3290000	2410000	515000	869000	468000	1.23925	0.225579	-2.1483	down
pme3184	2'-Deoxyadenosine-5'-monophosphate	Nucleotide and its derivates	2870000	3010000	3970000	934000	1580000	1000000	1.19927	0.356751	-1.48701	down
pme3198	2,4-Dihydroxybenzoic acid	Benzoic acid derivatives	9	9	9	1180000	499000	1690000	1.28289	124778	16.929	up
pme3207	trans,trans-Muconic acid	Organic acids	59100	38800	40600	147000	61000	152000	1.03486	2.59928	1.37811	up
pme3251	Glycitein	Isoflavone	1440000	1960000	1200000	396000	232000	541000	1.19509	0.25413	-1.97636	down
pme3279	2'-Hydroxygenistein	Isoflavone	1270000	1320000	761000	3370000	2710000	5320000	1.17096	3.40197	1.76637	up
pme3292	Prunetin	Isoflavone	251000	248000	194000	709000	295000	953000	1.01267	2.82395	1.49772	up
pme3296	Kaempferol 3-O-rhamnoside (Kaempferin)	Flavonol	1140000	992000	1180000	10700000	2250000	6760000	1.10924	5.95109	2.57315	up
pme3313	D-Fructose 6-phosphate	Carbohydrates	860000	1110000	754000	168000	357000	207000	1.20705	0.268722	-1.89581	down
pme3346	5-hydroxyhexanoic acid	Organic acids	2670000	2780000	2280000	13100000	12300000	13400000	1.27875	5.0194	2.32752	up
pme3387	H-HomoArg-OH	Amino acid derivatives	116000	101000	116000	682000	362000	380000	1.23009	4.27628	2.09636	up
pme3391	Petunidin 3-O-glucoside	Anthocyanins	771000	633000	788000	6310000	6180000	6520000	1.28408	8.67245	3.11644	up
pme3400	Sissotrin	Isoflavone	631000	1000000	519000	298000	156000	435000	1.02605	0.413488	-1.27408	down
pme3419	Esculetin (6,7-dihydroxycoumarin)	Coumarins	133000	124000	147000	4240000	871000	4250000	1.20851	23.1708	4.53424	up
pme3422	6-Methoxy-7,8-DihydroxyCoumarin	Coumarins	41300	41400	49200	422000	63800	316000	1.01886	6.07885	2.6038	up
pme3428	Esculin (6,7-Dihydroxycoumarin-6-glucoside)	Coumarins	131000	93700	65100	380000	457000	368000	1.22778	4.15804	2.0559	up
pme3434	Eudesmic acid (3,4,5-trimethoxybenzoic acid)	Benzoic acid derivatives	1010000	374000	382000	6150000	1580000	9640000	1.10629	9.83579	3.29804	up
pme3442	Quercetin 7-O-β-D-Glucuronide	Flavonol	130000000	111000000	74100000	21800000	23500000	11700000	1.23142	0.180895	-2.46678	down
pme3453	p-Coumaraldehyde	Hydroxycinnamoyl derivatives	9	9	9	261000	92500	327000	1.28141	25203.7	14.6213	up
pme3461	Homoeriodictyol	Flavanone	104000	57300	76000	678000	335000	872000	1.2221	7.94353	2.98978	up
pme3473	Butin	Flavone	3600000	1590000	2910000	15200000	15700000	23800000	1.23903	6.75309	2.75555	up
pme3478	Pantetheine	Vitamins	874000	636000	736000	174000	179000	137000	1.26871	0.218166	-2.1965	down
pme3705	D-glucoronic acid	Carbohydrates	659000	793000	868000	3480000	2850000	3460000	1.27377	4.21983	2.07718	up
pme3732	Cytidine	Nucleotide and its derivates	1290000	812000	1580000	9840000	9220000	8570000	1.26582	7.50407	2.90767	up
pme3827	3,4-Dihydroxy-DL-phenylalanine	Amino acid derivatives	331000	380000	394000	640000	712000	869000	1.23645	2.00995	1.00716	up
pme3840	Pantothenol	Alcohols and polyols	13500	10100	13900	56100	97500	71500	1.26103	6.00267	2.5856	up
pme3961	Deoxyadenosine	Nucleotide and its derivates	1360000	1190000	1170000	19200000	18600000	14900000	1.28091	14.1667	3.82443	up

## Sheet: INvsFU
Index	Compounds	Class	IN1	IN2	IN3	FU1	FU2	FU3	VIP	Fold_Change	Log2FC	Type
pma0214	methylQuercetin O-hexoside	Flavonol	329000	291000	2100000	7080000	5750000	614000	1.10785	4.94265	2.30528	up
pma0680	N', N''-Feruloyl,caffeoylspermidine	Phenolamides	441000	413000	337000	893000	885000	1050000	1.58375	2.37448	1.24761	up
pma0760	Selgin O-malonylhexoside	Flavone	16200000	15400000	18900000	55400000	39400000	26300000	1.50773	2.39802	1.26184	up
pma0795	Tricetin O-malonylhexoside	Flavone	5060000	4000000	6070000	16300000	13900000	4170000	1.08281	2.27165	1.18374	up
pma3606	9-Hydroxy-(10E,12Z,15Z)-octadecatrienoic acid	Lipids_Fatty acids	7010000	7570000	11600000	16800000	14300000	21800000	1.43533	2.02063	1.0148	up
pma6515	C-hexosyl-chrysin O-feruloylhexoside	Flavone C-glycosides	216000	237000	121000	67700	116000	65900	1.38652	0.434843	-1.20143	down
pma6639	Isorhamnetin O-hexoside	Flavonol	1560000	516000	1830000	5860000	5080000	1010000	1.04979	3.0594	1.61325	up
pmb0475	Gallic acid O-feruloyl-O-hexosyl-O-hexoside	Hydroxycinnamoyl derivatives	309000	277000	1220000	5210000	2820000	554000	1.17725	4.75305	2.24885	up
pmb0595	Isorhamnetin 5-O-hexoside	Flavonol	1420000	487000	1660000	5520000	4400000	915000	1.04674	3.03757	1.60292	up
pmb0600	Chrysoeriol 7-O-rutinoside	Flavone	534000	455000	1840000	11500000	9870000	444000	1.01937	7.71085	2.94689	up
pmb0607	Chrysoeriol 7-O-hexoside	Flavone	14500000	11600000	23000000	78600000	69200000	10700000	1.00429	3.22811	1.69069	up
pmb0653	di-C,C-hexosyl-apigenin	Flavone C-glycosides	2170000	1740000	1150000	722000	946000	797000	1.45059	0.487154	-1.03755	down
pmb0771	N-Feruloyl tyramine	Phenolamides	17900000	2070000	3230000	243000	349000	640000	1.46155	0.0531034	-4.23505	down
pmb0819	3-Indoleacetonitrile	Indole derivatives	9	9	53200	102000	101000	223000	1.26723	8.00481	3.00087	up
pmb0862	LysoPC 12:1	Lipids_Glycerophospholipids	1490000	823000	941000	318000	540000	505000	1.46729	0.418869	-1.25543	down
pmb2858	Maltotetraose	Carbohydrates	128000	119000	77200	23500	40200	31700	1.57593	0.294263	-1.76482	down
pmb3013	Isorhamnetin O-acetyl-hexoside	Flavonol	1600000	1270000	2360000	7350000	5010000	3200000	1.49224	2.97514	1.57296	up
pmc1990	4'-Hydroxy-5,7-dimethoxyflavanone	Flavanone	12000	30000	15600	29300	51600	38700	1.24181	2.07639	1.05408	up
pme0005	Purine	Nucleotide and its derivates	6960000	5380000	4200000	1710000	1680000	2460000	1.57201	0.353688	-1.49945	down
pme0199	Quercetin	Flavonol	5200000	5080000	6270000	2210000	1070000	2450000	1.47491	0.346224	-1.53022	down
pme0252	N-Acetyl-l-leucine	Amino acid derivatives	5560000	6860000	7550000	13000000	14200000	17200000	1.55623	2.22334	1.15273	up
pme0324	Chrysin	Flavone	1060000	622000	666000	390000	160000	405000	1.32611	0.406729	-1.29786	down
pme0361	Quercetin 3-alpha-L-arabinofuranoside (Avicularin)	Flavonol	693000	491000	393000	190000	164000	335000	1.42777	0.436906	-1.19461	down
pme1002	L-Tyramine	Amino acids	21500000	14700000	12700000	5200000	5400000	6940000	1.57294	0.358691	-1.47919	down
pme1011	Benzamidine	Others	2990000	2040000	1620000	736000	638000	974000	1.53807	0.353083	-1.50192	down
pme1598	Hesperetin 5-O-glucoside	Flavanone	4520000	3230000	1750000	1300000	2070000	901000	1.20488	0.449579	-1.15335	down
pme1622	Kaempferol 3-O-glucoside (Astragalin)	Flavonol	10600000	14400000	14400000	6350000	6310000	4200000	1.49473	0.427919	-1.22459	down
pme1773	Cyanidin 3-O-rutinoside (Keracyanin)	Anthocyanins	437000	498000	379000	67700	247000	130000	1.43419	0.338432	-1.56306	down
pme2827	Palmitaldehyde	Lipids_Fatty acids	978000	2790000	1360000	3010000	5240000	4000000	1.29336	2.38885	1.25631	up
pme2979	Pinocembrin (Dihydrochrysin)	Flavanone	220000	152000	161000	134000	64900	66800	1.28648	0.498499	-1.00434	down
pme2991	Scopoletin (7-Hydroxy-5-methoxycoumarin)	Coumarins	9	17700	23000	116000	102000	128000	1.06937	8.49935	3.08735	up
pme3011	γ-aminobutyric acid	Organic acids	701000	453000	864000	1980000	1280000	1450000	1.49167	2.33399	1.2228	up
pme3140	6-Hydroxy-4-methylcoumarin	Coumarins	116000	134000	116000	9	61700	9	1.23492	0.168628	-2.56808	down
pme3148	L-Palmitoylcarnitine	Others	1930000	969000	379000	724000	119000	211000	1.03896	0.321538	-1.63694	down
pme3211	Quercetin 3-O-glucoside (Isotrifoliin)	Flavonol	40100000	27700000	20700000	13900000	18100000	10100000	1.34588	0.475706	-1.07186	down
pme3245	Medicarpin	Hydroxycinnamoyl derivatives	37000	42200	35600	105000	101000	60300	1.53039	2.31969	1.21393	up
pme3251	Glycitein	Isoflavone	1440000	1960000	1200000	389000	786000	347000	1.47534	0.33087	-1.59567	down
pme3288	3,7-Di-O-methylquercetin	Flavonol	35800	29200	24100	17600	9040	14900	1.40881	0.466218	-1.10092	down
pme3400	Sissotrin	Isoflavone	631000	1000000	519000	226000	457000	183000	1.34785	0.402791	-1.3119	down
pme3434	Eudesmic acid (3,4,5-trimethoxybenzoic acid)	Benzoic acid derivatives	1010000	374000	382000	970000	774000	1950000	1.05302	2.09173	1.0647	up
pme3514	Morin	Flavonol	4770000	5190000	5840000	2100000	966000	2170000	1.48169	0.331392	-1.59339	down
