# Supplementary material for: Integrated Metabolomics and Transcriptomics Provide Key Molecular Insights into Floral Stage-Driven Flavonoid Pathway in Safflower
Source: Int J Mol Sci. 2024 Nov 6;25(22):11903. doi: 10.3390/ijms252211903 (PMC11593580; doi:10.3390/ijms252211903)
Supplement: Supplementary file 1 [file ijms-25-11903-s001.zip › Table S2.xlsx]

## Sheet: INvsFU
Table: Results of differential metabolite screening
Index	Compounds	Class	IN1	IN2	IN3	FU1	FU2	FU3	VIP	Fold_Change	Log2FC	Type	cpd_ID	kegg_map	kegg_map_add
pma0214	methylQuercetin O-hexoside	Flavonol	329000	291000	2100000	7080000	5750000	614000	1.10785	4.94265	2.30528	up	--	--	ko00941,ko00944,ko01100,ko01110,ko04152
pma0760	Selgin O-malonylhexoside	Flavone	16200000	15400000	18900000	55400000	39400000	26300000	1.50773	2.39802	1.26184	up	--	--	ko00941
pma0795	Tricetin O-malonylhexoside	Flavone	5060000	4000000	6070000	16300000	13900000	4170000	1.08281	2.27165	1.18374	up	--	--	ko00941
pma6515	C-hexosyl-chrysin O-feruloylhexoside	Flavone C-glycosides	216000	237000	121000	67700	116000	65900	1.38652	0.434843	-1.20143	down	--	--	ko00941
pma6639	Isorhamnetin O-hexoside	Flavonol	1560000	516000	1830000	5860000	5080000	1010000	1.04979	3.0594	1.61325	up	--	--	ko00941,ko00944,ko01100,ko01110,ko04152
pmb0595	Isorhamnetin 5-O-hexoside	Flavonol	1420000	487000	1660000	5520000	4400000	915000	1.04674	3.03757	1.60292	up	--	--	ko00941,ko00944,ko01100,ko01110,ko04152
pmb0600	Chrysoeriol 7-O-rutinoside	Flavone	534000	455000	1840000	11500000	9870000	444000	1.01937	7.71085	2.94689	up	--	--	ko00944
pmb0607	Chrysoeriol 7-O-hexoside	Flavone	14500000	11600000	23000000	78600000	69200000	10700000	1.00429	3.22811	1.69069	up	--	--	ko00944
pmb0653	di-C,C-hexosyl-apigenin	Flavone C-glycosides	2170000	1740000	1150000	722000	946000	797000	1.45059	0.487154	-1.03755	down	--	--	ko00941,ko00943,ko00944,ko01100,ko01110
pmb3013	Isorhamnetin O-acetyl-hexoside	Flavonol	1600000	1270000	2360000	7350000	5010000	3200000	1.49224	2.97514	1.57296	up	--	--	ko00944
pmc1990	4'-Hydroxy-5,7-dimethoxyflavanone	Flavanone	12000	30000	15600	29300	51600	38700	1.24181	2.07639	1.05408	up	--	--	ko00941,ko01110
pme0199	Quercetin	Flavonol	5200000	5080000	6270000	2210000	1070000	2450000	1.47491	0.346224	-1.53022	down	C00389	ko00941,ko00944,ko01100,ko01110,ko04152	ko00941,ko00944,ko01100,ko01110,ko04152
pme0324	Chrysin	Flavone	1060000	622000	666000	390000	160000	405000	1.32611	0.406729	-1.29786	down	C10028	ko00941	ko00941
pme0361	Quercetin 3-alpha-L-arabinofuranoside (Avicularin)	Flavonol	693000	491000	393000	190000	164000	335000	1.42777	0.436906	-1.19461	down	--	--	ko00941,ko00944,ko01100,ko01110,ko04152
pme1598	Hesperetin 5-O-glucoside	Flavanone	4520000	3230000	1750000	1300000	2070000	901000	1.20488	0.449579	-1.15335	down	--	--	ko00941
pme1622	Kaempferol 3-O-glucoside (Astragalin)	Flavonol	10600000	14400000	14400000	6350000	6310000	4200000	1.49473	0.427919	-1.22459	down	C12249	ko00944,ko01110	ko00944,ko01110
pme1773	Cyanidin 3-O-rutinoside (Keracyanin)	Anthocyanins	437000	498000	379000	67700	247000	130000	1.43419	0.338432	-1.56306	down	C08620	ko00942	ko00942
pme2979	Pinocembrin (Dihydrochrysin)	Flavanone	220000	152000	161000	134000	64900	66800	1.28648	0.498499	-1.00434	down	C09827	ko00941	ko00941
pme3211	Quercetin 3-O-glucoside (Isotrifoliin)	Flavonol	40100000	27700000	20700000	13900000	18100000	10100000	1.34588	0.475706	-1.07186	down	C05623	ko00944,ko01100,ko01110	ko00944,ko01100,ko01110
pme3251	Glycitein	Isoflavone	1440000	1960000	1200000	389000	786000	347000	1.47534	0.33087	-1.59567	down	C14536	ko00943,ko01110	ko00943,ko01110
pme3288	3,7-Di-O-methylquercetin	Flavonol	35800	29200	24100	17600	9040	14900	1.40881	0.466218	-1.10092	down	C01265	ko00944	ko00944
pme3400	Sissotrin	Isoflavone	631000	1000000	519000	226000	457000	183000	1.34785	0.402791	-1.3119	down	C05376	ko00943	ko00943
pme3514	Morin	Flavonol	4770000	5190000	5840000	2100000	966000	2170000	1.48169	0.331392	-1.59339	down	C10105	--	--

## Sheet: FUvsFA
Table: Results of differential metabolite screening
Index	Compounds	Class	FU1	FU2	FU3	FA1	FA2	FA3	VIP	Fold_Change	Log2FC	Type	cpd_ID	kegg_map	kegg_map_add
pma0359	Tricin 5-O-acetylglucoside	Flavone	278000	245000	236000	1510000	649000	1140000	1.25543	4.34651	2.11986	up	--	--	ko00941,ko00944
pma0760	Selgin O-malonylhexoside	Flavone	55400000	39400000	26300000	8540000	15200000	16300000	1.15858	0.330636	-1.59668	down	--	--	ko00941
pma0795	Tricetin O-malonylhexoside	Flavone	16300000	13900000	4170000	2890000	3470000	2810000	1.05906	0.266802	-1.90616	down	--	--	ko00941
pma0825	Chrysin O-malonylhexoside	Flavone	381000	302000	238000	166000	121000	127000	1.21101	0.449511	-1.15357	down	--	--	ko00944
pma1590	Peonidin O-hexoside	Anthocyanins	1120000	726000	672000	2080000	3300000	2460000	1.26209	3.11358	1.63858	up	--	--	ko00942
pma2088	Quercetin-3,4'-O-di-beta-glucopyranoside	Flavonol	335000	264000	363000	3150000	2440000	2260000	1.32167	8.16008	3.02858	up	--	--	ko00941,ko00944,ko01100,ko01110,ko04152
pma6371	di-C,C-hexosyl-luteolin	Flavone C-glycosides	503000	409000	473000	8700000	2430000	7370000	1.26581	13.3574	3.73957	up	--	--	ko00941,ko00944,ko01100,ko01110
pmb0358	Selgin O-hexosyl-O-hexoside	Flavone	719000	600000	425000	1170000	2600000	925000	1.06168	2.69209	1.42873	up	--	--	ko00941
pmb0550	Cyanidin 3-O-glucoside (Kuromanin)	Anthocyanins	18800000	19700000	23400000	6410000	11600000	6350000	1.22239	0.393538	-1.34543	down	C08604	ko00942	ko00942
pmb0576	Apigenin O-malonylhexoside	Flavone	422000	436000	390000	124000	293000	160000	1.13481	0.46234	-1.11297	down	--	--	ko00941,ko00943,ko00944,ko01100,ko01110
pmb0606	Chrysoeriol O-glucuronic acid	Flavone	80000000	68400000	879000	795000	340000	401000	1.0115	0.0102895	-6.60269	down	--	--	ko00944
pmb0608	Chrysoeriol O-malonylhexoside	Flavone	2780000	2690000	202000	88900	169000	87200	1.05354	0.0608427	-4.03877	down	--	--	ko00944
pmb0622	C-hexosyl-luteolin O-hexoside	Flavone C-glycosides	410000	404000	456000	2940000	1210000	2810000	1.25202	5.48031	2.45426	up	--	--	ko00941,ko00944,ko01100,ko01110
pmb0626	6-C-hexosyl-apigenin O-hexosyl-O-hexoside	Flavone C-glycosides	607000	418000	378000	3710000	5330000	3160000	1.31091	8.69565	3.12029	up	--	--	ko00941,ko00943,ko00944,ko01100,ko01110
pmb2850	Tricin	Flavone	91900	176000	68700	396000	278000	412000	1.17618	3.22638	1.68992	up	--	--	ko00944
pmb2978	Apigenin O-hexosyl-O-pentoside	Flavone	53300	116000	80700	213000	166000	154000	1.10146	2.132	1.09221	up	--	--	ko00941,ko00943,ko00944,ko01100,ko01110
pmb3000	Chrysoeriol O-acetylhexoside	Flavone	136000	164000	107000	429000	195000	472000	1.10745	2.69287	1.42915	up	--	--	ko00944
pmb3005	Chrysoeriol O-rhamnosyl-O-glucuronic acid	Flavone	196000	168000	116000	63200	106000	28300	1.01736	0.411458	-1.28118	down	--	--	ko00944
pmb3013	Isorhamnetin O-acetyl-hexoside	Flavonol	7350000	5010000	3200000	1050000	2190000	1830000	1.13379	0.325835	-1.61778	down	--	--	ko00944
pmb3028	Tricin O-sinapic acid	Flavone	1250000	888000	753000	2360000	1810000	2200000	1.24212	2.20339	1.13972	up	--	--	ko00944
pmb3894	Di-O-methylquercetin	Flavonol	8690000	8610000	12200000	23100000	13200000	33800000	1.07096	2.37627	1.2487	up	--	--	--
pme0196	Kaempferol	Flavonol	154000	100000	146000	2330000	816000	2810000	1.2736	14.89	3.89627	up	C05903	ko00941,ko00944,ko01061,ko01100,ko01110	ko00941,ko00944,ko01061,ko01100,ko01110
pme0199	Quercetin	Flavonol	2210000	1070000	2450000	25300000	5140000	18500000	1.17638	8.54101	3.09441	up	C00389	ko00941,ko00944,ko01100,ko01110,ko04152	ko00941,ko00944,ko01100,ko01110,ko04152
pme0361	Quercetin 3-alpha-L-arabinofuranoside (Avicularin)	Flavonol	190000	164000	335000	568000	357000	559000	1.10869	2.15385	1.10692	up	--	--	ko00941,ko00944,ko01100,ko01110,ko04152
pme0376	Naringenin	Flavanone	2030000	1290000	2010000	13100000	12000000	19900000	1.30955	8.44278	3.07772	up	C00509	ko00941,ko00943,ko01061,ko01100,ko01110	ko00941,ko00943,ko01061,ko01100,ko01110
pme0379	Apigenin	Flavone	173000	117000	141000	1080000	734000	1260000	1.31028	7.13225	2.83436	up	C01477	ko00941,ko00943,ko00944,ko01061,ko01100,ko01110	ko00941,ko00943,ko00944,ko01061,ko01100,ko01110
pme0421	Phloretin	Flavanone	255000	252000	468000	1290000	606000	1970000	1.13296	3.96513	1.98737	up	C00774	--	--
pme1502	Kumatakenin	Flavonol	157000	251000	60100	560000	278000	470000	1.0182	2.79427	1.48247	up	--	--	--
pme1541	Acacetin	Flavone	190000	189000	135000	711000	299000	950000	1.14724	3.81323	1.93101	up	C01470	ko00944	ko00944
pme1568	Orobol (5,7,3',4'-tetrahydroxyisoflavone)	Isoflavone	226000	45000	46600	320000	242000	547000	1.08127	3.49181	1.80398	up	C10510	--	--
pme1580	Eriodictyol	Flavanone	2820000	2160000	1210000	13400000	13700000	24300000	1.27932	8.30372	3.05376	up	C05631	ko00941,ko01110	ko00941,ko01110
pme1587	Daidzein 7-O-glucoside (Daidzin)	Isoflavone	202000	158000	218000	726000	233000	583000	1.03755	2.66782	1.41566	up	C10216	ko00943	ko00943
pme2319	Hesperetin	Flavanone	56600	39900	72400	492000	285000	555000	1.29147	7.88632	2.97935	up	C01709	ko00941	ko00941
pme2898	Dihydromyricetin	Flavonol	1550000	1690000	2370000	872000	476000	642000	1.2307	0.354724	-1.49523	down	C02906	ko00941,ko01110	ko00941,ko01110
pme2957	Naringenin chalcone	Flavanone	2470000	1560000	2370000	15800000	15600000	24600000	1.31187	8.75	3.12928	up	C06561	ko00941,ko01061,ko01100,ko01110	ko00941,ko01061,ko01100,ko01110
pme2963	Aromadedrin (Dihydrokaempferol)	Flavonol	891000	474000	852000	1640000	1150000	2040000	1.12979	2.17862	1.12341	up	C00974	ko00941,ko01061,ko01100,ko01110	ko00941,ko01061,ko01100,ko01110
pme3215	Isoliquiritigenin	Flavanone	5350	9	9	26900	27200	39800	1.11748	17.4925	4.12867	up	C08650	ko00941,ko01061,ko01110	ko00941,ko01061,ko01110
pme3288	3,7-Di-O-methylquercetin	Flavonol	17600	9040	14900	31900	42300	128000	1.12401	4.8676	2.28321	up	C01265	ko00944	ko00944
pme3292	Prunetin	Isoflavone	174000	174000	116000	709000	295000	953000	1.16074	4.21767	2.07645	up	C10521	ko00943	ko00943
pme3296	Kaempferol 3-O-rhamnoside (Kaempferin)	Flavonol	1390000	1030000	1110000	10700000	2250000	6760000	1.14176	5.58357	2.48119	up	C16911	ko00944	ko00944
pme3391	Petunidin 3-O-glucoside	Anthocyanins	803000	638000	688000	6310000	6180000	6520000	1.33023	8.92907	3.15851	up	C12139	ko00942	ko00942
pme3442	Quercetin 7-O-β-D-Glucuronide	Flavonol	64200000	67300000	31000000	21800000	23500000	11700000	1.11487	0.350769	-1.51141	down	--	--	ko00941,ko00944,ko01100,ko01110,ko04152
pme3461	Homoeriodictyol	Flavanone	72100	55100	83700	678000	335000	872000	1.27978	8.93789	3.15993	up	C09756	ko00941	ko00941
pme3473	Butin	Flavone	2440000	1560000	2380000	15200000	15700000	23800000	1.31239	8.57367	3.09991	up	C09614	ko00941	ko00941
pme3502	Formononetin 7-O-glucoside (Ononin)	Isoflavone	107000	75900	171000	49600	34400	77300	1.00456	0.455778	-1.1336	down	C10509	ko00943	ko00943
pme3514	Morin	Flavonol	2100000	966000	2170000	22400000	4810000	17100000	1.18242	8.46257	3.0811	up	C10105	--	--

## Sheet: INvsFA
Table: Results of differential metabolite screening
Index	Compounds	Class	IN1	IN2	IN3	FA1	FA2	FA3	VIP	Fold_Change	Log2FC	Type	cpd_ID	kegg_map	kegg_map_add
pma0359	Tricin 5-O-acetylglucoside	Flavone	211000	187000	250000	1510000	649000	1140000	1.22059	5.09105	2.34796	up	--	--	ko00941,ko00944
pma0825	Chrysin O-malonylhexoside	Flavone	465000	343000	248000	166000	121000	127000	1.18213	0.392045	-1.35091	down	--	--	ko00944
pma1590	Peonidin O-hexoside	Anthocyanins	717000	1030000	974000	2080000	3300000	2460000	1.22174	2.88129	1.52672	up	--	--	ko00942
pma2088	Quercetin-3,4'-O-di-beta-glucopyranoside	Flavonol	304000	356000	297000	3150000	2440000	2260000	1.27483	8.20272	3.0361	up	--	--	ko00941,ko00944,ko01100,ko01110,ko04152
pma6371	di-C,C-hexosyl-luteolin	Flavone C-glycosides	401000	413000	485000	8700000	2430000	7370000	1.22391	14.2417	3.83205	up	--	--	ko00941,ko00944,ko01100,ko01110
pma6558	Velutin	Flavone	18300	17500	21600	48200	31200	38700	1.19666	2.05749	1.04089	up	--	--	ko00944
pmb0358	Selgin O-hexosyl-O-hexoside	Flavone	283000	383000	318000	1170000	2600000	925000	1.17352	4.77134	2.25439	up	--	--	ko00941
pmb0550	Cyanidin 3-O-glucoside (Kuromanin)	Anthocyanins	17500000	19500000	18300000	6410000	11600000	6350000	1.16354	0.440506	-1.18277	down	C08604	ko00942	ko00942
pmb0574	Luteolin O-hexoside O-feruloylpentoside	Flavone	1720000	2080000	2120000	860000	910000	935000	1.26153	0.456926	-1.12997	down	--	--	ko00941,ko00944,ko01100,ko01110
pmb0576	Apigenin O-malonylhexoside	Flavone	458000	392000	397000	124000	293000	160000	1.08869	0.462711	-1.11182	down	--	--	ko00941,ko00943,ko00944,ko01100,ko01110
pmb0578	Luteolin O-sinapoylhexoside	Flavone	416000	368000	226000	122000	164000	110000	1.16837	0.392079	-1.35078	down	--	--	ko00941,ko00944,ko01100,ko01110
pmb0606	Chrysoeriol O-glucuronic acid	Flavone	4070000	1950000	19900000	795000	340000	401000	1.08754	0.0592593	-4.07682	down	--	--	ko00944
pmb0608	Chrysoeriol O-malonylhexoside	Flavone	326000	230000	789000	88900	169000	87200	1.05152	0.25658	-1.96252	down	--	--	ko00944
pmb0615	Hesperetin C-hexosyl-O-hexosyl-O-hexoside	Flavone C-glycosides	14600000	15200000	12900000	5670000	10400000	4520000	1.08627	0.482201	-1.05229	down	--	--	ko00941
pmb0620	Chrysoeriol 6-C-hexoside 8-C-hexoside-O-hexoside	Flavone C-glycosides	18600000	20600000	19700000	7340000	9430000	6010000	1.24022	0.386757	-1.3705	down	--	--	ko00944
pmb0622	C-hexosyl-luteolin O-hexoside	Flavone C-glycosides	399000	324000	385000	2940000	1210000	2810000	1.21912	6.28159	2.65113	up	--	--	ko00941,ko00944,ko01100,ko01110
pmb0626	6-C-hexosyl-apigenin O-hexosyl-O-hexoside	Flavone C-glycosides	335000	403000	393000	3710000	5330000	3160000	1.27277	10.7869	3.43121	up	--	--	ko00941,ko00943,ko00944,ko01100,ko01110
pmb2850	Tricin	Flavone	96000	79400	68500	396000	278000	412000	1.25415	4.45264	2.15466	up	--	--	ko00944
pmb2988	Luteolin O-hexosyl-O-gluconic acid	Flavone	43000000	45300000	40500000	16500000	32000000	13800000	1.08034	0.483696	-1.04783	down	--	--	ko00941,ko00944,ko01100,ko01110
pmb3028	Tricin O-sinapic acid	Flavone	1130000	908000	838000	2360000	1810000	2200000	1.22648	2.21488	1.14723	up	--	--	ko00944
pmb3041	Tricin O-saccharic acid	Flavone	597000	533000	614000	323000	245000	255000	1.2455	0.471904	-1.08344	down	--	--	ko00944
pmb3894	Di-O-methylquercetin	Flavonol	9280000	8430000	9350000	23100000	13200000	33800000	1.09396	2.59054	1.37325	up	--	--	--
pme0088	Luteolin	Flavone	525000	498000	370000	1650000	1180000	2660000	1.19462	3.94113	1.97861	up	C01514	ko00941,ko00944,ko01100,ko01110	ko00941,ko00944,ko01100,ko01110
pme0196	Kaempferol	Flavonol	202000	223000	162000	2330000	816000	2810000	1.20656	10.1465	3.34291	up	C05903	ko00941,ko00944,ko01061,ko01100,ko01110	ko00941,ko00944,ko01061,ko01100,ko01110
pme0364	Chrysoeriol	Flavone	9860000	4460000	5330000	19300000	13200000	19000000	1.13128	2.62087	1.39004	up	C04293	ko00944	ko00944
pme0371	Naringenin 7-O-glucoside (Prunin)	Flavanone	26700000	25500000	27100000	6820000	13200000	10300000	1.19333	0.382346	-1.38705	down	C09099	ko00941	ko00941
pme0376	Naringenin	Flavanone	2750000	1250000	2390000	13100000	12000000	19900000	1.23954	7.04225	2.81604	up	C00509	ko00941,ko00943,ko01061,ko01100,ko01110	ko00941,ko00943,ko01061,ko01100,ko01110
pme0379	Apigenin	Flavone	134000	157000	118000	1080000	734000	1260000	1.26268	7.51589	2.90994	up	C01477	ko00941,ko00943,ko00944,ko01061,ko01100,ko01110	ko00941,ko00943,ko00944,ko01061,ko01100,ko01110
pme0421	Phloretin	Flavanone	293000	260000	458000	1290000	606000	1970000	1.10565	3.82394	1.93506	up	C00774	--	--
pme0442	Delphinidin	Anthocyanins	3320000	2990000	1700000	761000	784000	787000	1.22287	0.291136	-1.78023	down	C05908	ko00941,ko00942,ko01110	ko00941,ko00942,ko01110
pme1502	Kumatakenin	Flavonol	205000	173000	255000	560000	278000	470000	1.06585	2.06635	1.04709	up	--	--	--
pme1541	Acacetin	Flavone	252000	250000	197000	711000	299000	950000	1.01655	2.80401	1.48749	up	C01470	ko00944	ko00944
pme1568	Orobol (5,7,3',4'-tetrahydroxyisoflavone)	Isoflavone	89600	74300	52300	320000	242000	547000	1.20738	5.12951	2.35882	up	C10510	--	--
pme1580	Eriodictyol	Flavanone	3210000	1250000	858000	13400000	13700000	24300000	1.20333	9.66529	3.27281	up	C05631	ko00941,ko01110	ko00941,ko01110
pme1587	Daidzein 7-O-glucoside (Daidzin)	Isoflavone	188000	109000	123000	726000	233000	583000	1.0843	3.67143	1.87634	up	C10216	ko00943	ko00943
pme1588	Isorhamnetin	Flavonol	258000	120000	168000	420000	646000	1110000	1.14293	3.98535	1.99471	up	C10084	--	--
pme1598	Hesperetin 5-O-glucoside	Flavanone	4520000	3230000	1750000	1610000	978000	1120000	1.06576	0.390316	-1.35729	down	--	--	ko00941
pme1622	Kaempferol 3-O-glucoside (Astragalin)	Flavonol	10600000	14400000	14400000	3930000	5000000	4270000	1.25055	0.335025	-1.57766	down	C12249	ko00944,ko01110	ko00944,ko01110
pme1777	Cyanidin 3,5-O-diglucoside (Cyanin)	Anthocyanins	643000	544000	985000	2150000	1750000	1520000	1.18664	2.4954	1.31927	up	C08639	ko00942	ko00942
pme2319	Hesperetin	Flavanone	98700	43700	71200	492000	285000	555000	1.2197	6.23596	2.64061	up	C01709	ko00941	ko00941
pme2898	Dihydromyricetin	Flavonol	2770000	1840000	2400000	872000	476000	642000	1.21994	0.28388	-1.81665	down	C02906	ko00941,ko01110	ko00941,ko01110
pme2957	Naringenin chalcone	Flavanone	3430000	1580000	2970000	15800000	15600000	24600000	1.24188	7.01754	2.81097	up	C06561	ko00941,ko01061,ko01100,ko01110	ko00941,ko01061,ko01100,ko01110
pme2963	Aromadedrin (Dihydrokaempferol)	Flavonol	896000	558000	954000	1640000	1150000	2040000	1.07206	2.00581	1.00419	up	C00974	ko00941,ko01061,ko01100,ko01110	ko00941,ko01061,ko01100,ko01110
pme3251	Glycitein	Isoflavone	1440000	1960000	1200000	396000	232000	541000	1.19509	0.25413	-1.97636	down	C14536	ko00943,ko01110	ko00943,ko01110
pme3279	2'-Hydroxygenistein	Isoflavone	1270000	1320000	761000	3370000	2710000	5320000	1.17096	3.40197	1.76637	up	C12134	ko00943	ko00943
pme3292	Prunetin	Isoflavone	251000	248000	194000	709000	295000	953000	1.01267	2.82395	1.49772	up	C10521	ko00943	ko00943
pme3296	Kaempferol 3-O-rhamnoside (Kaempferin)	Flavonol	1140000	992000	1180000	10700000	2250000	6760000	1.10924	5.95109	2.57315	up	C16911	ko00944	ko00944
pme3391	Petunidin 3-O-glucoside	Anthocyanins	771000	633000	788000	6310000	6180000	6520000	1.28408	8.67245	3.11644	up	C12139	ko00942	ko00942
pme3400	Sissotrin	Isoflavone	631000	1000000	519000	298000	156000	435000	1.02605	0.413488	-1.27408	down	C05376	ko00943	ko00943
pme3442	Quercetin 7-O-β-D-Glucuronide	Flavonol	130000000	111000000	74100000	21800000	23500000	11700000	1.23142	0.180895	-2.46678	down	--	--	ko00941,ko00944,ko01100,ko01110,ko04152
pme3461	Homoeriodictyol	Flavanone	104000	57300	76000	678000	335000	872000	1.2221	7.94353	2.98978	up	C09756	ko00941	ko00941
pme3473	Butin	Flavone	3600000	1590000	2910000	15200000	15700000	23800000	1.23903	6.75309	2.75555	up	C09614	ko00941	ko00941
