# Supplementary material for: Integrated Metabolomics and Transcriptomics Provide Key Molecular Insights into Floral Stage-Driven Flavonoid Pathway in Safflower
Source: Int J Mol Sci. 2024 Nov 6;25(22):11903. doi: 10.3390/ijms252211903 (PMC11593580; doi:10.3390/ijms252211903)
Supplement: Supplementary file 1 [file ijms-25-11903-s001.zip › Table S3.xls]

## Sheet: cleanReads.summary
Sample	Raw reads	Clean reads	Clean Base	Error rate	Q20	Q30	GC content
FA4	55891524	55743144	8.32G	0.00017	0.9772	0.9344	0.4613
FA5	57921382	57719316	8.62G	0.00017	0.9765	0.934	0.5094
FA6	57978380	57733484	8.62G	0.00017	0.9768	0.935	0.5342
FU4	61359446	61224618	9.14G	0.00017	0.9786	0.9378	0.4614
FU5	53535490	53419540	7.97G	0.00017	0.9788	0.9378	0.4496
FU6	59433964	59271940	8.85G	0.00018	0.9753	0.9303	0.4591
IN4	53660722	53521000	7.99G	0.00018	0.9759	0.9313	0.4602
IN5	51178426	51058706	7.63G	0.00017	0.9775	0.9352	0.4595
IN6	64001890	63855776	9.54G	0.00018	0.976	0.9314	0.4578

## Sheet: RSEM.gene.counts.matrix.annot
Database	Number	Percent
GO	106565	0.1447
KEGG	82240	0.1117
KOG	160968	0.2185
NR	209151	0.284
SwissProt	107393	0.1458
TrEMBL	168143	0.2283
Gene annotated by at least one database	273838	0.3718
Total	736551	--
