# Supplementary material for: Integrated Metabolomics and Transcriptomics Provide Key Molecular Insights into Floral Stage-Driven Flavonoid Pathway in Safflower
Source: Int J Mol Sci. 2024 Nov 6;25(22):11903. doi: 10.3390/ijms252211903 (PMC11593580; doi:10.3390/ijms252211903)
Supplement: Supplementary file 1 [file ijms-25-11903-s001.zip › Table S4.xlsx]

## Sheet: KEGG
FUvsFA
#Kegg_pathway	ko_id	P-value_gene	P-value_meta	geneID	metaID
Phenylpropanoid biosynthesis	ko00940	0.746068	0.89928	TRINITY_DN280057_c1_g2;TRINITY_DN283433_c0_g2;TRINITY_DN283932_c0_g11;TRINITY_DN284265_c1_g1;TRINITY_DN284837_c4_g2;TRINITY_DN284837_c4_g6;TRINITY_DN285402_c4_g1;TRINITY_DN290737_c1_g5;TRINITY_DN294584_c2_g1;TRINITY_DN296843_c0_g1;TRINITY_DN297326_c0_g1;TRINITY_DN300232_c0_g1;TRINITY_DN301207_c1_g5;TRINITY_DN302306_c0_g2;TRINITY_DN303389_c3_g1;TRINITY_DN304345_c5_g5;TRINITY_DN305378_c8_g3;TRINITY…	pme1695;pme1070;pme1436;pmb2938;pme2430;pme0422;pma0170;pme3246;pme2698;pme0303;pme0305
Flavonoid biosynthesis	ko00941	0.970824	0.971915	TRINITY_DN291838_c1_g5;TRINITY_DN306215_c0_g2	pme2963;pma2088;pme3473;pme0361;pme2898;pme0199;pma0760;pma6371;pme0376;pmb0358;pme2319;pma0795;pme2957;pmb2978;pmb0626;pme3461;pme3442;pmb0622;pma0359;pme3215;pme0196;pme1580;pmb0576;pme0379;pmb3114;pme1562
INvsFA
#Kegg_pathway	ko_id	P-value_gene	P-value_meta	geneID	metaID
Phenylpropanoid biosynthesis	ko00940	0.243007	0.780222	TRINITY_DN254261_c0_g2;TRINITY_DN280057_c1_g2;TRINITY_DN283433_c0_g1;TRINITY_DN283433_c0_g2;TRINITY_DN284265_c1_g1;TRINITY_DN284837_c4_g2;TRINITY_DN284837_c4_g6;TRINITY_DN288087_c2_g1;TRINITY_DN290737_c1_g5;TRINITY_DN291814_c2_g1;TRINITY_DN294584_c2_g1;TRINITY_DN295026_c5_g1;TRINITY_DN296843_c0_g1;TRINITY_DN297326_c0_g1;TRINITY_DN300232_c0_g1;TRINITY_DN301207_c1_g5;TRINITY_DN302306_c0_g2;TRINITY_…	pma6460;pme0422;pma0170;pme2430;pme0303;pme1695;pmb3074;pmb3093;pmb3066;pme0305;pme2698;pme1436;pme1070;pmb2938
Flavonoid biosynthesis	ko00941	0.657367	0.989518	TRINITY_DN277190_c1_g3;TRINITY_DN281712_c2_g3;TRINITY_DN291838_c1_g5;TRINITY_DN302066_c8_g1;TRINITY_DN302740_c2_g2	pma6371;pme1598;pmb0626;pme0371;pmb0576;pmb0574;pmb0622;pme3473;pmb0615;pme1580;pme0442;pme2319;pma2088;pme3461;pmb0578;pme3442;pme0088;pmb3114;pmb2988;pma0359;pmb0358;pme0379;pme2957;pme2898;pme1562;pme0196;pme2963;pme0376
INvsFU
#Kegg_pathway	ko_id	P-value_gene	P-value_meta	geneID	metaID
Phenylpropanoid biosynthesis	ko00940	0.536604	0.567705	TRINITY_DN276488_c1_g2;TRINITY_DN297921_c2_g1	pma0680;pme2991;pme3140
Flavonoid biosynthesis	ko00941	0.309566	0.00965875	TRINITY_DN294596_c2_g1	pme0361;pma0760;pme0199;pma6515;pma0795;pme1598;pmb0653;pmc1990;pma6639;pma0214;pme0324;pmb0595;pme2979

## Sheet: DEGs
ID	FA4	FA5	FA6	FU4	FU5	FU6	IN4	IN5	IN6	GO	KEGG	KOG	NR	SwissProt	TrEMBL
TRINITY_DN312141_c2_g1	2.536	7.683	16.703	0	0	0	0	0	0	GO:0016207,4-coumarate-CoA ligase activity; GO:0005524,ATP binding; GO:0009698,phenylpropanoid metabolic process	K01904: 4CL; 4-coumarate--CoA ligase [EC:6.2.1.12]	At4g05160	gb|POE82670.1|	4CL1_TOBAC, RecName: Full=4-coumarate--CoA ligase 1; Short=4CL 1; EC=6.2.1.12; AltName: Full=4-coumaroyl-CoA synthase 1;	F2E051_HORVV, SubName: Full=Predicted protein {ECO:0000313|EMBL:BAK00723.1};
TRINITY_DN314338_c0_g3	2.547	9.887	14.93	0	0	0	0	0	0	GO:0016207,4-coumarate-CoA ligase activity; GO:0005524,ATP binding; GO:0009698,phenylpropanoid metabolic process	K01904: 4CL; 4-coumarate--CoA ligase [EC:6.2.1.12]	CE05585	gb|POE82670.1|	4CL1_TOBAC, RecName: Full=4-coumarate--CoA ligase 1; Short=4CL 1; EC=6.2.1.12; AltName: Full=4-coumaroyl-CoA synthase 1;	R1EC85_EMIHU, SubName: Full=4-coumarate:CoA ligase {ECO:0000313|EMBL:EOD18474.1};
TRINITY_DN291838_c1_g5	0	6.282	134.114	0	0	0	0	0	0	GO:0033729,anthocyanidin reductase activity; GO:0050662,coenzyme binding; GO:0016491,oxidoreductase activity; GO:0009813,flavonoid biosynthetic process; GO:0009964,negative regulation of flavonoid biosynthetic process	K08695: ANR; anthocyanidin reductase [EC:1.3.1.77]	SPAC513.07	gb|OAE31994.1|	BAN_ARATH, RecName: Full=Anthocyanidin reductase; Short=AtANR {ECO:0000303|PubMed:14725861}; EC=1.3.1.77 {ECO:0000269|PubMed:12532018, ECO:0000269|PubMed:14725861}; AltName: Full=Anthocyanin spotted testa; Short=ast; AltName: Full=Protein BANYULS;	A0A176WGH7_MARPO, SubName: Full=Uncharacterized protein {ECO:0000313|EMBL:OAE31994.1};
TRINITY_DN302740_c2_g2	1.702	12.768	18.412	0	0	0	0.027	0	0	GO:0050662,coenzyme binding; GO:0016491,oxidoreductase activity; GO:0009813,flavonoid biosynthetic process	K08695: ANR; anthocyanidin reductase [EC:1.3.1.77]	SPAC513.07	gb|POF04227.1|	ANRCH_VITVI, RecName: Full=Anthocyanidin reductase ((2S)-flavan-3-ol-forming) {ECO:0000303|PubMed:16806954}; Short=VvANR {ECO:0000303|PubMed:16806954}; EC=1.3.1.112 {ECO:0000250|UniProtKB:Q5FB34}; AltName: Full=Protein BANYULS {ECO:0000303|PubMed:12788945}; Short=VvBAN {ECO:0000303|PubMed:12788945};	A9SGB7_PHYPA, SubName: Full=Predicted protein {ECO:0000313|EMBL:EDQ69817.1};
TRINITY_DN306215_c0_g2	0	3.668	65.743	0	0	0	0.027	0	0	--	K08695: ANR; anthocyanidin reductase [EC:1.3.1.77]	--	ref|XP_002517778.1|	--	B9RVK9_RICCO, SubName: Full=Cinnamoyl-CoA reductase, putative {ECO:0000313|EMBL:EEF44585.1}; EC=1.1.1.219 {ECO:0000313|EMBL:EEF44585.1};
TRINITY_DN290737_c1_g5	3.414	20.419	7.006	0	0	0	0	0	0	GO:0008422,beta-glucosidase activity; GO:0102483,scopolin beta-glucosidase activity; GO:0005975,carbohydrate metabolic process; GO:1901657,glycosyl compound metabolic process	K01188: E3.2.1.21; beta-glucosidase [EC:3.2.1.21]	At3g60130	gb|ACN41025.1|	BGL24_ORYSJ, RecName: Full=Beta-glucosidase 24; Short=Os6bglu24; EC=3.2.1.21; Flags: Precursor;	A0A0D6R2S3_ARACU, RecName: Full=Beta-glucosidase {ECO:0000256|RuleBase:RU361175}; EC=3.2.1.21 {ECO:0000256|RuleBase:RU361175};
TRINITY_DN305378_c8_g3	3.297	44.885	17.899	0.335	0.086	0.274	0.145	0.178	0.16	GO:0008422,beta-glucosidase activity; GO:0102483,scopolin beta-glucosidase activity; GO:0005975,carbohydrate metabolic process; GO:1901657,glycosyl compound metabolic process	K05350: bglB; beta-glucosidase [EC:3.2.1.21]	At1g61810	gb|OTG31799.1|	BGL16_ORYSJ, RecName: Full=Beta-glucosidase 16; Short=Os4bglu16; EC=3.2.1.21; Flags: Precursor;	A0A251V946_HELAN, SubName: Full=Putative glycoside hydrolase family 1 {ECO:0000313|EMBL:OTG31799.1};
TRINITY_DN305378_c8_g7	29.032	323.216	127.45	3.775	1.693	4.564	0.362	0.397	0	GO:0008422,beta-glucosidase activity; GO:0102483,scopolin beta-glucosidase activity; GO:0005975,carbohydrate metabolic process; GO:1901657,glycosyl compound metabolic process	K05350: bglB; beta-glucosidase [EC:3.2.1.21]	At1g61820	gb|PLY81968.1|	BGL16_ORYSJ, RecName: Full=Beta-glucosidase 16; Short=Os4bglu16; EC=3.2.1.21; Flags: Precursor;	A0A251V8A0_HELAN, SubName: Full=Putative glycoside hydrolase family 1 {ECO:0000313|EMBL:OTG31795.1};
TRINITY_DN305748_c2_g3	43.923	51.356	53.569	10.931	8.323	16.224	6.014	5.138	3.759	GO:0005618,cell wall; GO:0005576,extracellular region; GO:0016020,membrane; GO:0006952,defense response	K01188: E3.2.1.21; beta-glucosidase [EC:3.2.1.21]	At5g06860	gb|KVH94717.1|	PGIP_VITVI, RecName: Full=Polygalacturonase inhibitor {ECO:0000250|UniProtKB:P58822}; AltName: Full=Polygalacturonase-inhibiting protein {ECO:0000250|UniProtKB:P58822, ECO:0000312|EMBL:AAM74142.1}; Short=PGIG; Flags: Precursor;	A0A124SCS7_CYNCS, SubName: Full=Leucine-rich repeat-containing protein {ECO:0000313|EMBL:KVH94717.1};
TRINITY_DN310003_c6_g3	5.559	84.102	26.848	1.248	0.129	1.086	0.253	0.486	0.168	GO:0008422,beta-glucosidase activity; GO:0102483,scopolin beta-glucosidase activity; GO:0005975,carbohydrate metabolic process; GO:1901657,glycosyl compound metabolic process	K05350: bglB; beta-glucosidase [EC:3.2.1.21]	At4g21760	gb|KVI02193.1|	BGL47_ARATH, RecName: Full=Beta-glucosidase 47; Short=AtBGLU47; EC=3.2.1.21; Flags: Precursor;	A0A118K119_CYNCS, SubName: Full=Glycoside hydrolase, catalytic domain-containing protein {ECO:0000313|EMBL:KVI02193.1};
TRINITY_DN310003_c6_g7	11.139	186.042	67.068	1.5	0.829	2.825	0.588	0.762	1.264	GO:0008422,beta-glucosidase activity; GO:0005975,carbohydrate metabolic process; GO:1901657,glycosyl compound metabolic process	K05350: bglB; beta-glucosidase [EC:3.2.1.21]	At1g61810	gb|PLY81951.1|	BGL14_ORYSJ, RecName: Full=Probable inactive beta-glucosidase 14; Short=Os4bglu14; Flags: Precursor;	A0A251UVZ4_HELAN, SubName: Full=Putative glycoside hydrolase family 1 {ECO:0000313|EMBL:OTG27016.1};
TRINITY_DN276488_c1_g2	15.853	0.472	1.26	60.362	81.618	22.094	0.47	1.143	0.352	--	K01188: E3.2.1.21; beta-glucosidase [EC:3.2.1.21]	--	gb|KVI04698.1|	--	A0A124SFY8_CYNCS, SubName: Full=Uncharacterized protein {ECO:0000313|EMBL:KVI04698.1};
TRINITY_DN280057_c1_g2	2.41	24.45	27.297	0	0.05	0	0	0	0	GO:0046029,mannitol dehydrogenase activity; GO:0008270,zinc ion binding	K00083: E1.1.1.195; cinnamyl-alcohol dehydrogenase [EC:1.1.1.195]	YMR318c	gb|POE46983.1|	MTDH_FRAAN, RecName: Full=Probable mannitol dehydrogenase; EC=1.1.1.255; AltName: Full=NAD-dependent mannitol dehydrogenase;	A0A1V9YA58_9STRA, SubName: Full=Uncharacterized protein {ECO:0000313|EMBL:OQR82605.1};
TRINITY_DN283932_c0_g11	1.797	20.199	20.59	0	0.029	0.035	0	0	0	GO:0047924,geraniol dehydrogenase activity; GO:0008270,zinc ion binding	K00083: E1.1.1.195; cinnamyl-alcohol dehydrogenase [EC:1.1.1.195]	YMR318c	gb|POE46983.1|	GEDH1_OCIBA, RecName: Full=Geraniol dehydrogenase 1; Short=ObaGEDH1; EC=1.1.1.183;	A0A2D4BHF1_PYTIN, SubName: Full=Uncharacterized protein {ECO:0000313|EMBL:GAX93470.1};
TRINITY_DN284837_c4_g2	2.621	54.174	20.334	0.061	0	0	0	0	0	GO:0045551,cinnamyl-alcohol dehydrogenase activity; GO:0052747,sinapyl alcohol dehydrogenase activity; GO:0008270,zinc ion binding; GO:0009809,lignin biosynthetic process	K00083: E1.1.1.195; cinnamyl-alcohol dehydrogenase [EC:1.1.1.195]	YMR303c	gb|POE50046.1|	CADH6_ORYSJ, RecName: Full=Probable cinnamyl alcohol dehydrogenase 6 {ECO:0000305}; Short=OsCAD6 {ECO:0000303|PubMed:15452707}; EC=1.1.1.195 {ECO:0000305};	A0A0D6QT63_ARACU, SubName: Full=Uncharacterized protein {ECO:0000313|EMBL:JAG92930.1};
TRINITY_DN284837_c4_g6	3.287	60.676	22.171	0	0	0	0	0	0	GO:0045551,cinnamyl-alcohol dehydrogenase activity; GO:0052747,sinapyl alcohol dehydrogenase activity; GO:0008270,zinc ion binding; GO:0009809,lignin biosynthetic process	K00083: E1.1.1.195; cinnamyl-alcohol dehydrogenase [EC:1.1.1.195]	YMR083w	gb|POE72397.1|	CADH7_PICAB, RecName: Full=Probable cinnamyl alcohol dehydrogenase 7/8; Short=CAD 7/8; EC=1.1.1.195;	A0A0D6QT63_ARACU, SubName: Full=Uncharacterized protein {ECO:0000313|EMBL:JAG92930.1};
TRINITY_DN285402_c4_g1	1.892	20.168	27.81	0.023	0.057	0	0.099	0	0.016	GO:0045551,cinnamyl-alcohol dehydrogenase activity; GO:0052747,sinapyl alcohol dehydrogenase activity; GO:0008270,zinc ion binding; GO:0009809,lignin biosynthetic process	K00083: E1.1.1.195; cinnamyl-alcohol dehydrogenase [EC:1.1.1.195]	YCR105w	gb|POE56292.1|	CADH_PINRA, RecName: Full=Probable cinnamyl alcohol dehydrogenase; Short=CAD; EC=1.1.1.195;	F2D0T8_HORVV, SubName: Full=Predicted protein {ECO:0000313|EMBL:BAJ88709.1};
TRINITY_DN296843_c0_g1	0	9.478	90.648	0	0	0	0	0	0	GO:0045551,cinnamyl-alcohol dehydrogenase activity; GO:0052747,sinapyl alcohol dehydrogenase activity; GO:0008270,zinc ion binding; GO:0009809,lignin biosynthetic process	K00083: E1.1.1.195; cinnamyl-alcohol dehydrogenase [EC:1.1.1.195]	YMR083w	dbj|BAK02541.1|	CADH_PINRA, RecName: Full=Probable cinnamyl alcohol dehydrogenase; Short=CAD; EC=1.1.1.195;	V9G002_PHYPR, SubName: Full=Uncharacterized protein {ECO:0000313|EMBL:ETI57044.1};
TRINITY_DN297326_c0_g1	14.479	824.398	325.578	0.107	0.05	0.018	0.054	0.073	0	GO:0005618,cell wall; GO:0005576,extracellular region; GO:0050660,flavin adenine dinucleotide binding; GO:0016614,oxidoreductase activity, acting on CH-OH group of donors	K22395: K22395; cinnamyl-alcohol dehydrogenase [EC:1.1.1.195]	At1g30700	gb|KVH88650.1|	BBE8_ARATH, RecName: Full=Berberine bridge enzyme-like 8 {ECO:0000303|PubMed:26037923}; Short=AtBBE-like 8 {ECO:0000303|PubMed:26037923}; EC=1.1.1.- {ECO:0000250|UniProtKB:O64743}; Flags: Precursor;	A0A103XDB3_CYNCS, SubName: Full=Berberine/berberine-like protein {ECO:0000313|EMBL:KVH88650.1};
TRINITY_DN300232_c0_g1	5.496	286.896	239.094	0	0	0.035	0	0.081	0.008	GO:0005618,cell wall; GO:0005576,extracellular region; GO:0050660,flavin adenine dinucleotide binding; GO:0016614,oxidoreductase activity, acting on CH-OH group of donors	K22395: K22395; cinnamyl-alcohol dehydrogenase [EC:1.1.1.195]	At1g30700	gb|KVH91500.1|	BBE8_ARATH, RecName: Full=Berberine bridge enzyme-like 8 {ECO:0000303|PubMed:26037923}; Short=AtBBE-like 8 {ECO:0000303|PubMed:26037923}; EC=1.1.1.- {ECO:0000250|UniProtKB:O64743}; Flags: Precursor;	A0A103XIQ4_CYNCS, SubName: Full=Berberine/berberine-like protein {ECO:0000313|EMBL:KVH91500.1};
TRINITY_DN313403_c2_g4	2.029	56.929	95.732	0	0	0	0	0	0	GO:0047924,geraniol dehydrogenase activity; GO:0008270,zinc ion binding	K00083: E1.1.1.195; cinnamyl-alcohol dehydrogenase [EC:1.1.1.195]	YMR318c	gb|POE46983.1|	GEDH1_OCIBA, RecName: Full=Geraniol dehydrogenase 1; Short=ObaGEDH1; EC=1.1.1.183;	A0A2D4BHF1_PYTIN, SubName: Full=Uncharacterized protein {ECO:0000313|EMBL:GAX93470.1};
TRINITY_DN316319_c2_g1	28.905	134.403	330.447	0.061	0.45	0.035	0.344	0.162	0.104	GO:0045551,cinnamyl-alcohol dehydrogenase activity; GO:0052747,sinapyl alcohol dehydrogenase activity; GO:0008270,zinc ion binding; GO:0009809,lignin biosynthetic process	K00083: E1.1.1.195; cinnamyl-alcohol dehydrogenase [EC:1.1.1.195]	YMR318c	gb|POE62840.1|	CADH2_PICAB, RecName: Full=Probable cinnamyl alcohol dehydrogenase 2; Short=CAD 2; EC=1.1.1.195;	A0A1V9YA58_9STRA, SubName: Full=Uncharacterized protein {ECO:0000313|EMBL:OQR82605.1};
TRINITY_DN316698_c4_g1	2.315	81.001	249.069	0	0.007	0	0.172	0	0	GO:0045551,cinnamyl-alcohol dehydrogenase activity; GO:0052747,sinapyl alcohol dehydrogenase activity; GO:0008270,zinc ion binding; GO:0009809,lignin biosynthetic process	K00083: E1.1.1.195; cinnamyl-alcohol dehydrogenase [EC:1.1.1.195]	At1g72680	gb|POE56292.1|	CADH_PINRA, RecName: Full=Probable cinnamyl alcohol dehydrogenase; Short=CAD; EC=1.1.1.195;	F2D0T8_HORVV, SubName: Full=Predicted protein {ECO:0000313|EMBL:BAJ88709.1};
TRINITY_DN288087_c2_g1	1.554	15.633	26.891	0	0.136	0	0.054	0	0	GO:0045551,cinnamyl-alcohol dehydrogenase activity; GO:0052747,sinapyl alcohol dehydrogenase activity; GO:0008270,zinc ion binding; GO:0009809,lignin biosynthetic process	K00083: E1.1.1.195; cinnamyl-alcohol dehydrogenase [EC:1.1.1.195]	YCR105w	gb|POE92398.1|	CADH2_ARATH, RecName: Full=Cinnamyl alcohol dehydrogenase 2; Short=AtCAD2; EC=1.1.1.195;	H3H7K9_PHYRM, SubName: Full=Uncharacterized protein {ECO:0000313|EnsemblProtists:Phyra86732};
TRINITY_DN295026_c5_g1	96.851	104.537	104.916	19.684	9.287	63.466	3.527	2.934	7.742	GO:0031410,cytoplasmic vesicle; GO:0050660,flavin adenine dinucleotide binding; GO:0016614,oxidoreductase activity, acting on CH-OH group of donors; GO:0050468,reticuline oxidase activity; GO:0009820,alkaloid metabolic process	K22395: K22395; cinnamyl-alcohol dehydrogenase [EC:1.1.1.195]	At5g44400	gb|KVH98246.1|	RETO_PAPSO, RecName: Full=Reticuline oxidase; EC=1.21.3.3; AltName: Full=Berberine bridge-forming enzyme; Short=BBE; AltName: Full=Tetrahydroprotoberberine synthase; Flags: Precursor;	A0A118JYK6_CYNCS, SubName: Full=Berberine/berberine-like protein {ECO:0000313|EMBL:KVH98246.1};
TRINITY_DN317074_c5_g2	1.437	52.804	72.343	0	0	0	0	0	0.024	GO:0047924,geraniol dehydrogenase activity; GO:0008270,zinc ion binding	K00083: E1.1.1.195; cinnamyl-alcohol dehydrogenase [EC:1.1.1.195]	YMR318c	gb|POE46983.1|	GEDH1_OCIBA, RecName: Full=Geraniol dehydrogenase 1; Short=ObaGEDH1; EC=1.1.1.183;	B9T7R7_RICCO, SubName: Full=Alcohol dehydrogenase, putative {ECO:0000313|EMBL:EEF28097.1}; EC=1.1.1.255 {ECO:0000313|EMBL:EEF28097.1};
TRINITY_DN297921_c2_g1	123.294	1.338	0.15	48.693	47.778	78.172	0.308	0.227	0.12	GO:0005618,cell wall; GO:0005576,extracellular region; GO:0009506,plasmodesma; GO:0050660,flavin adenine dinucleotide binding; GO:0016614,oxidoreductase activity, acting on CH-OH group of donors	K22395: K22395; cinnamyl-alcohol dehydrogenase [EC:1.1.1.195]	At5g44400	gb|KVH87725.1|	BBE26_ARATH, RecName: Full=Berberine bridge enzyme-like 26 {ECO:0000303|PubMed:26037923}; Short=AtBBE-like 26 {ECO:0000303|PubMed:26037923}; EC=1.1.1.- {ECO:0000250|UniProtKB:O64743}; Flags: Precursor;	A0A103XBM2_CYNCS, SubName: Full=Berberine/berberine-like protein {ECO:0000313|EMBL:KVH87725.1};
TRINITY_DN284265_c1_g1	3.012	13.839	20.355	0	0	0	0.063	0	0	GO:0005829,cytosol; GO:0016621,cinnamoyl-CoA reductase activity; GO:0050662,coenzyme binding; GO:0007623,circadian rhythm; GO:0009809,lignin biosynthetic process; GO:0009409,response to cold	K09753: CCR; cinnamoyl-CoA reductase [EC:1.2.1.44]	YGL039w	gb|POE50716.1|	CCR1_ARATH, RecName: Full=Cinnamoyl-CoA reductase 1; Short=AtCCR1; EC=1.2.1.44; AltName: Full=Protein IRREGULAR XYLEM 4;	M0RQX0_MUSAM, SubName: Full=Uncharacterized protein {ECO:0000313|EnsemblPlants:GSMUA_Achr11P09900_001};
TRINITY_DN302306_c0_g2	2.674	11.776	11.513	0	0	0	0	0	0	GO:0009842,cyanelle; GO:0016491,oxidoreductase activity	K09753: CCR; cinnamoyl-CoA reductase [EC:1.2.1.44]	At4g18810	ref|XP_008790014.1|	YCF39_CYAPA, RecName: Full=Uncharacterized protein ycf39; EC=1.-.-.-;	A0A2H3XX65_PHODC, SubName: Full=uncharacterized protein LOC103707347 isoform X2 {ECO:0000313|RefSeq:XP_008790014.1};
TRINITY_DN302066_c8_g1	0.433	0.142	0.449	6.767	7.137	1.377	16.524	29.548	11.973	GO:0045430,chalcone isomerase activity; GO:0009813,flavonoid biosynthetic process	K01859: E5.5.1.6; chalcone isomerase [EC:5.5.1.6]	At3g55120	gb|ATZ81755.1|	CFI_SAUME, RecName: Full=Chalcone--flavonone isomerase; Short=Chalcone isomerase; EC=5.5.1.6;	A0A2H4UXW5_CARTI, SubName: Full=CHI1 {ECO:0000313|EMBL:ATZ81755.1};
TRINITY_DN277190_c1_g3	2.642	9.257	11.107	0	0.064	0	0	0	0	GO:0050662,coenzyme binding; GO:0045552,dihydrokaempferol 4-reductase activity; GO:0047890,flavanone 4-reductase activity; GO:0009813,flavonoid biosynthetic process	K13082: DFR; bifunctional dihydroflavonol 4-reductase/flavanone 4-reductase [EC:1.1.1.219 1.1.1.234]	SPAC513.07	gb|POE80008.1|	DFRA_PYRCO, RecName: Full=Bifunctional dihydroflavonol 4-reductase/flavanone 4-reductase; AltName: Full=Dihydroflavonol 4-reductase; Short=DFR; EC=1.1.1.219 {ECO:0000269|PubMed:12667486}; AltName: Full=Flavanone 4-reductase; Short=FNR; EC=1.1.1.234 {ECO:0000269|PubMed:12667486};	T1SEV0_9MARC, SubName: Full=Cinnamyl alcohol dehydrogenase 1 {ECO:0000313|EMBL:AGS57528.1}; EC=1.1.1.195 {ECO:0000313|EMBL:AGS57528.1};
TRINITY_DN281712_c2_g3	0.412	0	0.299	46.143	23.975	6.391	64.738	167.387	58.976	GO:0031418,L-ascorbic acid binding; GO:0046872,metal ion binding; GO:0045486,naringenin 3-dioxygenase activity; GO:0009813,flavonoid biosynthetic process	K00475: F3H; naringenin 3-dioxygenase [EC:1.14.11.9]	At3g51240	gb|AHY99670.1|	FL3H_CALCH, RecName: Full=Naringenin,2-oxoglutarate 3-dioxygenase; EC=1.14.11.9 {ECO:0000250|UniProtKB:Q7XZQ7}; AltName: Full=FHT; AltName: Full=Flavanone-3-hydroxylase; Short=F3H;	A0A1B0NTT3_CARTI, SubName: Full=Flavanone 3-hydroxylase {ECO:0000313|EMBL:AHY99670.1};
TRINITY_DN307473_c4_g1	36.303	35.785	19.949	10.946	3.136	15.094	8.113	10.536	11.101	GO:0051213,dioxygenase activity; GO:0046872,metal ion binding; GO:0002229,defense response to oomycetes; GO:0046244,salicylic acid catabolic process	K06892: F6H1; feruloyl-CoA ortho-hydroxylase [EC:1.14.11.-]	At2g36690	gb|KVH93400.1|	DLO2_ARATH, RecName: Full=Protein DMR6-LIKE OXYGENASE 2 {ECO:0000303|PubMed:25376907}; EC=1.14.11.- {ECO:0000255|PROSITE-ProRule:PRU00805}; AltName: Full=2-oxoglutarate (2OG)-Fe(II) oxygenase-like protein DLO2 {ECO:0000303|PubMed:25376907}; AltName: Full=Salicylate 3-hydroxylase DLO2 {ECO:0000305}; Short=S3H DLO2 {ECO:0000305}; Short=SA 3-hydroxylase DLO2 {ECO:0000305}; Short=Salicylic acid 3-hyd…	A0A124SCD1_CYNCS, SubName: Full=Non-heme dioxygenase N-terminal domain-containing protein {ECO:0000313|EMBL:KVH93400.1};
TRINITY_DN294596_c2_g1	2.082	8.313	1.88	0.487	1.157	1.262	6.973	9.425	8.31	GO:0005737,cytoplasm; GO:0045431,flavonol synthase activity; GO:0031418,L-ascorbic acid binding; GO:0046872,metal ion binding; GO:0045486,naringenin 3-dioxygenase activity	K05278: FLS; flavonol synthase [EC:1.14.20.6]	At5g08640	gb|ALG75883.1|	FLS_CITUN, RecName: Full=Flavonol synthase/flavanone 3-hydroxylase; EC=1.14.11.23 {ECO:0000250|UniProtKB:Q7XZQ6}; EC=1.14.11.9 {ECO:0000250|UniProtKB:Q7XZQ6}; AltName: Full=CitFLS; Short=FLS;	A0A1L1ZNN1_CARTI, SubName: Full=FLS1 {ECO:0000313|EMBL:ATZ81758.1}; SubName: Full=Flavonol synthase {ECO:0000313|EMBL:ALG75883.1}; EC=1.14.11.23 {ECO:0000313|EMBL:ALG75883.1};
TRINITY_DN283433_c0_g2	2.061	39.422	13.179	0.084	0.186	0.291	0.127	0.276	0.152	GO:0005576,extracellular region; GO:0020037,heme binding; GO:0046872,metal ion binding; GO:0004601,peroxidase activity; GO:0042744,hydrogen peroxide catabolic process; GO:0006979,response to oxidative stress	K00430: E1.11.1.7; peroxidase [EC:1.11.1.7]	At5g64120	gb|KVH93453.1|	PERN1_TOBAC, RecName: Full=Peroxidase N1; EC=1.11.1.7; AltName: Full=Peroxidase B2; AltName: Full=Peroxidase B3; Flags: Precursor;	A0A103XME2_CYNCS, RecName: Full=Peroxidase {ECO:0000256|RuleBase:RU362060, ECO:0000256|SAAS:SAAS00709852}; EC=1.11.1.7 {ECO:0000256|RuleBase:RU362060, ECO:0000256|SAAS:SAAS00709852};
TRINITY_DN294584_c2_g1	2.293	27.52	44.705	0	0	0	0	0	0	GO:0005737,cytoplasm; GO:0005634,nucleus; GO:0004601,peroxidase activity; GO:0051920,peroxiredoxin activity; GO:0045454,cell redox homeostasis	K11188: PRDX6; peroxiredoxin 6, 1-Cys peroxiredoxin [EC:1.11.1.7 1.11.1.15 3.1.1.-]	YBL064c	gb|POE77515.1|	REHY_MEDTR, RecName: Full=1-Cys peroxiredoxin; EC=1.11.1.15; AltName: Full=Rehydrin homolog; AltName: Full=Thioredoxin peroxidase;	A0A1D1ZE88_9ARAE, SubName: Full=Mitochondrial peroxiredoxin PRX1 {ECO:0000313|EMBL:JAT65111.1}; Flags: Fragment;
TRINITY_DN301207_c1_g5	2.6	57.039	194.347	0	0.036	0	0	0	0	GO:0005737,cytoplasm; GO:0005634,nucleus; GO:0004601,peroxidase activity; GO:0051920,peroxiredoxin activity; GO:0045454,cell redox homeostasis	K11188: PRDX6; peroxiredoxin 6, 1-Cys peroxiredoxin [EC:1.11.1.7 1.11.1.15 3.1.1.-]	YBL064c	gb|POE77515.1|	REHY_TORRU, RecName: Full=Probable 1-Cys peroxiredoxin; EC=1.11.1.15; AltName: Full=Rehydrin; AltName: Full=Thioredoxin peroxidase;	A0A1D1YTX3_9ARAE, SubName: Full=Mitochondrial peroxiredoxin PRX1 {ECO:0000313|EMBL:JAT58074.1};
TRINITY_DN303389_c3_g1	2.695	13.587	19.351	0	0.021	0	0.072	0	0.016	GO:0005737,cytoplasm; GO:0005634,nucleus; GO:0004601,peroxidase activity; GO:0051920,peroxiredoxin activity; GO:0045454,cell redox homeostasis	K11188: PRDX6; peroxiredoxin 6, 1-Cys peroxiredoxin [EC:1.11.1.7 1.11.1.15 3.1.1.-]	YBL064c	gb|POE77515.1|	REHY_TORRU, RecName: Full=Probable 1-Cys peroxiredoxin; EC=1.11.1.15; AltName: Full=Rehydrin; AltName: Full=Thioredoxin peroxidase;	A0A1D1YGU9_9ARAE, SubName: Full=Mitochondrial peroxiredoxin PRX1 {ECO:0000313|EMBL:JAT53859.1}; Flags: Fragment;
TRINITY_DN254261_c0_g2	0	0	0	15.338	3.565	8.942	3.6	7.383	7.902	GO:0005576,extracellular region; GO:0009505,plant-type cell wall; GO:0009506,plasmodesma; GO:0020037,heme binding; GO:0046872,metal ion binding; GO:0004601,peroxidase activity; GO:0042744,hydrogen peroxide catabolic process; GO:0009664,plant-type cell wall organization; GO:0006979,response to oxidative stress	K00430: E1.11.1.7; peroxidase [EC:1.11.1.7]	At4g33420	gb|PLY61952.1|	PER47_ARATH, RecName: Full=Peroxidase 47; Short=Atperox P47; EC=1.11.1.7; AltName: Full=ATP32; Flags: Precursor;	A0A103XF57_CYNCS, RecName: Full=Peroxidase {ECO:0000256|RuleBase:RU362060, ECO:0000256|SAAS:SAAS00709852}; EC=1.11.1.7 {ECO:0000256|RuleBase:RU362060, ECO:0000256|SAAS:SAAS00709852};
TRINITY_DN283433_c0_g1	1.955	46.68	16.254	0.046	0.071	0.291	0.09	0.138	0.048	GO:0005576,extracellular region; GO:0020037,heme binding; GO:0046872,metal ion binding; GO:0004601,peroxidase activity; GO:0042744,hydrogen peroxide catabolic process; GO:0006979,response to oxidative stress	K00430: E1.11.1.7; peroxidase [EC:1.11.1.7]	At5g64120	gb|KVH93453.1|	PERN1_TOBAC, RecName: Full=Peroxidase N1; EC=1.11.1.7; AltName: Full=Peroxidase B2; AltName: Full=Peroxidase B3; Flags: Precursor;	A0A103XME2_CYNCS, RecName: Full=Peroxidase {ECO:0000256|RuleBase:RU362060, ECO:0000256|SAAS:SAAS00709852}; EC=1.11.1.7 {ECO:0000256|RuleBase:RU362060, ECO:0000256|SAAS:SAAS00709852};
TRINITY_DN303389_c4_g6	3.001	31.094	31.078	0	0.1	0	0	0	0	GO:0005737,cytoplasm; GO:0005634,nucleus; GO:0004601,peroxidase activity; GO:0051920,peroxiredoxin activity; GO:0045454,cell redox homeostasis	K11188: PRDX6; peroxiredoxin 6, 1-Cys peroxiredoxin [EC:1.11.1.7 1.11.1.15 3.1.1.-]	YBL064c	gb|POE77515.1|	REHY_MEDTR, RecName: Full=1-Cys peroxiredoxin; EC=1.11.1.15; AltName: Full=Rehydrin homolog; AltName: Full=Thioredoxin peroxidase;	A0A1D1YGU9_9ARAE, SubName: Full=Mitochondrial peroxiredoxin PRX1 {ECO:0000313|EMBL:JAT53859.1}; Flags: Fragment;
TRINITY_DN304345_c5_g5	7.081	106.852	293.475	0	0.064	0	0	0	0	GO:0009507,chloroplast; GO:0005759,mitochondrial matrix; GO:0005739,mitochondrion; GO:0004029,aldehyde dehydrogenase (NAD) activity; GO:0005524,ATP binding; GO:0046686,response to cadmium ion	K12355: REF1; coniferyl-aldehyde dehydrogenase [EC:1.2.1.68]	SPAC9E9.09c	gb|POE72383.1|	AL2B4_ARATH, RecName: Full=Aldehyde dehydrogenase family 2 member B4, mitochondrial; Short=ALDH2a; EC=1.2.1.3; Flags: Precursor;	A0A2H4Z9T8_9BRYO, SubName: Full=Aldehyde dehydrogenase 2F1 {ECO:0000313|EMBL:AUF72237.1};
TRINITY_DN291814_c2_g1	7.779	3.023	3.994	142.92	61.844	35.167	91.292	112.682	75.812	GO:0005829,cytosol; GO:0004029,aldehyde dehydrogenase (NAD) activity; GO:0050269,coniferyl-aldehyde dehydrogenase activity; GO:0009699,phenylpropanoid biosynthetic process	K12355: REF1; coniferyl-aldehyde dehydrogenase [EC:1.2.1.68]	At3g48000	ref|XP_021990436.1|	AL2C4_ARATH, RecName: Full=Aldehyde dehydrogenase family 2 member C4; EC=1.2.1.3; AltName: Full=ALDH1a; AltName: Full=Protein REDUCED EPIDERMAL FLUORESCENCE 1;	A0A251TRH8_HELAN, SubName: Full=Putative aldehyde/histidinol dehydrogenase {ECO:0000313|EMBL:OTG13192.1};
TRINITY_DN312940_c4_g1	1.279	0.756	0.769	35.342	39.72	8.227	41.884	32.652	24.265	GO:0005829,cytosol; GO:0004029,aldehyde dehydrogenase (NAD) activity; GO:0050269,coniferyl-aldehyde dehydrogenase activity; GO:0009699,phenylpropanoid biosynthetic process	K12355: REF1; coniferyl-aldehyde dehydrogenase [EC:1.2.1.68]	At1g23800	gb|PLY91543.1|	AL2C4_ARATH, RecName: Full=Aldehyde dehydrogenase family 2 member C4; EC=1.2.1.3; AltName: Full=ALDH1a; AltName: Full=Protein REDUCED EPIDERMAL FLUORESCENCE 1;	A0A251TRH8_HELAN, SubName: Full=Putative aldehyde/histidinol dehydrogenase {ECO:0000313|EMBL:OTG13192.1};
TRINITY_DN313069_c4_g6	2.79	1.527	1.73	57.165	65.759	11.961	38.519	43.528	31.567	GO:0005829,cytosol; GO:0004029,aldehyde dehydrogenase (NAD) activity; GO:0050269,coniferyl-aldehyde dehydrogenase activity; GO:0009699,phenylpropanoid biosynthetic process	K12355: REF1; coniferyl-aldehyde dehydrogenase [EC:1.2.1.68]	At1g23800	ref|XP_021990436.1|	AL2C4_ARATH, RecName: Full=Aldehyde dehydrogenase family 2 member C4; EC=1.2.1.3; AltName: Full=ALDH1a; AltName: Full=Protein REDUCED EPIDERMAL FLUORESCENCE 1;	A0A251TRH8_HELAN, SubName: Full=Putative aldehyde/histidinol dehydrogenase {ECO:0000313|EMBL:OTG13192.1};

## Sheet: DEMs
Index	Q1 (Da)	Q3 (Da) MS only	Rt (min)6500-3	Molecular Weight (Da)	Ionization model	KEGG ID	Compounds	Class	mix01	mix02	mix03	FA1	FA2	FA3	FU1	FU2	FU3	IN1	IN2	IN3
pme0303	179	135.1	3.23	180.042	[M-H]-	C01197	Caffeic acid	Hydroxycinnamoyl derivatives	16800000	16500000	15900000	31900000	26800000	33400000	4670000	2920000	4280000	3680000	2390000	2680000
pme0305	193.1	134.1	4.07	194.058	[M-H]-	C01494	Ferulic acid	Hydroxycinnamoyl derivatives	35900000	36500000	37200000	8950000	7280000	8730000	17000000	20500000	18900000	25700000	22200000	20000000
pme1436	163	119	3.86	164.047	[M-H]-	C00811	p-Coumaric acid	Hydroxycinnamoyl derivatives	881000	893000	923000	1610000	1260000	2190000	170000	105000	318000	157000	150000	300000
pme1695	223.1	149.1	4.06	224.069	[M-H]-	C00482	Sinapic acid	Hydroxycinnamoyl derivatives	305000	313000	338000	530000	235000	596000	202000	105000	217000	185000	116000	147000
pme2991	191	176.1	4.15	192.042	[M-H]-	C01752	Scopoletin (7-Hydroxy-5-methoxycoumarin)	Coumarins	99200	97300	95300	9	261000	9	116000	102000	128000	9	17700	23000
pme3246	341	179.1	2.72	342.132	[M-H]-	C00761	Coniferin	Hydroxycinnamoyl derivatives	29800000	28900000	30500000	38400000	26500000	26700000	20300000	17000000	7760000	17200000	15000000	14300000
pme0088	285	133.1	5	286	[M-H]-	C01514	Luteolin	Flavone	1280000	1290000	1240000	1650000	1180000	2660000	1580000	191000	207000	525000	498000	370000
pme0196	285	214	5.73	286.048	[M-H]-	C05903	Kaempferol	Flavonol	992000	997000	1000000	2330000	816000	2810000	154000	100000	146000	202000	223000	162000
pme0199	301	151.1	5.12	302.043	[M-H]-	C00389	Quercetin	Flavonol	10900000	11300000	11000000	25300000	5140000	18500000	2210000	1070000	2450000	5200000	5080000	6270000
pme0324	255.1	69.7	6.95	254.058	[M+H]+	C10028	Chrysin	Flavone	757000	742000	772000	928000	311000	1460000	390000	160000	405000	1060000	622000	666000
pme0371	433.1	122.9	4.22	434.121	[M-H]-	C09099	Naringenin 7-O-glucoside (Prunin)	Flavanone	24300000	24300000	25000000	6820000	13200000	10300000	19800000	21400000	18600000	26700000	25500000	27100000
pme0376	271.1	151	5.59	272.068	[M-H]-	C00509	Naringenin	Flavanone	6810000	6860000	7070000	13100000	12000000	19900000	2030000	1290000	2010000	2750000	1250000	2390000
pme0379	271.1	215.1	5.63	270.053	[M+H]+	C01477	Apigenin	Flavone	650000	544000	571000	1080000	734000	1260000	173000	117000	141000	134000	157000	118000
pme0442	303	149.3	2.98	303.24	Protonated	C05908	Delphinidin	Anthocyanins	2120000	1900000	1950000	761000	784000	787000	1360000	1840000	1080000	3320000	2990000	1700000
pme1580	287.1	135.1	5.05	288.063	[M-H]-	C05631	Eriodictyol	Flavanone	8220000	8210000	8400000	13400000	13700000	24300000	2820000	2160000	1210000	3210000	1250000	858000
pme2319	301.1	242.1	5.75	302.079	[M-H]-	C01709	Hesperetin	Flavanone	221000	236000	230000	492000	285000	555000	56600	39900	72400	98700	43700	71200
pme2898	321.1	153.1	3.52	320.053	[M+H]+	C02906	Dihydromyricetin	Flavonol	2900000	2490000	2530000	872000	476000	642000	1550000	1690000	2370000	2770000	1840000	2400000
pme2957	271.1	151.1	5.57	272.069	[M-H]-	C06561	Naringenin chalcone	Flavanone	7930000	8100000	8280000	15800000	15600000	24600000	2470000	1560000	2370000	3430000	1580000	2970000
pme2963	287.1	125.1	4.62	288.063	[M-H]-	C00974	Aromadedrin (Dihydrokaempferol)	Flavonol	1180000	1290000	1290000	1640000	1150000	2040000	891000	474000	852000	896000	558000	954000
pme2979	255.1	151.1	7.04	256.074	[M-H]-	C09827	Pinocembrin (Dihydrochrysin)	Flavanone	153000	148000	160000	116000	96100	212000	134000	64900	66800	220000	152000	161000
pme3215	255	119.1	6.09	256.074	[M-H]-	C08650	Isoliquiritigenin	Flavanone	21300	19700	20100	26900	27200	39800	5350	9	9	9	11200	11800
pme3461	301.1	151	5.75	302.279	[M-H]-	C09756	Homoeriodictyol	Flavanone	317000	300000	304000	678000	335000	872000	72100	55100	83700	104000	57300	76000
pme3473	271.1	151	5.59	272.069	[M-H]-	C09614	Butin	Flavone	7920000	8100000	8220000	15200000	15700000	23800000	2440000	1560000	2380000	3600000	1590000	2910000
