# Supplementary material for: Integrated Metabolomics and Transcriptomics Provide Key Molecular Insights into Floral Stage-Driven Flavonoid Pathway in Safflower
Source: Int J Mol Sci. 2024 Nov 6;25(22):11903. doi: 10.3390/ijms252211903 (PMC11593580; doi:10.3390/ijms252211903)
Supplement: Supplementary file 1 [file ijms-25-11903-s001.zip › Table S5.xlsx]

## Sheet: Total TF Family
ID	FA4	FA5	FA6	FU4	FU5	FU6	IN4	IN5	IN6	GO	KEGG	KOG	NR	SwissProt	TrEMBL
TRINITY_DN102739_c0_g1	0	2.07	7.87	4.16	0	2.77	0.85	21.07	2.75	GO:0005737,cytoplasm; GO:0005634,nucleus; GO:0003677,DNA binding; GO:0003700,DNA binding transcription factor activity; GO:0042631,cellular response to water deprivation; GO:0009873,ethylene-activated signaling pathway; GO:0006351,transcription, DNA-templated	--	At1g22810	gb|KVE79004.1|	ERF19_ARATH, RecName: Full=Ethylene-responsive transcription factor ERF019;	A0A103GWB9_CYNCS, SubName: Full=AP2/ERF domain-containing protein {ECO:0000313|EMBL:KVE79004.1};
TRINITY_DN103968_c0_g1	2.57	12.19	2.92	5.38	0.43	1.15	1.92	0	2.5	GO:0005634,nucleus; GO:0003700,DNA binding transcription factor activity; GO:0043565,sequence-specific DNA binding; GO:0044212,transcription regulatory region DNA binding; GO:0006351,transcription, DNA-templated	--	At1g68150	ref|XP_022017486.1|	WRKY9_ARATH, RecName: Full=Probable WRKY transcription factor 9 {ECO:0000305}; AltName: Full=WRKY DNA-binding protein 9 {ECO:0000305};	A0A251RZB0_HELAN, SubName: Full=Putative WRKY domain-containing protein {ECO:0000313|EMBL:OTF91738.1};
TRINITY_DN105847_c0_g1	0	0	13.71	0	0	0	0	0	0	GO:0005634,nucleus; GO:0043425,bHLH transcription factor binding; GO:0003677,DNA binding; GO:0003700,DNA binding transcription factor activity; GO:0046983,protein dimerization activity; GO:0009718,anthocyanin-containing compound biosynthetic process; GO:0006952,defense response; GO:0045893,positive regulation of transcription, DNA-templated; GO:0006355,regulation of transcription, DNA-templated; …	K13422: MYC2; transcription factor MYC2	At5g46760	gb|POF14848.1|	MYC3_ARATH, RecName: Full=Transcription factor MYC3; AltName: Full=Basic helix-loop-helix protein 5; Short=AtbHLH5; Short=bHLH 5; AltName: Full=Protein ALTERED TRYPTOPHAN REGULATION 2; AltName: Full=Transcription factor ATR2; AltName: Full=Transcription factor EN 36; AltName: Full=bHLH transcription factor bHLH005;	A0A178UPV4_ARATH, SubName: Full=MYC3 {ECO:0000313|EMBL:OAO94691.1};
TRINITY_DN109805_c0_g1	0	0	13.04	0	0	0	0	0	0	GO:0005634,nucleus; GO:0003677,DNA binding; GO:0003700,DNA binding transcription factor activity; GO:0046983,protein dimerization activity; GO:0009738,abscisic acid-activated signaling pathway; GO:0010629,negative regulation of gene expression; GO:0006355,regulation of transcription, DNA-templated; GO:0009737,response to abscisic acid; GO:0009611,response to wounding; GO:0006351,transcription, DN…	K13422: MYC2; transcription factor MYC2	SPAC3F10.12c	gb|POE53446.1|	AIB_ARATH, RecName: Full=Transcription factor ABA-INDUCIBLE bHLH-TYPE; Short=AtAIB; AltName: Full=Basic helix-loop-helix protein 17; Short=AtbHLH17; Short=bHLH 17; AltName: Full=Transcription factor EN 35; AltName: Full=bHLH transcription factor bHLH017;	A0A1D1XYT2_9ARAE, SubName: Full=Putative bHLH domain-containing protein C3F10.12c {ECO:0000313|EMBL:JAT47543.1};
TRINITY_DN109953_c0_g1	0	2.53	8.09	0	0	0	0	0	0	GO:0000439,core TFIIH complex; GO:0005675,holo TFIIH complex; GO:0003676,nucleic acid binding; GO:0008270,zinc ion binding; GO:0006289,nucleotide-excision repair; GO:0006357,regulation of transcription by RNA polymerase II; GO:0006351,transcription, DNA-templated	K03142: TFIIH2, GTF2H2, SSL1; transcription initiation factor TFIIH subunit 2	At1g05050	gb|AIU50500.1|	TF2H2_ARATH, RecName: Full=General transcription factor IIH subunit 2 {ECO:0000305}; Short=AtGTF2H2 {ECO:0000303|PubMed:16623910}; AltName: Full=TFIIH basal transcription factor complex p44 subunit {ECO:0000305}; Short=Atp44 {ECO:0000303|PubMed:15645454};	A0A097PR43_CINCA, SubName: Full=GTF2H2 {ECO:0000313|EMBL:AIU50500.1}; Flags: Fragment;
TRINITY_DN112746_c0_g1	0	14.26	0	0	0	0	0	0	0	GO:0005634,nucleus; GO:0003677,DNA binding; GO:0003700,DNA binding transcription factor activity; GO:0009738,abscisic acid-activated signaling pathway; GO:0009651,response to salt stress; GO:0009414,response to water deprivation; GO:0006351,transcription, DNA-templated	K14432: ABF; ABA responsive element binding factor	--	--	BZP23_ORYSJ, RecName: Full=bZIP transcription factor 23 {ECO:0000305}; Short=OsBZIP23 {ECO:0000303|PubMed:18931143}; AltName: Full=ABRE-binding factor 2 {ECO:0000305}; Short=OsABF2 {ECO:0000303|PubMed:18315698}; AltName: Full=Abscisic acid responsive elements-binding factor 1 {ECO:0000305}; Short=OsAREB1 {ECO:0000303|PubMed:19947981};	--
TRINITY_DN112948_c0_g1	0	0	8.32	0	0	0	0	0	0	GO:0009507,chloroplast; GO:0005634,nucleus; GO:0005681,spliceosomal complex; GO:0003700,DNA binding transcription factor activity; GO:0000981,RNA polymerase II transcription factor activity, sequence-specific DNA binding; GO:0043565,sequence-specific DNA binding; GO:0001135,transcription factor activity, RNA polymerase II transcription factor recruiting; GO:0044212,transcription regulatory region…	K12860: CDC5L, CDC5, CEF1; pre-mRNA-splicing factor CDC5/CEF1	Hs11067747	gb|POE72299.1|	CDC5L_ARATH, RecName: Full=Cell division cycle 5-like protein; Short=Cdc5-like protein; AltName: Full=Atypical R2R3-MYB transcription factor CDC5; AltName: Full=MOS4-associated complex protein 1; Short=MAC protein 1; AltName: Full=Protein MYB DOMAIN CELL DIVISION CYCLE 5; Short=AtMYBCD5;	I0Z0F3_COCSC, SubName: Full=Uncharacterized protein {ECO:0000313|EMBL:EIE24122.1};
TRINITY_DN113578_c0_g1	0	0	0	10.76	0	9.69	3.83	6.08	0	GO:0005634,nucleus; GO:0003677,DNA binding; GO:0003700,DNA binding transcription factor activity; GO:0043565,sequence-specific DNA binding; GO:0006952,defense response; GO:0009873,ethylene-activated signaling pathway; GO:0010200,response to chitin; GO:0006351,transcription, DNA-templated	K14517: ERF2; ethylene-responsive transcription factor 2	At2g44840	gb|KVH97177.1|	ERF99_ARATH, RecName: Full=Ethylene-responsive transcription factor 13; Short=AtERF13; AltName: Full=Ethylene-responsive element-binding factor 13; Short=EREBP-13;	A0A118JX78_CYNCS, SubName: Full=AP2/ERF domain-containing protein {ECO:0000313|EMBL:KVH97177.1};
TRINITY_DN130234_c0_g1	0	0	0	0	0	9.92	4.89	0	0	GO:0005634,nucleus; GO:0003677,DNA binding; GO:0003700,DNA binding transcription factor activity; GO:0009873,ethylene-activated signaling pathway; GO:0006351,transcription, DNA-templated	--	At4g13620	gb|KVI00433.1|	ERF62_ARATH, RecName: Full=Ethylene-responsive transcription factor ERF062;	A0A124SEK8_CYNCS, SubName: Full=Uncharacterized protein {ECO:0000313|EMBL:KVI00433.1};
TRINITY_DN13056_c0_g1	0	0	0	10.27	0	0	0	0	0	GO:0005694,chromosome; GO:0005634,nucleus; GO:0006281,DNA repair; GO:0006260,DNA replication; GO:0006355,regulation of transcription, DNA-templated; GO:0006351,transcription, DNA-templated	--	7292176	ref|XP_010424621.1|	SPT16_MAIZE, RecName: Full=FACT complex subunit SPT16; AltName: Full=Facilitates chromatin transcription complex subunit SPT16; AltName: Full=Global transcription factor group C protein 102;	A0A1J7G4V9_LUPAN, SubName: Full=Uncharacterized protein {ECO:0000313|EMBL:OIV89361.1}; Flags: Fragment;
TRINITY_DN130744_c0_g1	0	0	11.02	0	0	0	0	0	0	GO:0005737,cytoplasm; GO:0005634,nucleus; GO:0005524,ATP binding; GO:0003677,DNA binding; GO:0004386,helicase activity; GO:0046872,metal ion binding; GO:0016569,covalent chromatin modification; GO:0006355,regulation of transcription, DNA-templated; GO:0080188,RNA-directed DNA methylation; GO:0006351,transcription, DNA-templated	--	At1g11100	gb|POE71993.1|	CHR28_ARATH, RecName: Full=Helicase-like transcription factor CHR28 {ECO:0000305}; EC=3.6.4.- {ECO:0000305}; AltName: Full=Protein CHROMATIN REMODELING 28 {ECO:0000305}; AltName: Full=Protein SNF2-RING-HELICASE-LIKE 2 {ECO:0000303|PubMed:25425661};	A0A2H3XW09_PHODC, SubName: Full=helicase-like transcription factor CHR28 isoform X2 {ECO:0000313|RefSeq:XP_008789526.1};
TRINITY_DN133171_c0_g1	0	16.79	10.34	0	0	0	0	0	0	GO:0005634,nucleus; GO:0005667,transcription factor complex; GO:0003682,chromatin binding; GO:0003700,DNA binding transcription factor activity; GO:0000977,RNA polymerase II regulatory region sequence-specific DNA binding; GO:0001085,RNA polymerase II transcription factor binding; GO:0001228,transcriptional activator activity, RNA polymerase II transcription regulatory region sequence-specific DN…	--	--	--	GAT16_ARATH, RecName: Full=GATA transcription factor 16;	A0A1D1XXJ1_9ARAE, SubName: Full=Transcription factor elt-1 {ECO:0000313|EMBL:JAT47095.1}; Flags: Fragment;
TRINITY_DN13387_c0_g1	0	0	0	26.16	0	0	0	0	0	GO:0005634,nucleus; GO:0046872,metal ion binding; GO:0043565,sequence-specific DNA binding; GO:0009738,abscisic acid-activated signaling pathway; GO:0006952,defense response; GO:0009788,negative regulation of abscisic acid-activated signaling pathway; GO:0045892,negative regulation of transcription, DNA-templated; GO:0045893,positive regulation of transcription, DNA-templated; GO:1900150,regulati…	--	Hs22043194	ref|XP_007513533.1|	YY1_ARATH, RecName: Full=Zinc finger transcription factor YY1 {ECO:0000303|PubMed:22508367}; AltName: Full=Protein YIN YANG 1 {ECO:0000303|PubMed:22508367}; Short=AtYY1 {ECO:0000303|PubMed:22508367};	A0A0M0JCJ9_9EUKA, SubName: Full=Zinc finger protein 143 {ECO:0000313|EMBL:KOO24205.1};
TRINITY_DN135069_c0_g1	0	0	0.67	11.25	0	0	0	0	0	GO:0005634,nucleus; GO:0003700,DNA binding transcription factor activity; GO:0044212,transcription regulatory region DNA binding; GO:0009873,ethylene-activated signaling pathway; GO:0006351,transcription, DNA-templated	--	At2g44940	gb|KVH88117.1|	ERF34_ARATH, RecName: Full=Ethylene-responsive transcription factor ERF034;	A0A118JS68_CYNCS, SubName: Full=AP2/ERF domain-containing protein {ECO:0000313|EMBL:KVH88117.1};
TRINITY_DN137689_c0_g1	0	0	0	121.75	1.28	32.08	50.43	1.42	47.02	GO:0005634,nucleus; GO:0003700,DNA binding transcription factor activity; GO:0043565,sequence-specific DNA binding; GO:0044212,transcription regulatory region DNA binding; GO:0071497,cellular response to freezing; GO:0034605,cellular response to heat; GO:0009873,ethylene-activated signaling pathway; GO:0045893,positive regulation of transcription, DNA-templated; GO:0009753,response to jasmonic ac…	--	At1g21910	gb|KVH88737.1|	ERF12_ARATH, RecName: Full=Ethylene-responsive transcription factor ERF012; AltName: Full=Dehydration response element-binding protein 26 {ECO:0000303|PubMed:21069430};	A0A118JSV6_CYNCS, SubName: Full=Uncharacterized protein {ECO:0000313|EMBL:KVH88737.1};
TRINITY_DN137800_c0_g1	1.29	0	1.35	5.13	0	0	1.49	0	0.75	GO:0005634,nucleus; GO:0003700,DNA binding transcription factor activity; GO:0000981,RNA polymerase II transcription factor activity, sequence-specific DNA binding; GO:0043565,sequence-specific DNA binding; GO:0001135,transcription factor activity, RNA polymerase II transcription factor recruiting; GO:0044212,transcription regulatory region DNA binding; GO:0030154,cell differentiation; GO:0045893…	--	At2g31180	ref|XP_022034997.1|	MYB14_ARATH, RecName: Full=Transcription factor MYB14 {ECO:0000303|PubMed:9839469}; AltName: Full=Myb-related protein 14 {ECO:0000303|PubMed:9839469}; Short=AtMYB14 {ECO:0000303|PubMed:9839469}; Short=MYB14At {ECO:0000303|PubMed:9839469};	A0A251V0C5_HELAN, SubName: Full=Putative homeodomain-like protein {ECO:0000313|EMBL:OTG28566.1};
TRINITY_DN138385_c0_g1	0	0	8.99	20.54	0	6	3.62	0	0	GO:0005634,nucleus; GO:0003677,DNA binding; GO:0003700,DNA binding transcription factor activity; GO:0009873,ethylene-activated signaling pathway; GO:0006351,transcription, DNA-templated	--	At1g19210	gb|KVI12230.1|	ERF17_ARATH, RecName: Full=Ethylene-responsive transcription factor ERF017;	A0A103YN93_CYNCS, SubName: Full=AP2/ERF domain-containing protein {ECO:0000313|EMBL:KVI12230.1};
TRINITY_DN140807_c0_g1	0	7.13	2.7	0	0	0	0	0	0	GO:0005737,cytoplasm; GO:0005634,nucleus; GO:0005524,ATP binding; GO:0003677,DNA binding; GO:0004386,helicase activity; GO:0046872,metal ion binding; GO:0016569,covalent chromatin modification; GO:0006355,regulation of transcription, DNA-templated; GO:0080188,RNA-directed DNA methylation; GO:0006351,transcription, DNA-templated	--	YBR114w	gb|POE76217.1|	CHR28_ARATH, RecName: Full=Helicase-like transcription factor CHR28 {ECO:0000305}; EC=3.6.4.- {ECO:0000305}; AltName: Full=Protein CHROMATIN REMODELING 28 {ECO:0000305}; AltName: Full=Protein SNF2-RING-HELICASE-LIKE 2 {ECO:0000303|PubMed:25425661};	A0A2I0KJ87_PUNGR, SubName: Full=Uncharacterized protein {ECO:0000313|EMBL:PKI68587.1};
TRINITY_DN14275_c0_g1	0	0	0	0	32.3	0	0	0	105.8	GO:0005634,nucleus; GO:0003700,DNA binding transcription factor activity; GO:0043565,sequence-specific DNA binding; GO:0048826,cotyledon morphogenesis; GO:0009965,leaf morphogenesis; GO:0080022,primary root development; GO:0009744,response to sucrose; GO:0006351,transcription, DNA-templated	--	At1g69780	gb|KVH92712.1|	ATB13_ARATH, RecName: Full=Homeobox-leucine zipper protein ATHB-13; AltName: Full=HD-ZIP protein ATHB-13; AltName: Full=Homeodomain transcription factor ATHB-13;	A0A118JV44_CYNCS, SubName: Full=Helix-turn-helix motif-containing protein {ECO:0000313|EMBL:KVH92712.1}; Flags: Fragment;
TRINITY_DN142980_c0_g1	0	0	0	0	0	0	0	0	0	GO:0005634,nucleus; GO:0003700,DNA binding transcription factor activity; GO:0000981,RNA polymerase II transcription factor activity, sequence-specific DNA binding; GO:0043565,sequence-specific DNA binding; GO:0001135,transcription factor activity, RNA polymerase II transcription factor recruiting; GO:0044212,transcription regulatory region DNA binding; GO:0030154,cell differentiation; GO:0042335…	--	At4g28110	ref|XP_022023943.1|	MYB41_ARATH, RecName: Full=Transcription factor MYB41 {ECO:0000305}; AltName: Full=Myb-related protein 41 {ECO:0000303|PubMed:11597504}; Short=AtMYB41 {ECO:0000303|PubMed:11597504};	A0A251RSB7_HELAN, SubName: Full=Putative myb domain protein 41 {ECO:0000313|EMBL:OTF87252.1};
TRINITY_DN144186_c0_g1	0	0	0	4.16	0	0	0	0	0	GO:0005737,cytoplasm; GO:0005634,nucleus; GO:0005667,transcription factor complex; GO:0003677,DNA binding; GO:0003700,DNA binding transcription factor activity; GO:0046983,protein dimerization activity; GO:0007049,cell cycle; GO:0008284,positive regulation of cell proliferation; GO:0051446,positive regulation of meiotic cell cycle; GO:0045893,positive regulation of transcription, DNA-templated; G…	K06620: E2F3; transcription factor E2F3	Hs4758226	ref|XP_005650465.1|	E2FB_ARATH, RecName: Full=Transcription factor E2FB; AltName: Full=E2F transcription factor-1; Short=AtE2F1;	I0Z5K2_COCSC, SubName: Full=Uncharacterized protein {ECO:0000313|EMBL:EIE25921.1};
TRINITY_DN144186_c0_g2	0	0	0	0	0	0	0	0	0	GO:0005737,cytoplasm; GO:0005634,nucleus; GO:0005667,transcription factor complex; GO:0003677,DNA binding; GO:0003700,DNA binding transcription factor activity; GO:0046983,protein dimerization activity; GO:0007049,cell cycle; GO:0008284,positive regulation of cell proliferation; GO:0051446,positive regulation of meiotic cell cycle; GO:0045893,positive regulation of transcription, DNA-templated; G…	K06620: E2F3; transcription factor E2F3	Hs4503439	ref|XP_006400728.1|	E2FB_ARATH, RecName: Full=Transcription factor E2FB; AltName: Full=E2F transcription factor-1; Short=AtE2F1;	V4N8X5_EUTSA, SubName: Full=Uncharacterized protein {ECO:0000313|EMBL:ESQ42181.1}; Flags: Fragment;
TRINITY_DN145336_c0_g1	0	0	0	1.96	0	0	0	0	0	GO:0005634,nucleus; GO:0003700,DNA binding transcription factor activity; GO:0043565,sequence-specific DNA binding; GO:0006351,transcription, DNA-templated	K13424: WRKY33; WRKY transcription factor 33	At2g03340	gb|KVH97707.1|	WRKY3_ARATH, RecName: Full=Probable WRKY transcription factor 3; AltName: Full=WRKY DNA-binding protein 3;	A0A118JYB9_CYNCS, SubName: Full=DNA-binding WRKY {ECO:0000313|EMBL:KVH97707.1};
TRINITY_DN146553_c0_g1	98.88	50.59	24.28	49.88	0	46.85	11.92	23.9	54.27	GO:0005634,nucleus; GO:0003677,DNA binding; GO:0003700,DNA binding transcription factor activity; GO:0006952,defense response; GO:0009873,ethylene-activated signaling pathway; GO:0006351,transcription, DNA-templated	--	At5g61600	gb|KVI04285.1|	ERF5_NICSY, RecName: Full=Ethylene-responsive transcription factor 5; AltName: Full=Ethylene-responsive element-binding factor 4; Short=EREBP-4; AltName: Full=Ethylene-responsive element-binding factor 5 homolog; AltName: Full=NsERF4;	A0A103Y863_CYNCS, SubName: Full=AP2/ERF domain-containing protein {ECO:0000313|EMBL:KVI04285.1};
TRINITY_DN146904_c0_g1	0	1.84	3.37	0	0	0	0	0	2.75	GO:0005730,nucleolus; GO:0005634,nucleus; GO:0080084,5S rDNA binding; GO:0008097,5S rRNA binding; GO:0003700,DNA binding transcription factor activity; GO:0046872,metal ion binding; GO:0003723,RNA binding; GO:0007275,multicellular organism development; GO:0006351,transcription, DNA-templated	--	YDR216w	dbj|BAJ90191.1|	TF3A_ARATH, RecName: Full=Transcription factor IIIA {ECO:0000303|PubMed:12711688}; Short=AtTFIIIA {ECO:0000303|PubMed:12711688};	A0A1D1ZID2_9ARAE, SubName: Full=Transcription factor steA {ECO:0000313|EMBL:JAT66583.1};
TRINITY_DN14734_c0_g1	4.08	0	0	0	10.91	0	2.55	0	0	GO:0005634,nucleus; GO:0003677,DNA binding; GO:0003700,DNA binding transcription factor activity; GO:0030154,cell differentiation; GO:0048366,leaf development; GO:0009965,leaf morphogenesis; GO:0045962,positive regulation of development, heterochronic; GO:0006355,regulation of transcription, DNA-templated; GO:0006351,transcription, DNA-templated	--	At2g31070	gb|KVH89499.1|	TCP10_ARATH, RecName: Full=Transcription factor TCP10;	A0A118JST0_CYNCS, SubName: Full=Transcription factor, TCP {ECO:0000313|EMBL:KVH89499.1};
TRINITY_DN148079_c0_g1	0	16.33	5.4	0	0	0	0	0	0	GO:0005737,cytoplasm; GO:0005634,nucleus; GO:0005524,ATP binding; GO:0003677,DNA binding; GO:0004386,helicase activity; GO:0046872,metal ion binding; GO:0016569,covalent chromatin modification; GO:0006355,regulation of transcription, DNA-templated; GO:0080188,RNA-directed DNA methylation; GO:0006351,transcription, DNA-templated	--	At1g61140	ref|XP_022575632.1|	CHR28_ARATH, RecName: Full=Helicase-like transcription factor CHR28 {ECO:0000305}; EC=3.6.4.- {ECO:0000305}; AltName: Full=Protein CHROMATIN REMODELING 28 {ECO:0000305}; AltName: Full=Protein SNF2-RING-HELICASE-LIKE 2 {ECO:0000303|PubMed:25425661};	A0A078J136_BRANA, SubName: Full=BnaA01g36010D protein {ECO:0000313|EMBL:CDY56789.1};
TRINITY_DN150588_c0_g1	1.29	4.14	5.17	0	0	0	0	0	0	GO:0005634,nucleus; GO:0003700,DNA binding transcription factor activity; GO:0043565,sequence-specific DNA binding; GO:0009793,embryo development ending in seed dormancy; GO:0009555,pollen development; GO:0006351,transcription, DNA-templated	K13425: WRKY22; WRKY transcription factor 22	At2g34830	gb|KVH87931.1|	WRK35_ARATH, RecName: Full=Probable WRKY transcription factor 35; AltName: Full=WRKY DNA-binding protein 35;	A0A103XC20_CYNCS, SubName: Full=DNA-binding WRKY {ECO:0000313|EMBL:KVH87931.1};
TRINITY_DN154553_c0_g2	1.5	0	0.45	0	1.93	1.62	3.19	0	1	GO:0005829,cytosol; GO:0005634,nucleus; GO:0003677,DNA binding; GO:0006355,regulation of transcription, DNA-templated; GO:0006351,transcription, DNA-templated	--	At1g74840	ref|NP_001275346.1|	MY1R1_SOLTU, RecName: Full=Transcription factor MYB1R1; AltName: Full=Myb-related protein R1 {ECO:0000303|PubMed:21030505}; Short=StMYB1R-1 {ECO:0000303|PubMed:21030505};	A0A0V0HZJ9_SOLCH, SubName: Full=Putative transcription factor MYB1R1-like {ECO:0000313|EMBL:JAP24971.1};
TRINITY_DN156287_c0_g1	0	0	12.14	0	0	0	0	0	0	GO:0005634,nucleus; GO:0046872,metal ion binding; GO:0043565,sequence-specific DNA binding; GO:0009738,abscisic acid-activated signaling pathway; GO:0006952,defense response; GO:0009788,negative regulation of abscisic acid-activated signaling pathway; GO:0045892,negative regulation of transcription, DNA-templated; GO:0045893,positive regulation of transcription, DNA-templated; GO:1900150,regulati…	--	SPAC25B8.19c	gb|POF16782.1|	YY1_ARATH, RecName: Full=Zinc finger transcription factor YY1 {ECO:0000303|PubMed:22508367}; AltName: Full=Protein YIN YANG 1 {ECO:0000303|PubMed:22508367}; Short=AtYY1 {ECO:0000303|PubMed:22508367};	A0A1D1YJL4_9ARAE, SubName: Full=Zinc finger protein C25B8.19c {ECO:0000313|EMBL:JAT54838.1}; Flags: Fragment;
TRINITY_DN160119_c0_g1	9.01	0	0	0	0	9.23	0	7.5	24.26	GO:0005634,nucleus; GO:0001046,core promoter sequence-specific DNA binding; GO:0003700,DNA binding transcription factor activity; GO:0046983,protein dimerization activity; GO:0001228,transcriptional activator activity, RNA polymerase II transcription regulatory region sequence-specific DNA binding; GO:0006355,regulation of transcription, DNA-templated; GO:0006366,transcription by RNA polymerase II	K05765: CFL; cofilin	At4g29100_2	gb|PLY96464.1|	BH068_ARATH, RecName: Full=Transcription factor bHLH68; AltName: Full=Basic helix-loop-helix protein 68; Short=AtbHLH68; Short=bHLH 68; AltName: Full=Transcription factor EN 60; AltName: Full=bHLH transcription factor bHLH068;	A0A124SCI3_CYNCS, SubName: Full=Uncharacterized protein {ECO:0000313|EMBL:KVH93895.1};
TRINITY_DN160190_c0_g1	0	0	5.62	0	0	0	0	0	0	GO:0005737,cytoplasm; GO:0005634,nucleus; GO:0005524,ATP binding; GO:0003677,DNA binding; GO:0004386,helicase activity; GO:0046872,metal ion binding; GO:0016569,covalent chromatin modification; GO:0006355,regulation of transcription, DNA-templated; GO:0080188,RNA-directed DNA methylation; GO:0006351,transcription, DNA-templated	--	CE11083	ref|XP_008663629.1|	CHR27_ARATH, RecName: Full=Helicase-like transcription factor CHR27 {ECO:0000305}; EC=3.6.4.- {ECO:0000305}; AltName: Full=Protein CHROMATIN REMODELING 27 {ECO:0000305}; AltName: Full=Protein SNF2-RING-HELICASE-LIKE 1 {ECO:0000303|PubMed:25425661};	A0A1D6JF36_MAIZE, SubName: Full=Putative SNF2-domain/RING finger domain/helicase domain protein {ECO:0000313|EMBL:AQK46393.1};
TRINITY_DN160266_c0_g1	0	6.21	6.74	0	0	0	0	0	0	GO:0005634,nucleus; GO:0003700,DNA binding transcription factor activity; GO:0008289,lipid binding; GO:0043565,sequence-specific DNA binding; GO:0048497,maintenance of floral organ identity; GO:0006351,transcription, DNA-templated	--	Hs11119420	gb|PNT20081.1|	HDG5_ARATH, RecName: Full=Homeobox-leucine zipper protein HDG5; AltName: Full=HD-ZIP protein HDG5; AltName: Full=Homeodomain GLABRA 2-like protein 5; AltName: Full=Homeodomain transcription factor HDG5; AltName: Full=Protein HOMEODOMAIN GLABROUS 5;	--
TRINITY_DN16083_c0_g1	0	0	0	0	1.5	0	1.7	5.47	6	GO:0005634,nucleus; GO:0003677,DNA binding; GO:0003700,DNA binding transcription factor activity; GO:0046983,protein dimerization activity; GO:0048440,carpel development; GO:0007623,circadian rhythm; GO:0010154,fruit development; GO:0010187,negative regulation of seed germination; GO:0009409,response to cold; GO:0010114,response to red light; GO:0006351,transcription, DNA-templated	K04733: IRAK4; interleukin-1 receptor-associated kinase 4 [EC:2.7.11.1]	At4g36930	gb|KVI08995.1|	SPT_ARATH, RecName: Full=Transcription factor SPATULA; AltName: Full=Basic helix-loop-helix protein 24; Short=AtbHLH24; Short=bHLH 24; AltName: Full=Transcription factor EN 99; AltName: Full=bHLH transcription factor bHLH024;	A0A103YH57_CYNCS, SubName: Full=Basic helix-loop-helix leucine zipper transcription factor {ECO:0000313|EMBL:KVI08995.1};
TRINITY_DN161216_c0_g1	0	37.94	0	0	0	0	0	0	0	GO:0005737,cytoplasm; GO:0005634,nucleus; GO:0003677,DNA binding; GO:0003700,DNA binding transcription factor activity; GO:0042631,cellular response to water deprivation; GO:0009873,ethylene-activated signaling pathway; GO:0006351,transcription, DNA-templated	--	At1g22810	gb|KVE79004.1|	ERF19_ARATH, RecName: Full=Ethylene-responsive transcription factor ERF019;	A0A103GWB9_CYNCS, SubName: Full=AP2/ERF domain-containing protein {ECO:0000313|EMBL:KVE79004.1};
TRINITY_DN161222_c0_g1	0	1.38	13.49	0	0	0	0	0	0	GO:0005634,nucleus; GO:0003677,DNA binding; GO:0003700,DNA binding transcription factor activity; GO:0042802,identical protein binding; GO:0046983,protein dimerization activity; GO:0009704,de-etiolation; GO:0009740,gibberellic acid mediated signaling pathway; GO:0031539,positive regulation of anthocyanin metabolic process; GO:0010017,red or far-red light signaling pathway; GO:0009585,red, far-red…	--	Hs8659574	--	PIF3_ARATH, RecName: Full=Transcription factor PIF3; AltName: Full=Basic helix-loop-helix protein 8; Short=AtbHLH8; Short=bHLH 8; AltName: Full=Phytochrome-associated protein 3; AltName: Full=Phytochrome-interacting factor 3; AltName: Full=Transcription factor EN 100; AltName: Full=bHLH transcription factor bHLH008;	A0A1D1Z6K9_9ARAE, SubName: Full=Microphthalmia-associated transcription factor {ECO:0000313|EMBL:JAT62560.1};
TRINITY_DN161322_c0_g1	0	1.61	6.52	0	0	0	0	0	0	GO:0005730,nucleolus; GO:0005634,nucleus; GO:0080084,5S rDNA binding; GO:0008097,5S rRNA binding; GO:0003700,DNA binding transcription factor activity; GO:0046872,metal ion binding; GO:0003723,RNA binding; GO:0007275,multicellular organism development; GO:0006351,transcription, DNA-templated	--	Hs20540740	gb|POE74735.1|	TF3A_ARATH, RecName: Full=Transcription factor IIIA {ECO:0000303|PubMed:12711688}; Short=AtTFIIIA {ECO:0000303|PubMed:12711688};	A0A1D1ZEQ5_9ARAE, SubName: Full=Transcription factor Sp2 {ECO:0000313|EMBL:JAT65323.1};
TRINITY_DN161709_c0_g1	0	1.84	17.31	0	0	0	0	0	0	GO:0005634,nucleus; GO:0003700,DNA binding transcription factor activity; GO:0043565,sequence-specific DNA binding; GO:0032268,regulation of cellular protein metabolic process; GO:0009408,response to heat; GO:0009644,response to high light intensity; GO:0006351,transcription, DNA-templated	--	YHR206w_1	ref|XP_010943066.1|	HFA7A_ARATH, RecName: Full=Heat stress transcription factor A-7a; Short=AtHsfA7a; AltName: Full=AtHsf-09;	A0A1D1YL82_9ARAE, SubName: Full=Heat shock factor protein 1 {ECO:0000313|EMBL:JAT55400.1};
TRINITY_DN161985_c0_g1	0	0	2.7	0	0	0	0	0	0	GO:0005634,nucleus; GO:0032993,protein-DNA complex; GO:0003677,DNA binding; GO:0003700,DNA binding transcription factor activity; GO:0003690,double-stranded DNA binding; GO:0000977,RNA polymerase II regulatory region sequence-specific DNA binding; GO:0043565,sequence-specific DNA binding; GO:0044212,transcription regulatory region DNA binding; GO:0009738,abscisic acid-activated signaling pathway;…	K16241: HY5; transcription factor HY5	SPBC29B5.01	gb|POE54343.1|	HY5_ARATH, RecName: Full=Transcription factor HY5; AltName: Full=Protein LONG HYPOCOTYL 5; AltName: Full=bZIP transcription factor 56; Short=AtbZIP56;	A0A2I0B9T5_9ASPA, SubName: Full=ABC transporter C family member 3 {ECO:0000313|EMBL:PKA64568.1};
TRINITY_DN162627_c0_g1	0	0	0	0	0	3	2.77	3.04	9	GO:0005634,nucleus; GO:0003677,DNA binding; GO:0003700,DNA binding transcription factor activity; GO:0007275,multicellular organism development; GO:2000032,regulation of secondary shoot formation; GO:0006355,regulation of transcription, DNA-templated; GO:0006351,transcription, DNA-templated	K16221: TCP21, CHE; transcription factor TCP21 (protein CCA1 HIKING EXPEDITION)	At1g68800	gb|KVI05337.1|	TCP12_ARATH, RecName: Full=Transcription factor TCP12; AltName: Full=Protein BRANCHED 2;	A0A103YA54_CYNCS, SubName: Full=CYC/TB1, R domain-containing protein {ECO:0000313|EMBL:KVI05337.1};
TRINITY_DN163266_c0_g1	0	0	10.12	0	0	0	0	0	0	GO:0005634,nucleus; GO:0003677,DNA binding; GO:0003700,DNA binding transcription factor activity; GO:0009718,anthocyanin-containing compound biosynthetic process; GO:0010120,camalexin biosynthetic process; GO:0042538,hyperosmotic salinity response; GO:0010150,leaf senescence; GO:1900056,negative regulation of leaf senescence; GO:0006561,proline biosynthetic process; GO:0006351,transcription, DNA-…	--	At2g43000	ref|XP_022039616.1|	NAC42_ARATH, RecName: Full=Transcription factor JUNGBRUNNEN 1; AltName: Full=NAC domain-containing protein 42; Short=ANAC042;	A0A251UU38_HELAN, SubName: Full=Putative NAC (No Apical Meristem) domain transcriptional regulator superfamily protein {ECO:0000313|EMBL:OTG26614.1};
TRINITY_DN163266_c0_g2	0.43	9.43	0	0	0	0	1.06	2.23	0.5	GO:0005634,nucleus; GO:0003677,DNA binding; GO:0003700,DNA binding transcription factor activity; GO:0009718,anthocyanin-containing compound biosynthetic process; GO:0010120,camalexin biosynthetic process; GO:0042538,hyperosmotic salinity response; GO:0010150,leaf senescence; GO:1900056,negative regulation of leaf senescence; GO:0006561,proline biosynthetic process; GO:0006351,transcription, DNA-…	--	At2g43000	ref|XP_022039616.1|	NAC42_ARATH, RecName: Full=Transcription factor JUNGBRUNNEN 1; AltName: Full=NAC domain-containing protein 42; Short=ANAC042;	A0A251UU38_HELAN, SubName: Full=Putative NAC (No Apical Meristem) domain transcriptional regulator superfamily protein {ECO:0000313|EMBL:OTG26614.1};
TRINITY_DN163473_c0_g1	0	0	0	0	0	29.77	0	0	0	GO:0005634,nucleus; GO:0005774,vacuolar membrane; GO:0043531,ADP binding; GO:0005524,ATP binding; GO:0003700,DNA binding transcription factor activity; GO:0043565,sequence-specific DNA binding; GO:0006952,defense response; GO:0006351,transcription, DNA-templated	--	At1g27180	gb|KVI07691.1|	WRK16_ARATH, RecName: Full=Probable WRKY transcription factor 16; AltName: Full=WRKY DNA-binding protein 16;	A0A103YEM1_CYNCS, SubName: Full=Uncharacterized protein {ECO:0000313|EMBL:KVI07691.1}; Flags: Fragment;
TRINITY_DN164335_c0_g1	5.36	0	0	1.47	0	3.23	0	0	0	GO:0005737,cytoplasm; GO:0005634,nucleus; GO:0005667,transcription factor complex; GO:0003677,DNA binding; GO:0003700,DNA binding transcription factor activity; GO:0046983,protein dimerization activity; GO:0007049,cell cycle; GO:0008284,positive regulation of cell proliferation; GO:0051446,positive regulation of meiotic cell cycle; GO:0045893,positive regulation of transcription, DNA-templated; G…	K06620: E2F3; transcription factor E2F3	At1g47870	ref|XP_022034493.1|	E2FB_ARATH, RecName: Full=Transcription factor E2FB; AltName: Full=E2F transcription factor-1; Short=AtE2F1;	A0A251UYD5_HELAN, SubName: Full=Putative winged helix-turn-helix DNA-binding domain-containing protein {ECO:0000313|EMBL:OTG28043.1};
TRINITY_DN164739_c0_g1	0	9.66	0	0	0	0	0	0	0	GO:0005634,nucleus; GO:0046872,metal ion binding; GO:0017025,TBP-class protein binding; GO:0070897,DNA-templated transcriptional preinitiation complex assembly; GO:0009960,endosperm development; GO:0010183,pollen tube guidance; GO:0080092,regulation of pollen tube growth; GO:0006355,regulation of transcription, DNA-templated	K03124: TFIIB, GTF2B, SUA7, tfb; transcription initiation factor TFIIB	SPAC16E8.16	gb|POF04196.1|	TF2B1_ARATH, RecName: Full=Transcription initiation factor IIB-1; AltName: Full=General transcription factor TFIIB-1; Short=AtTFIIB1;	A0A1D1YK01_9ARAE, SubName: Full=Transcription initiation factor IIB {ECO:0000313|EMBL:JAT54952.1};
TRINITY_DN165791_c0_g1	0	9.2	0	0	0	0	0	0	0	GO:0000439,core TFIIH complex; GO:0005675,holo TFIIH complex; GO:0003684,damaged DNA binding; GO:0046872,metal ion binding; GO:0008135,translation factor activity, RNA binding; GO:0006289,nucleotide-excision repair; GO:0070816,phosphorylation of RNA polymerase II C-terminal domain; GO:0006351,transcription, DNA-templated	K03143: TFIIH3, GTF2H3, TFB4; transcription initiation factor TFIIH subunit 3	SPBC30B4.07c	gb|POF02401.1|	TFB4_ARATH, RecName: Full=General transcription and DNA repair factor IIH subunit TFB4 {ECO:0000305}; Short=AtTFB4 {ECO:0000303|PubMed:15645454}; Short=TFIIH subunit TFB4 {ECO:0000305}; AltName: Full=RNA polymerase II transcription factor B subunit 4 {ECO:0000305};	A0A251VHH2_HELAN, SubName: Full=Putative general transcription factor IIH subunit 3 {ECO:0000313|EMBL:OTG35098.1};
TRINITY_DN165971_c0_g1	2.57	0	0	8.07	1.71	4.39	0	0	0	GO:0005634,nucleus; GO:0003677,DNA binding; GO:0003700,DNA binding transcription factor activity; GO:0009873,ethylene-activated signaling pathway; GO:0006351,transcription, DNA-templated	--	At4g13620	gb|KVI08296.1|	ERF62_ARATH, RecName: Full=Ethylene-responsive transcription factor ERF062;	A0A124SH34_CYNCS, SubName: Full=AP2/ERF domain-containing protein {ECO:0000313|EMBL:KVI08296.1};
TRINITY_DN167495_c0_g1	3.65	0	0.45	1.71	8.34	3.92	2.77	5.67	16.26	GO:0005634,nucleus; GO:0001046,core promoter sequence-specific DNA binding; GO:0003700,DNA binding transcription factor activity; GO:0046983,protein dimerization activity; GO:0001228,transcriptional activator activity, RNA polymerase II transcription regulatory region sequence-specific DNA binding; GO:0006366,transcription by RNA polymerase II	K05765: CFL; cofilin	At1g27660	gb|PLY79183.1|	BH110_ARATH, RecName: Full=Transcription factor bHLH110; AltName: Full=Basic helix-loop-helix protein 110; Short=AtbHLH110; Short=bHLH 110; AltName: Full=Transcription factor EN 59; AltName: Full=bHLH transcription factor bHLH110;	A0A251UR55_HELAN, SubName: Full=Putative myc-type, basic helix-loop-helix (BHLH) domain-containing protein {ECO:0000313|EMBL:OTG25818.1};
TRINITY_DN167570_c0_g1	0	1.61	2.47	0	0	0	0	0	0	GO:0005634,nucleus; GO:0003700,DNA binding transcription factor activity; GO:0046982,protein heterodimerization activity; GO:0043565,sequence-specific DNA binding; GO:0006351,transcription, DNA-templated	K08065: NFYB; nuclear transcription Y subunit beta	YBL021c	ref|XP_003061751.1|	NFYB7_ARATH, RecName: Full=Nuclear transcription factor Y subunit B-7; Short=AtNF-YB-7;	A0A1D1XXA8_9ARAE, SubName: Full=Nuclear transcription factor Y subunit B-8 {ECO:0000313|EMBL:JAT47037.1};
TRINITY_DN167805_c0_g1	0	0	3.6	13.69	4.06	0	0	0	5.5	GO:0005829,cytosol; GO:0005634,nucleus; GO:0003677,DNA binding; GO:0006355,regulation of transcription, DNA-templated; GO:0006351,transcription, DNA-templated	--	At5g47390	ref|NP_001307462.1|	MY1R1_SOLTU, RecName: Full=Transcription factor MYB1R1; AltName: Full=Myb-related protein R1 {ECO:0000303|PubMed:21030505}; Short=StMYB1R-1 {ECO:0000303|PubMed:21030505};	Q53J25_SOLLC, SubName: Full=Putative DNA binding protein, identical {ECO:0000313|EMBL:AAX95766.1, ECO:0000313|EnsemblPlants:Solyc06g071230.2.1};
TRINITY_DN168096_c0_g1	0	0	0	0	0	0	3.19	0	1.5	GO:0005634,nucleus; GO:0003677,DNA binding; GO:0003700,DNA binding transcription factor activity; GO:0046983,protein dimerization activity; GO:0048440,carpel development; GO:0007623,circadian rhythm; GO:0010154,fruit development; GO:0010187,negative regulation of seed germination; GO:0009409,response to cold; GO:0010114,response to red light; GO:0006351,transcription, DNA-templated	K04733: IRAK4; interleukin-1 receptor-associated kinase 4 [EC:2.7.11.1]	At4g36930	gb|KVI08995.1|	SPT_ARATH, RecName: Full=Transcription factor SPATULA; AltName: Full=Basic helix-loop-helix protein 24; Short=AtbHLH24; Short=bHLH 24; AltName: Full=Transcription factor EN 99; AltName: Full=bHLH transcription factor bHLH024;	A0A103YH57_CYNCS, SubName: Full=Basic helix-loop-helix leucine zipper transcription factor {ECO:0000313|EMBL:KVI08995.1};
TRINITY_DN168262_c0_g1	0	0	0	10.76	10.27	4.39	4.04	3.65	11.76	GO:0005634,nucleus; GO:0001046,core promoter sequence-specific DNA binding; GO:0003700,DNA binding transcription factor activity; GO:0046983,protein dimerization activity; GO:0001228,transcriptional activator activity, RNA polymerase II transcription regulatory region sequence-specific DNA binding; GO:0006366,transcription by RNA polymerase II	K05765: CFL; cofilin	At3g20640	ref|XP_022028523.1|	BH123_ARATH, RecName: Full=Transcription factor bHLH123; AltName: Full=Basic helix-loop-helix protein 123; Short=AtbHLH123; Short=bHLH 123; AltName: Full=Transcription factor EN 63; AltName: Full=bHLH transcription factor bHLH123;	A0A251V8K5_HELAN, SubName: Full=Putative basic helix-loop-helix (BHLH) DNA-binding superfamily protein {ECO:0000313|EMBL:OTG31486.1};
TRINITY_DN168452_c0_g1	0	0	0	14.18	4.71	3	0	4.46	8	GO:0005634,nucleus; GO:0003677,DNA binding; GO:0003700,DNA binding transcription factor activity; GO:0030154,cell differentiation; GO:0048826,cotyledon morphogenesis; GO:0009793,embryo development ending in seed dormancy; GO:0048366,leaf development; GO:0009965,leaf morphogenesis; GO:0045962,positive regulation of development, heterochronic; GO:0006355,regulation of transcription, DNA-templated; …	--	At3g15030	gb|KVH89499.1|	TCP4_ARATH, RecName: Full=Transcription factor TCP4; AltName: Full=Protein MATERNAL EFFECT EMBRYO ARREST 35;	A0A118JST0_CYNCS, SubName: Full=Transcription factor, TCP {ECO:0000313|EMBL:KVH89499.1};
TRINITY_DN168454_c0_g1	0	0	0	0	2.78	5.77	2.77	0	8.75	GO:0005634,nucleus; GO:0003700,DNA binding transcription factor activity; GO:0046983,protein dimerization activity; GO:0043565,sequence-specific DNA binding; GO:0019760,glucosinolate metabolic process; GO:0006355,regulation of transcription, DNA-templated; GO:0006351,transcription, DNA-templated	--	At5g54680	ref|XP_006360098.1|	ILR3_ARATH, RecName: Full=Transcription factor ILR3; AltName: Full=Basic helix-loop-helix protein 105; Short=AtbHLH105; Short=bHLH 105; AltName: Full=Protein IAA-LEUCINE RESISTANT 3; AltName: Full=Transcription factor EN 133; AltName: Full=bHLH transcription factor bHLH105;	M1BP01_SOLTU, SubName: Full=Uncharacterized protein {ECO:0000313|EnsemblPlants:PGSC0003DMT400049592};
TRINITY_DN169413_c0_g1	0	0	0	2.44	1.07	0	0	0	2.75	GO:0005634,nucleus; GO:0003677,DNA binding; GO:0003700,DNA binding transcription factor activity; GO:0009873,ethylene-activated signaling pathway; GO:0006351,transcription, DNA-templated	--	At5g67000	gb|KVH92541.1|	EF122_ARATH, RecName: Full=Ethylene-responsive transcription factor ERF122;	A0A103XKN5_CYNCS, SubName: Full=AP2/ERF domain-containing protein {ECO:0000313|EMBL:KVH92541.1};
TRINITY_DN170010_c0_g1	0	0	0	71.39	0	12.93	0	0	0	GO:0005634,nucleus; GO:0003677,DNA binding; GO:0003700,DNA binding transcription factor activity; GO:0009873,ethylene-activated signaling pathway; GO:0006351,transcription, DNA-templated	--	At5g67000	gb|KVH92541.1|	EF122_ARATH, RecName: Full=Ethylene-responsive transcription factor ERF122;	A0A103XKN5_CYNCS, SubName: Full=AP2/ERF domain-containing protein {ECO:0000313|EMBL:KVH92541.1};
TRINITY_DN17144_c0_g1	0	0	16.86	0	0	0	0	0	0	GO:0005634,nucleus; GO:0046872,metal ion binding; GO:0043565,sequence-specific DNA binding; GO:0009738,abscisic acid-activated signaling pathway; GO:0006952,defense response; GO:0009788,negative regulation of abscisic acid-activated signaling pathway; GO:0045892,negative regulation of transcription, DNA-templated; GO:0045893,positive regulation of transcription, DNA-templated; GO:1900150,regulati…	--	Hs10863995	gb|POF15483.1|	YY1_ARATH, RecName: Full=Zinc finger transcription factor YY1 {ECO:0000303|PubMed:22508367}; AltName: Full=Protein YIN YANG 1 {ECO:0000303|PubMed:22508367}; Short=AtYY1 {ECO:0000303|PubMed:22508367};	A0A0M0JCJ9_9EUKA, SubName: Full=Zinc finger protein 143 {ECO:0000313|EMBL:KOO24205.1};
TRINITY_DN171702_c0_g1	0	0	13.26	0	0	0	0	0	0	GO:0005634,nucleus; GO:0032993,protein-DNA complex; GO:0003677,DNA binding; GO:0003700,DNA binding transcription factor activity; GO:0003690,double-stranded DNA binding; GO:0000977,RNA polymerase II regulatory region sequence-specific DNA binding; GO:0043565,sequence-specific DNA binding; GO:0044212,transcription regulatory region DNA binding; GO:0009738,abscisic acid-activated signaling pathway;…	K16241: HY5; transcription factor HY5	YFL031w	gb|POE58646.1|	HY5_ARATH, RecName: Full=Transcription factor HY5; AltName: Full=Protein LONG HYPOCOTYL 5; AltName: Full=bZIP transcription factor 56; Short=AtbZIP56;	A0A0D9Y3Y5_9ORYZ, SubName: Full=Uncharacterized protein {ECO:0000313|EnsemblPlants:OGLUM01G05200.1};
TRINITY_DN173680_c0_g1	0	0	0	0	0	0	0	0	10.25	GO:0005634,nucleus; GO:0003700,DNA binding transcription factor activity; GO:0042803,protein homodimerization activity; GO:0043565,sequence-specific DNA binding; GO:0009965,leaf morphogenesis; GO:0045893,positive regulation of transcription, DNA-templated; GO:0009637,response to blue light; GO:0009651,response to salt stress; GO:0006351,transcription, DNA-templated	--	At3g01470	ref|XP_006338548.1|	HAT5_ARATH, RecName: Full=Homeobox-leucine zipper protein HAT5; AltName: Full=HD-ZIP protein ATHB-1; AltName: Full=Homeodomain transcription factor ATHB-1; AltName: Full=Homeodomain-leucine zipper protein HAT5; Short=HD-ZIP protein 5;	A0A0V0I147_SOLCH, SubName: Full=Putative homeobox-leucine zipper protein HAT5-like {ECO:0000313|EMBL:JAP25590.1};
TRINITY_DN174412_c0_g1	0	16.79	6.97	0	0	0	0	0	0	GO:0005634,nucleus; GO:0003700,DNA binding transcription factor activity; GO:0044212,transcription regulatory region DNA binding; GO:0051301,cell division; GO:0050832,defense response to fungus; GO:0009873,ethylene-activated signaling pathway; GO:0010087,phloem or xylem histogenesis; GO:0045893,positive regulation of transcription, DNA-templated; GO:0006351,transcription, DNA-templated	--	At5g61600	gb|KVH91970.1|	EF104_ARATH, RecName: Full=Ethylene-responsive transcription factor ERF104;	A0A103XJK5_CYNCS, SubName: Full=AP2/ERF domain-containing protein {ECO:0000313|EMBL:KVH91970.1};
TRINITY_DN174985_c0_g1	0	0	0.45	13.69	0	0.92	0	0	1	GO:0005737,cytoplasm; GO:0005634,nucleus; GO:0003677,DNA binding; GO:0003700,DNA binding transcription factor activity; GO:0046983,protein dimerization activity; GO:0010629,negative regulation of gene expression; GO:0006355,regulation of transcription, DNA-templated; GO:0006351,transcription, DNA-templated	--	At4g00870	gb|KVH91738.1|	BH014_ARATH, RecName: Full=Transcription factor bHLH14; AltName: Full=Basic helix-loop-helix protein 14; Short=AtbHLH14; Short=bHLH 14; AltName: Full=Transcription factor EN 33; AltName: Full=bHLH transcription factor bHLH014;	A0A103XJB4_CYNCS, SubName: Full=Myc-type, basic helix-loop-helix (BHLH) domain-containing protein {ECO:0000313|EMBL:KVH91738.1};
TRINITY_DN175093_c0_g1	0	0	7.87	0	0	0	0	0	0	GO:0006355,regulation of transcription, DNA-templated; GO:0009651,response to salt stress; GO:0006351,transcription, DNA-templated	K01527: EGD1, BTF3; nascent polypeptide-associated complex subunit beta	SPAC4F10.14c	gb|ACG48240.1|	BTF3_ARATH, RecName: Full=Basic transcription factor 3 {ECO:0000303|PubMed:2320128}; Short=AtBTF3 {ECO:0000303|PubMed:2320128}; AltName: Full=Nascent polypeptide-associated complex subunit beta {ECO:0000255|RuleBase:RU361272};	B6UFV7_MAIZE, RecName: Full=Nascent polypeptide-associated complex subunit beta {ECO:0000256|RuleBase:RU361272};
TRINITY_DN1757_c0_g1	0	8.05	7.42	0	0	0	0	0	2.25	GO:0005634,nucleus; GO:0003677,DNA binding; GO:0003700,DNA binding transcription factor activity; GO:0009873,ethylene-activated signaling pathway; GO:0048527,lateral root development; GO:0048366,leaf development; GO:0009910,negative regulation of flower development; GO:0045892,negative regulation of transcription, DNA-templated; GO:0009741,response to brassinosteroid; GO:0006351,transcription, DN…	--	At1g13260	gb|KVH97616.1|	RAV1_ARATH, RecName: Full=AP2/ERF and B3 domain-containing transcription factor RAV1; AltName: Full=Ethylene-responsive transcription factor RAV1; AltName: Full=Protein RELATED TO ABI3/VP1 1;	A0A118JY74_CYNCS, SubName: Full=AP2/ERF domain-containing protein {ECO:0000313|EMBL:KVH97616.1};
TRINITY_DN176771_c0_g1	0	0	0	5.62	9.63	0	0	0	0	GO:0005634,nucleus; GO:0003677,DNA binding; GO:0003700,DNA binding transcription factor activity; GO:0009873,ethylene-activated signaling pathway; GO:0006351,transcription, DNA-templated	--	At4g13620	gb|KVI08296.1|	ERF62_ARATH, RecName: Full=Ethylene-responsive transcription factor ERF062;	A0A124SH34_CYNCS, SubName: Full=AP2/ERF domain-containing protein {ECO:0000313|EMBL:KVI08296.1};
TRINITY_DN176863_c0_g1	8.79	6.9	5.84	0	0	0	0	0	0	GO:0005634,nucleus; GO:0003700,DNA binding transcription factor activity; GO:0043565,sequence-specific DNA binding; GO:0006351,transcription, DNA-templated	--	At2g40740_2	gb|KVI09991.1|	WRK55_ARATH, RecName: Full=WRKY transcription factor 55; AltName: Full=WRKY DNA-binding protein 55;	A0A118K626_CYNCS, SubName: Full=DNA-binding WRKY {ECO:0000313|EMBL:KVI09991.1};
TRINITY_DN178531_c0_g1	0	0	21.58	0	0	0	0	0	0	GO:0000439,core TFIIH complex; GO:0005675,holo TFIIH complex; GO:0003676,nucleic acid binding; GO:0008270,zinc ion binding; GO:0006289,nucleotide-excision repair; GO:0006357,regulation of transcription by RNA polymerase II; GO:0006351,transcription, DNA-templated	K03142: TFIIH2, GTF2H2, SSL1; transcription initiation factor TFIIH subunit 2	7296597	ref|XP_002977382.1|	TF2H2_ARATH, RecName: Full=General transcription factor IIH subunit 2 {ECO:0000305}; Short=AtGTF2H2 {ECO:0000303|PubMed:16623910}; AltName: Full=TFIIH basal transcription factor complex p44 subunit {ECO:0000305}; Short=Atp44 {ECO:0000303|PubMed:15645454};	D8S216_SELML, SubName: Full=Uncharacterized protein {ECO:0000313|EMBL:EFJ21386.1};
TRINITY_DN178953_c0_g1	0	0	0	12.71	0	0	0	0	0	GO:0005634,nucleus; GO:0003700,DNA binding transcription factor activity; GO:0008289,lipid binding; GO:0000976,transcription regulatory region sequence-specific DNA binding; GO:0009828,plant-type cell wall loosening; GO:0006351,transcription, DNA-templated; GO:0010091,trichome branching	--	7303586	ref|XP_010416135.1|	HDG11_ARATH, RecName: Full=Homeobox-leucine zipper protein HDG11 {ECO:0000305}; AltName: Full=HD-ZIP protein HDG11 {ECO:0000305}; AltName: Full=Homeodomain GLABRA 2-like protein 11 {ECO:0000303|PubMed:10809443}; AltName: Full=Homeodomain transcription factor HDG11 {ECO:0000305}; AltName: Full=Protein ENHANCED DROUGHT TOLERANCE 1 {ECO:0000303|PubMed:18451323}; AltName: Full=Protein HOMEODOMAIN GLA…	A0A1D2A5U7_AUXPR, SubName: Full=Uncharacterized protein {ECO:0000313|EMBL:JAT74567.1}; Flags: Fragment;
TRINITY_DN181668_c0_g1	0	6.67	9.89	0	0	0	0	0	0	GO:0006355,regulation of transcription, DNA-templated; GO:0009651,response to salt stress; GO:0006351,transcription, DNA-templated	K01527: EGD1, BTF3; nascent polypeptide-associated complex subunit beta	Hs20070130	gb|ACG48240.1|	BTF3_ARATH, RecName: Full=Basic transcription factor 3 {ECO:0000303|PubMed:2320128}; Short=AtBTF3 {ECO:0000303|PubMed:2320128}; AltName: Full=Nascent polypeptide-associated complex subunit beta {ECO:0000255|RuleBase:RU361272};	B6UFV7_MAIZE, RecName: Full=Nascent polypeptide-associated complex subunit beta {ECO:0000256|RuleBase:RU361272};
TRINITY_DN182055_c0_g1	0	12.65	1.8	0	0	0	0	0	0	GO:0009507,chloroplast; GO:0005634,nucleus; GO:0006355,regulation of transcription, DNA-templated; GO:0006351,transcription, DNA-templated	--	YLR399c	ref|XP_006645632.1|	GTE8_ARATH, RecName: Full=Transcription factor GTE8; AltName: Full=Bromodomain-containing protein GTE8; AltName: Full=Protein GLOBAL TRANSCRIPTION FACTOR GROUP E8;	A0A287WWS8_HORVV, SubName: Full=Uncharacterized protein {ECO:0000313|EnsemblPlants:HORVU7Hr1G074620.4};
TRINITY_DN182203_c1_g1	0	0	0	0	2.35	0	2.13	0	0	GO:0005634,nucleus; GO:0005774,vacuolar membrane; GO:0043531,ADP binding; GO:0005524,ATP binding; GO:0003700,DNA binding transcription factor activity; GO:0043565,sequence-specific DNA binding; GO:0006952,defense response; GO:0006351,transcription, DNA-templated	K19613: SHOC2, SUR8; leucine-rich repeat protein SHOC2	At4g19500	ref|XP_021970930.1|	WRK16_ARATH, RecName: Full=Probable WRKY transcription factor 16; AltName: Full=WRKY DNA-binding protein 16;	A0A251UJK9_HELAN, SubName: Full=Putative disease resistance protein (TIR-NBS-LRR class) family {ECO:0000313|EMBL:OTG23557.1};
TRINITY_DN182524_c0_g1	0	0	8.09	0	0	0	0	0	0	GO:0005634,nucleus; GO:0003700,DNA binding transcription factor activity; GO:0000981,RNA polymerase II transcription factor activity, sequence-specific DNA binding; GO:0043565,sequence-specific DNA binding; GO:0001135,transcription factor activity, RNA polymerase II transcription factor recruiting; GO:0044212,transcription regulatory region DNA binding; GO:0030154,cell differentiation; GO:0008285…	K09420: MYB, C-MYB; transcriptional activator Myb	At5g02320	ref|XP_003057210.1|	MB3R5_ARATH, RecName: Full=Transcription factor MYB3R-5 {ECO:0000303|PubMed:11597504}; AltName: Full=Myb-related protein 3R-5 {ECO:0000303|PubMed:11597504};	C1MP23_MICPC, SubName: Full=Predicted protein {ECO:0000313|EMBL:EEH58855.1}; Flags: Fragment;
TRINITY_DN182936_c0_g2	0	0	0	7.58	0	0	0	0	0	GO:0005634,nucleus; GO:0046872,metal ion binding; GO:0043565,sequence-specific DNA binding; GO:0009738,abscisic acid-activated signaling pathway; GO:0006952,defense response; GO:0009788,negative regulation of abscisic acid-activated signaling pathway; GO:0045892,negative regulation of transcription, DNA-templated; GO:0045893,positive regulation of transcription, DNA-templated; GO:1900150,regulati…	--	Hs22053943	ref|XP_007508450.1|	YY1_ARATH, RecName: Full=Zinc finger transcription factor YY1 {ECO:0000303|PubMed:22508367}; AltName: Full=Protein YIN YANG 1 {ECO:0000303|PubMed:22508367}; Short=AtYY1 {ECO:0000303|PubMed:22508367};	K8ERI4_9CHLO, SubName: Full=PREDICTED: similar to Zinc finger protein 271 (Zinc finger protein 7) (HZF7) (Zinc finger protein ZNFphex133) (Epstein-Barr virus-induced zinc finger protein) (ZNF-EB) (CT-ZFP48) (Zinc finger protein) {ECO:0000313|EMBL:CCO20554.1};
TRINITY_DN184140_c0_g1	0	0	0	34.96	0	0	0	0	0	GO:0005634,nucleus; GO:0003700,DNA binding transcription factor activity; GO:0008289,lipid binding; GO:0000976,transcription regulatory region sequence-specific DNA binding; GO:0009828,plant-type cell wall loosening; GO:0006351,transcription, DNA-templated; GO:0010091,trichome branching	--	7290973	--	HDG11_ARATH, RecName: Full=Homeobox-leucine zipper protein HDG11 {ECO:0000305}; AltName: Full=HD-ZIP protein HDG11 {ECO:0000305}; AltName: Full=Homeodomain GLABRA 2-like protein 11 {ECO:0000303|PubMed:10809443}; AltName: Full=Homeodomain transcription factor HDG11 {ECO:0000305}; AltName: Full=Protein ENHANCED DROUGHT TOLERANCE 1 {ECO:0000303|PubMed:18451323}; AltName: Full=Protein HOMEODOMAIN GLA…	A0A1D1ZJP9_9ARAE, SubName: Full=Zinc finger homeobox protein 4 {ECO:0000313|EMBL:JAT67196.1}; Flags: Fragment;
TRINITY_DN184524_c0_g1	3.22	0.23	0	2.2	1.5	1.62	1.7	3.04	1.25	GO:0005634,nucleus; GO:0003677,DNA binding; GO:0003700,DNA binding transcription factor activity; GO:0030154,cell differentiation; GO:0048366,leaf development; GO:0009965,leaf morphogenesis; GO:0045962,positive regulation of development, heterochronic; GO:0006355,regulation of transcription, DNA-templated; GO:0006351,transcription, DNA-templated	--	At5g60970	gb|KVI06451.1|	TCP5_ARATH, RecName: Full=Transcription factor TCP5;	A0A124SGI2_CYNCS, SubName: Full=Transcription factor, TCP {ECO:0000313|EMBL:KVI06451.1};
TRINITY_DN185324_c1_g1	4.08	0	0	3.91	0	5.54	0	7.9	6	GO:0005634,nucleus; GO:0003677,DNA binding; GO:0003700,DNA binding transcription factor activity; GO:0009873,ethylene-activated signaling pathway; GO:0007275,multicellular organism development; GO:0006351,transcription, DNA-templated	--	At2g28550	gb|KVI12016.1|	TOE2_ARATH, RecName: Full=AP2-like ethylene-responsive transcription factor TOE2; AltName: Full=Protein TARGET OF EAT 2;	A0A118K7C2_CYNCS, SubName: Full=Uncharacterized protein {ECO:0000313|EMBL:KVI12016.1};
TRINITY_DN185539_c0_g1	0	0	0	1.96	3.85	0.69	0.43	1.62	2.25	GO:0005634,nucleus; GO:0003677,DNA binding; GO:0003700,DNA binding transcription factor activity; GO:0046983,protein dimerization activity; GO:0006355,regulation of transcription, DNA-templated; GO:0006351,transcription, DNA-templated	--	At1g10610	gb|KVH95586.1|	BH090_ARATH, RecName: Full=Transcription factor bHLH90; AltName: Full=Basic helix-loop-helix protein 90; Short=AtbHLH90; Short=bHLH 90; AltName: Full=Transcription factor EN 50; AltName: Full=bHLH transcription factor bHLH090;	A0A103XRK1_CYNCS, SubName: Full=Myc-type, basic helix-loop-helix (BHLH) domain-containing protein {ECO:0000313|EMBL:KVH95586.1}; Flags: Fragment;
TRINITY_DN185539_c1_g1	0	0	0	0.49	12.83	0	0	0	4	GO:0005634,nucleus; GO:0003682,chromatin binding; GO:0003700,DNA binding transcription factor activity; GO:0046983,protein dimerization activity; GO:0000978,RNA polymerase II proximal promoter sequence-specific DNA binding; GO:0048657,anther wall tapetum cell differentiation; GO:0048658,anther wall tapetum development; GO:0009555,pollen development; GO:0006355,regulation of transcription, DNA-tem…	K16190: GLCAK; glucuronokinase [EC:2.7.1.43]	At2g16910	gb|KVH95586.1|	AMS_ARATH, RecName: Full=Transcription factor ABORTED MICROSPORES; AltName: Full=Basic helix-loop-helix protein 21; Short=AtbHLH21; Short=bHLH 21; AltName: Full=Transcription factor EN 48; AltName: Full=bHLH transcription factor bHLH021;	A0A103XRK1_CYNCS, SubName: Full=Myc-type, basic helix-loop-helix (BHLH) domain-containing protein {ECO:0000313|EMBL:KVH95586.1}; Flags: Fragment;
TRINITY_DN187923_c0_g1	0	0	0	3.18	0	0	0	0	0	GO:0005634,nucleus; GO:0033613,activating transcription factor binding; GO:0003700,DNA binding transcription factor activity; GO:0046982,protein heterodimerization activity; GO:0043565,sequence-specific DNA binding; GO:0009738,abscisic acid-activated signaling pathway; GO:0045893,positive regulation of transcription, DNA-templated; GO:0006355,regulation of transcription, DNA-templated; GO:0006351…	K08065: NFYB; nuclear transcription Y subunit beta	At5g47670	gb|KVH96701.1|	NFYB6_ARATH, RecName: Full=Nuclear transcription factor Y subunit B-6; Short=AtNF-YB-6; AltName: Full=Protein LEAFY COTYLEDON 1-LIKE;	A0A118JXB5_CYNCS, SubName: Full=Uncharacterized protein {ECO:0000313|EMBL:KVH96701.1};
TRINITY_DN187970_c0_g1	0	0	0	5.62	0	0	8.72	0	0	GO:0005634,nucleus; GO:0003677,DNA binding; GO:0003700,DNA binding transcription factor activity; GO:0006351,transcription, DNA-templated	K01051: E3.1.1.11; pectinesterase [EC:3.1.1.11]	At5g47660	gb|KVH96702.1|	TGT2_ARATH, RecName: Full=Trihelix transcription factor GT-2; AltName: Full=Trihelix DNA-binding protein GT-2;	A0A118JXW0_CYNCS, SubName: Full=Homeodomain-like protein {ECO:0000313|EMBL:KVH96702.1};
TRINITY_DN189979_c0_g1	2.57	0.69	3.82	2.2	73.16	1.85	2.55	6.68	1.5	GO:0005634,nucleus; GO:0003677,DNA binding; GO:0003700,DNA binding transcription factor activity; GO:0046983,protein dimerization activity; GO:0006355,regulation of transcription, DNA-templated; GO:0006351,transcription, DNA-templated	--	At3g07340	gb|KVH94253.1|	BH062_ARATH, RecName: Full=Transcription factor bHLH62; AltName: Full=Basic helix-loop-helix protein 62; Short=AtbHLH62; Short=bHLH 62; AltName: Full=Transcription factor EN 85; AltName: Full=bHLH transcription factor bHLH062;	A0A103XP00_CYNCS, SubName: Full=Myc-type, basic helix-loop-helix (BHLH) domain-containing protein {ECO:0000313|EMBL:KVH94253.1};
TRINITY_DN190316_c0_g1	2.36	0	3.15	0	2.57	0	2.55	0	0	GO:0005634,nucleus; GO:0003700,DNA binding transcription factor activity; GO:0043565,sequence-specific DNA binding; GO:0030308,negative regulation of cell growth; GO:0048573,photoperiodism, flowering; GO:0045893,positive regulation of transcription, DNA-templated; GO:0048510,regulation of timing of transition from vegetative to reproductive phase; GO:0009637,response to blue light; GO:0006351,tra…	--	At4g40060	ref|XP_006366219.1|	ATB16_ARATH, RecName: Full=Homeobox-leucine zipper protein ATHB-16; AltName: Full=HD-ZIP protein ATHB-16; AltName: Full=Homeodomain transcription factor ATHB-16;	M1BEC0_SOLTU, SubName: Full=Uncharacterized protein {ECO:0000313|EnsemblPlants:PGSC0003DMT400043251};
TRINITY_DN190858_c0_g1	0	0	7.87	0	0	0	0	0	0	GO:0005634,nucleus; GO:0003677,DNA binding; GO:0003700,DNA binding transcription factor activity; GO:0046982,protein heterodimerization activity; GO:0003712,transcription cofactor activity; GO:0009738,abscisic acid-activated signaling pathway; GO:0009740,gibberellic acid mediated signaling pathway; GO:0048574,long-day photoperiodism, flowering; GO:2000306,positive regulation of photomorphogenesis…	--	YER159c	gb|AQK86911.1|	NFYC3_ARATH, RecName: Full=Nuclear transcription factor Y subunit C-3; Short=AtNF-YC-3;	A0A1D1XZG6_9ARAE, SubName: Full=DNA polymerase epsilon subunit C {ECO:0000313|EMBL:JAT47764.1};
TRINITY_DN191506_c0_g1	0	2.53	16.86	0	0	0	0	0	0	GO:0009507,chloroplast; GO:0005634,nucleus; GO:0005681,spliceosomal complex; GO:0003700,DNA binding transcription factor activity; GO:0000981,RNA polymerase II transcription factor activity, sequence-specific DNA binding; GO:0043565,sequence-specific DNA binding; GO:0001135,transcription factor activity, RNA polymerase II transcription factor recruiting; GO:0044212,transcription regulatory region…	K12860: CDC5L, CDC5, CEF1; pre-mRNA-splicing factor CDC5/CEF1	Hs11067747	gb|POE74049.1|	CDC5L_ARATH, RecName: Full=Cell division cycle 5-like protein; Short=Cdc5-like protein; AltName: Full=Atypical R2R3-MYB transcription factor CDC5; AltName: Full=MOS4-associated complex protein 1; Short=MAC protein 1; AltName: Full=Protein MYB DOMAIN CELL DIVISION CYCLE 5; Short=AtMYBCD5;	A0A2G9GDX1_9LAMI, SubName: Full=mRNA splicing protein CDC5 (Myb superfamily) {ECO:0000313|EMBL:PIN03481.1};
TRINITY_DN191982_c0_g1	0	0	15.29	0	0	0	0	0	0	GO:0005672,transcription factor TFIIA complex; GO:0017025,TBP-class protein binding; GO:0003713,transcription coactivator activity; GO:0003743,translation initiation factor activity; GO:0006952,defense response; GO:0051091,positive regulation of DNA binding transcription factor activity; GO:0045944,positive regulation of transcription by RNA polymerase II; GO:0051123,RNA polymerase II transcripti…	K03123: TFIIA2, GTF2A2, TOA2; transcription initiation factor TFIIA small subunit	SPCC553.11c	gb|POE66650.1|	T2AG_ORYSJ, RecName: Full=Transcription initiation factor IIA subunit 2; AltName: Full=General transcription factor IIA subunit 2; AltName: Full=Transcription initiation factor IIA gamma chain; Short=TFIIA-gamma;	A0A1D1XDN1_9ARAE, RecName: Full=Transcription initiation factor IIA subunit 2 {ECO:0000256|PIRNR:PIRNR009415};
TRINITY_DN192709_c0_g2	0	0	0	4.89	0	0	0	0	0	GO:0005634,nucleus; GO:0045893,positive regulation of transcription, DNA-templated; GO:0006351,transcription, DNA-templated	K06062: PCAF, KAT2, GCN5; histone acetyltransferase [EC:2.3.1.48]	7302099	ref|XP_018678751.1|	GTE11_ARATH, RecName: Full=Transcription factor GTE11; AltName: Full=BROMODOMAIN AND EXTRATERMINAL DOMAIN PROTEIN 10; Short=AtBET10; AltName: Full=Bromodomain-containing protein GTE11; AltName: Full=Protein GLOBAL TRANSCRIPTION FACTOR GROUP E11;	A0A1J3DQF9_NOCCA, SubName: Full=Transcription factor GTE11 {ECO:0000313|EMBL:JAU22169.1};
TRINITY_DN193114_c0_g1	0	6.21	9.44	0	0	0	0	0	0	GO:0009507,chloroplast; GO:0005634,nucleus; GO:0005681,spliceosomal complex; GO:0003700,DNA binding transcription factor activity; GO:0000981,RNA polymerase II transcription factor activity, sequence-specific DNA binding; GO:0043565,sequence-specific DNA binding; GO:0001135,transcription factor activity, RNA polymerase II transcription factor recruiting; GO:0044212,transcription regulatory region…	K12860: CDC5L, CDC5, CEF1; pre-mRNA-splicing factor CDC5/CEF1	Hs11067747	gb|POE72299.1|	CDC5L_ARATH, RecName: Full=Cell division cycle 5-like protein; Short=Cdc5-like protein; AltName: Full=Atypical R2R3-MYB transcription factor CDC5; AltName: Full=MOS4-associated complex protein 1; Short=MAC protein 1; AltName: Full=Protein MYB DOMAIN CELL DIVISION CYCLE 5; Short=AtMYBCD5;	I0Z0F3_COCSC, SubName: Full=Uncharacterized protein {ECO:0000313|EMBL:EIE24122.1};
TRINITY_DN193263_c0_g1	0	3.68	3.37	0	0	0	0	0	0	GO:0005829,cytosol; GO:0005634,nucleus; GO:0003700,DNA binding transcription factor activity; GO:0042803,protein homodimerization activity; GO:0000978,RNA polymerase II proximal promoter sequence-specific DNA binding; GO:0000981,RNA polymerase II transcription factor activity, sequence-specific DNA binding; GO:0043565,sequence-specific DNA binding; GO:0001135,transcription factor activity, RNA po…	--	At3g18100	ref|XP_020687746.1|	MYB56_ARATH, RecName: Full=Transcription factor MYB56 {ECO:0000303|PubMed:9839469}; AltName: Full=Myb-related protein 56 {ECO:0000303|PubMed:9839469}; Short=AtMYB56 {ECO:0000303|PubMed:9839469}; AltName: Full=Protein BRASSINOSTEROIDS AT VASCULAR AND ORGANIZING CENTER {ECO:0000303|PubMed:24981610};	A0A2I0W7F5_9ASPA, SubName: Full=Myb-related protein 3R-1 {ECO:0000313|EMBL:PKU71594.1};
TRINITY_DN194266_c0_g1	0	0	7.19	0	0	0	0	0	0	GO:0005634,nucleus; GO:0032993,protein-DNA complex; GO:0003677,DNA binding; GO:0003700,DNA binding transcription factor activity; GO:0003690,double-stranded DNA binding; GO:0000977,RNA polymerase II regulatory region sequence-specific DNA binding; GO:0043565,sequence-specific DNA binding; GO:0044212,transcription regulatory region DNA binding; GO:0009738,abscisic acid-activated signaling pathway;…	K16241: HY5; transcription factor HY5	YFL031w	gb|POE58646.1|	HY5_ARATH, RecName: Full=Transcription factor HY5; AltName: Full=Protein LONG HYPOCOTYL 5; AltName: Full=bZIP transcription factor 56; Short=AtbZIP56;	A0A1R3K1X3_COCAP, SubName: Full=cAMP response element binding (CREB) protein {ECO:0000313|EMBL:OMP01077.1};
TRINITY_DN194429_c1_g1	0	0	10.34	0	0	0	0	0	0	GO:0005634,nucleus; GO:0046872,metal ion binding; GO:0043565,sequence-specific DNA binding; GO:0009738,abscisic acid-activated signaling pathway; GO:0006952,defense response; GO:0009788,negative regulation of abscisic acid-activated signaling pathway; GO:0045892,negative regulation of transcription, DNA-templated; GO:0045893,positive regulation of transcription, DNA-templated; GO:1900150,regulati…	--	Hs14249526	gb|POE74735.1|	YY1_ARATH, RecName: Full=Zinc finger transcription factor YY1 {ECO:0000303|PubMed:22508367}; AltName: Full=Protein YIN YANG 1 {ECO:0000303|PubMed:22508367}; Short=AtYY1 {ECO:0000303|PubMed:22508367};	A0A0M0K5D8_9EUKA, SubName: Full=Zinc finger protein 32 {ECO:0000313|EMBL:KOO33598.1}; Flags: Fragment;
TRINITY_DN194869_c0_g1	0	0	0	4.4	0	4.15	0	0	2	GO:0005634,nucleus; GO:0003700,DNA binding transcription factor activity; GO:0000981,RNA polymerase II transcription factor activity, sequence-specific DNA binding; GO:0043565,sequence-specific DNA binding; GO:0001135,transcription factor activity, RNA polymerase II transcription factor recruiting; GO:0044212,transcription regulatory region DNA binding; GO:0048653,anther development; GO:0048655,a…	--	--	gb|KVH95936.1|	MYB33_ARATH, RecName: Full=Transcription factor MYB33 {ECO:0000303|PubMed:11597504}; AltName: Full=Myb-related protein 33 {ECO:0000303|PubMed:11597504}; Short=AtMYB33 {ECO:0000303|PubMed:11597504};	A0A118JWU4_CYNCS, SubName: Full=Homeodomain-like protein {ECO:0000313|EMBL:KVH95936.1};
TRINITY_DN195604_c0_g1	0	0	0	1.47	1.28	4.15	0	2.84	1.5	GO:0005634,nucleus; GO:0003700,DNA binding transcription factor activity; GO:0046983,protein dimerization activity; GO:0000987,proximal promoter sequence-specific DNA binding; GO:0000982,transcription factor activity, RNA polymerase II proximal promoter sequence-specific DNA binding; GO:0045944,positive regulation of transcription by RNA polymerase II; GO:0006351,transcription, DNA-templated	K12412: MCM1; pheromone receptor transcription factor	At1g22590	gb|OTG06685.1|	PHE2_ARATH, RecName: Full=MADS-box transcription factor PHERES 2; AltName: Full=Agamous-like MADS-box protein AGL38;	A0A251T6F5_HELAN, SubName: Full=Putative transcription factor, MADS-box {ECO:0000313|EMBL:OTG06685.1};
TRINITY_DN197296_c0_g2	0	3.68	3.37	0	0	0	0	0	0	GO:0009507,chloroplast; GO:0005634,nucleus; GO:0005681,spliceosomal complex; GO:0003700,DNA binding transcription factor activity; GO:0000981,RNA polymerase II transcription factor activity, sequence-specific DNA binding; GO:0043565,sequence-specific DNA binding; GO:0001135,transcription factor activity, RNA polymerase II transcription factor recruiting; GO:0044212,transcription regulatory region…	K12860: CDC5L, CDC5, CEF1; pre-mRNA-splicing factor CDC5/CEF1	SPAC644.12	gb|POE72299.1|	CDC5L_ARATH, RecName: Full=Cell division cycle 5-like protein; Short=Cdc5-like protein; AltName: Full=Atypical R2R3-MYB transcription factor CDC5; AltName: Full=MOS4-associated complex protein 1; Short=MAC protein 1; AltName: Full=Protein MYB DOMAIN CELL DIVISION CYCLE 5; Short=AtMYBCD5;	D7FTA5_ECTSI, SubName: Full=Uncharacterized protein {ECO:0000313|EMBL:CBJ31371.1};
TRINITY_DN198337_c0_g1	0	0	0	4.4	4.06	2.77	0	2.84	4.75	GO:0005634,nucleus; GO:0003677,DNA binding; GO:0003700,DNA binding transcription factor activity; GO:0009873,ethylene-activated signaling pathway; GO:0006351,transcription, DNA-templated	--	At4g13620	gb|KVH90969.1|	ERF62_ARATH, RecName: Full=Ethylene-responsive transcription factor ERF062;	A0A118JU49_CYNCS, SubName: Full=AP2/ERF domain-containing protein {ECO:0000313|EMBL:KVH90969.1};
TRINITY_DN198337_c1_g1	5.15	0	0	2.69	0	9.46	0	0	7	GO:0005634,nucleus; GO:0003677,DNA binding; GO:0003700,DNA binding transcription factor activity; GO:0009873,ethylene-activated signaling pathway; GO:0006351,transcription, DNA-templated	--	At4g13620	gb|KVH90969.1|	ERF62_ARATH, RecName: Full=Ethylene-responsive transcription factor ERF062;	A0A118JU49_CYNCS, SubName: Full=AP2/ERF domain-containing protein {ECO:0000313|EMBL:KVH90969.1};
TRINITY_DN198643_c0_g2	0	1.84	5.17	0	0	0	0	0	0	GO:0009507,chloroplast; GO:0005634,nucleus; GO:0006355,regulation of transcription, DNA-templated; GO:0006351,transcription, DNA-templated	--	7301208	ref|XP_017188443.1|	GTE8_ARATH, RecName: Full=Transcription factor GTE8; AltName: Full=Bromodomain-containing protein GTE8; AltName: Full=Protein GLOBAL TRANSCRIPTION FACTOR GROUP E8;	D8LJ67_ECTSI, SubName: Full=Uncharacterized protein {ECO:0000313|EMBL:CBN76951.1};
TRINITY_DN199044_c1_g1	0	12.65	0	0	0	0	0	0	0	GO:0005634,nucleus; GO:0005667,transcription factor complex; GO:0003682,chromatin binding; GO:0003700,DNA binding transcription factor activity; GO:0000977,RNA polymerase II regulatory region sequence-specific DNA binding; GO:0001085,RNA polymerase II transcription factor binding; GO:0044212,transcription regulatory region DNA binding; GO:0001228,transcriptional activator activity, RNA polymerase…	--	At2g18380	gb|POE89098.1|	GAT20_ARATH, RecName: Full=GATA transcription factor 20;	A0A126X2C8_9BRYO, SubName: Full=Putative LOV domain-containing protein {ECO:0000313|EMBL:AML78744.1};
TRINITY_DN19995_c0_g1	0	7.82	0	0	0	0	0	0	0	GO:0005634,nucleus; GO:0047627,adenylylsulfatase activity; GO:0005524,ATP binding; GO:0003677,DNA binding; GO:0046872,metal ion binding; GO:0046983,protein dimerization activity; GO:0006260,DNA replication; GO:0009150,purine ribonucleotide metabolic process; GO:0006355,regulation of transcription, DNA-templated; GO:0006790,sulfur compound metabolic process; GO:0006351,transcription, DNA-templated	--	Hs13569840	gb|KZV15085.1|	BH140_ARATH, RecName: Full=Transcription factor bHLH140; AltName: Full=Basic helix-loop-helix protein 140; Short=AtbHLH140; Short=bHLH 140; AltName: Full=Transcription factor EN 122; AltName: Full=bHLH transcription factor bHLH140;	A0A150GYK7_GONPE, SubName: Full=Uncharacterized protein {ECO:0000313|EMBL:KXZ54768.1};
TRINITY_DN200306_c0_g1	0	4.14	0	15.65	0	0	6.6	0	0	GO:0005634,nucleus; GO:0003677,DNA binding; GO:0003700,DNA binding transcription factor activity; GO:0006952,defense response; GO:0006351,transcription, DNA-templated	--	At1g72360	ref|NP_001305599.1|	ERF1_ORYSJ, RecName: Full=Ethylene-responsive transcription factor 1; AltName: Full=Ethylene-responsive element-binding factor 1; Short=EREBP-1; Short=OsEREBP1;	M1A1E2_SOLTU, SubName: Full=Ethylene responsive factor 1 {ECO:0000313|EMBL:AGW43027.1};
TRINITY_DN200306_c1_g1	0	1.61	0	0	5.13	2.77	0	0	0	GO:0005634,nucleus; GO:0005886,plasma membrane; GO:0003700,DNA binding transcription factor activity; GO:0043565,sequence-specific DNA binding; GO:0070483,detection of hypoxia; GO:0009873,ethylene-activated signaling pathway; GO:2000280,regulation of root development; GO:0001666,response to hypoxia; GO:0006351,transcription, DNA-templated	--	At1g53910	ref|NP_001305599.1|	RA212_ARATH, RecName: Full=Ethylene-responsive transcription factor RAP2-12; AltName: Full=Protein RELATED TO APETALA2 12;	M1A1E2_SOLTU, SubName: Full=Ethylene responsive factor 1 {ECO:0000313|EMBL:AGW43027.1};
TRINITY_DN200390_c2_g1	0	0	0	0	0	0	0	0	0	GO:0005634,nucleus; GO:0046872,metal ion binding; GO:0043565,sequence-specific DNA binding; GO:0009738,abscisic acid-activated signaling pathway; GO:0006952,defense response; GO:0009788,negative regulation of abscisic acid-activated signaling pathway; GO:0045892,negative regulation of transcription, DNA-templated; GO:0045893,positive regulation of transcription, DNA-templated; GO:1900150,regulati…	--	ECU08g0560	gb|POE85183.1|	YY1_ARATH, RecName: Full=Zinc finger transcription factor YY1 {ECO:0000303|PubMed:22508367}; AltName: Full=Protein YIN YANG 1 {ECO:0000303|PubMed:22508367}; Short=AtYY1 {ECO:0000303|PubMed:22508367};	A0A0M0JCJ9_9EUKA, SubName: Full=Zinc finger protein 143 {ECO:0000313|EMBL:KOO24205.1};
TRINITY_DN200879_c0_g1	0	0.92	0	5.13	4.06	2.54	1.06	1.42	0	GO:0005634,nucleus; GO:0005667,transcription factor complex; GO:0003682,chromatin binding; GO:0003700,DNA binding transcription factor activity; GO:0000977,RNA polymerase II regulatory region sequence-specific DNA binding; GO:0001085,RNA polymerase II transcription factor binding; GO:0001228,transcriptional activator activity, RNA polymerase II transcription regulatory region sequence-specific DN…	K17895: GATA3; GATA-binding protein 3	At5g25830	gb|KVH97998.1|	GAT12_ARATH, RecName: Full=GATA transcription factor 12 {ECO:0000303|PubMed:15084732};	A0A103XW61_CYNCS, RecName: Full=GATA transcription factor {ECO:0000256|PIRNR:PIRNR016992};
TRINITY_DN201304_c0_g1	0	0	3.82	0	0	0	0	0	0	GO:0005634,nucleus; GO:0003677,DNA binding; GO:0003700,DNA binding transcription factor activity; GO:0009738,abscisic acid-activated signaling pathway; GO:0009651,response to salt stress; GO:0009414,response to water deprivation; GO:0006351,transcription, DNA-templated	K14432: ABF; ABA responsive element binding factor	--	--	BZP23_ORYSJ, RecName: Full=bZIP transcription factor 23 {ECO:0000305}; Short=OsBZIP23 {ECO:0000303|PubMed:18931143}; AltName: Full=ABRE-binding factor 2 {ECO:0000305}; Short=OsABF2 {ECO:0000303|PubMed:18315698}; AltName: Full=Abscisic acid responsive elements-binding factor 1 {ECO:0000305}; Short=OsAREB1 {ECO:0000303|PubMed:19947981};	--
TRINITY_DN201367_c0_g1	1.29	0.92	2.02	5.13	0	3.23	1.28	0.61	0	GO:0005634,nucleus; GO:0003700,DNA binding transcription factor activity; GO:0000981,RNA polymerase II transcription factor activity, sequence-specific DNA binding; GO:0043565,sequence-specific DNA binding; GO:0001135,transcription factor activity, RNA polymerase II transcription factor recruiting; GO:0044212,transcription regulatory region DNA binding; GO:0030154,cell differentiation; GO:0006952…	--	At4g21440	gb|PLY71382.1|	MY102_ARATH, RecName: Full=Transcription factor MYB102 {ECO:0000305}; AltName: Full=Myb-related protein 102 {ECO:0000305}; Short=AtMYB102 {ECO:0000303|PubMed:12857823}; AltName: Full=Myb-related protein M4 {ECO:0000305}; Short=AtM4 {ECO:0000303|PubMed:8980549};	A0A251RSB7_HELAN, SubName: Full=Putative myb domain protein 41 {ECO:0000313|EMBL:OTF87252.1};
TRINITY_DN202817_c0_g1	0	0	0	3.18	4.28	7.85	4.04	0.61	1.25	GO:0005634,nucleus; GO:0003677,DNA binding; GO:0003700,DNA binding transcription factor activity; GO:0030154,cell differentiation; GO:0048366,leaf development; GO:0009965,leaf morphogenesis; GO:0045962,positive regulation of development, heterochronic; GO:0006355,regulation of transcription, DNA-templated; GO:0006351,transcription, DNA-templated	--	At5g60970	gb|KVG47790.1|	TCP5_ARATH, RecName: Full=Transcription factor TCP5;	A0A103QE77_CYNCS, SubName: Full=Transcription factor, TCP {ECO:0000313|EMBL:KVG47790.1};
TRINITY_DN204068_c0_g1	0	0	14.39	0	0	0	0	0	0	GO:0005634,nucleus; GO:0003700,DNA binding transcription factor activity; GO:0046982,protein heterodimerization activity; GO:0043565,sequence-specific DNA binding; GO:0006351,transcription, DNA-templated	K08065: NFYB; nuclear transcription Y subunit beta	YBL021c	gb|AKM95035.1|	NFYB7_ARATH, RecName: Full=Nuclear transcription factor Y subunit B-7; Short=AtNF-YB-7;	A0A1D1XXA8_9ARAE, SubName: Full=Nuclear transcription factor Y subunit B-8 {ECO:0000313|EMBL:JAT47037.1};
TRINITY_DN205298_c0_g1	1.72	2.07	1.35	6.36	3.21	6	2.13	1.82	12.76	GO:0005634,nucleus; GO:0003700,DNA binding transcription factor activity; GO:0000981,RNA polymerase II transcription factor activity, sequence-specific DNA binding; GO:0043565,sequence-specific DNA binding; GO:0001135,transcription factor activity, RNA polymerase II transcription factor recruiting; GO:0044212,transcription regulatory region DNA binding; GO:0030154,cell differentiation; GO:0007275…	--	At3g49690	gb|PLY84988.1|	RAX3_ARATH, RecName: Full=Transcription factor RAX3; AltName: Full=Myb-related protein 84; Short=AtMYB84; AltName: Full=Protein REGULATOR OF AXILLARY MERISTEMS 3;	A0A251T479_HELAN, SubName: Full=Putative myb domain protein 84 {ECO:0000313|EMBL:OTG05714.1};
TRINITY_DN205298_c0_g2	0	0	0	13.2	0	0	0	20.05	0	GO:0005634,nucleus; GO:0003700,DNA binding transcription factor activity; GO:0000981,RNA polymerase II transcription factor activity, sequence-specific DNA binding; GO:0043565,sequence-specific DNA binding; GO:0001135,transcription factor activity, RNA polymerase II transcription factor recruiting; GO:0044212,transcription regulatory region DNA binding; GO:0030154,cell differentiation; GO:0007275…	--	At3g49690	gb|PLY84988.1|	RAX3_ARATH, RecName: Full=Transcription factor RAX3; AltName: Full=Myb-related protein 84; Short=AtMYB84; AltName: Full=Protein REGULATOR OF AXILLARY MERISTEMS 3;	A0A251T479_HELAN, SubName: Full=Putative myb domain protein 84 {ECO:0000313|EMBL:OTG05714.1};
TRINITY_DN206688_c0_g1	0	0	0	11	0	8.54	0	0	0	GO:0005634,nucleus; GO:0003677,DNA binding; GO:0003700,DNA binding transcription factor activity; GO:0042803,protein homodimerization activity; GO:0048498,establishment of petal orientation; GO:0046621,negative regulation of organ growth; GO:0090428,perianth development; GO:0048441,petal development; GO:0009909,regulation of flower development; GO:0006355,regulation of transcription, DNA-template…	K01051: E3.1.1.11; pectinesterase [EC:3.1.1.11]	At5g03680	gb|KVH89689.1|	PTL_ARATH, RecName: Full=Trihelix transcription factor PTL; AltName: Full=Trihelix DNA-binding protein PETAL LOSS;	A0A103XFA2_CYNCS, SubName: Full=Myb-like domain-containing protein {ECO:0000313|EMBL:KVH89689.1};
TRINITY_DN208165_c0_g1	0	0	0	2.44	0	5.54	7.87	3.24	8.5	GO:0005634,nucleus; GO:0090406,pollen tube; GO:0003700,DNA binding transcription factor activity; GO:0000981,RNA polymerase II transcription factor activity, sequence-specific DNA binding; GO:0043565,sequence-specific DNA binding; GO:0001135,transcription factor activity, RNA polymerase II transcription factor recruiting; GO:0044212,transcription regulatory region DNA binding; GO:0009740,gibberel…	--	At2g32460	ref|NP_001140392.1|	MB101_ARATH, RecName: Full=Transcription factor MYB101 {ECO:0000303|PubMed:11597504}; AltName: Full=Myb-related protein 101 {ECO:0000303|PubMed:11597504}; Short=AtM1 {ECO:0000303|PubMed:11597504}; Short=AtMYB101 {ECO:0000303|PubMed:11597504}; AltName: Full=Protein ABNORMAL SHOOT 7 {ECO:0000303|PubMed:25268707};	B4FNN5_MAIZE, SubName: Full=Myb domain protein 101 {ECO:0000313|EMBL:AQK66047.1};
TRINITY_DN210998_c0_g1	0	0.92	17.98	0	0	0	0	0	0	GO:0005634,nucleus; GO:0005667,transcription factor complex; GO:0003682,chromatin binding; GO:0003700,DNA binding transcription factor activity; GO:0000977,RNA polymerase II regulatory region sequence-specific DNA binding; GO:0001085,RNA polymerase II transcription factor binding; GO:0001228,transcriptional activator activity, RNA polymerase II transcription regulatory region sequence-specific DN…	--	At4g36620	gb|KJB48412.1|	GAT19_ARATH, RecName: Full=GATA transcription factor 19;	A0A0D2PQ22_GOSRA, SubName: Full=Uncharacterized protein {ECO:0000313|EMBL:KJB48412.1};
TRINITY_DN211203_c0_g1	7.08	6.67	26.3	2.93	0	0	0	0	0	GO:0005634,nucleus; GO:0003700,DNA binding transcription factor activity; GO:0044212,transcription regulatory region DNA binding; GO:0051301,cell division; GO:0050832,defense response to fungus; GO:0009873,ethylene-activated signaling pathway; GO:0010087,phloem or xylem histogenesis; GO:0045893,positive regulation of transcription, DNA-templated; GO:0006351,transcription, DNA-templated	--	At5g61600	gb|KVH91970.1|	EF104_ARATH, RecName: Full=Ethylene-responsive transcription factor ERF104;	A0A103XJK5_CYNCS, SubName: Full=AP2/ERF domain-containing protein {ECO:0000313|EMBL:KVH91970.1};
TRINITY_DN211812_c0_g1	0	37.48	23.15	0	0	0	0	0	0	GO:0005634,nucleus; GO:0046872,metal ion binding; GO:0043565,sequence-specific DNA binding; GO:0009738,abscisic acid-activated signaling pathway; GO:0006952,defense response; GO:0009788,negative regulation of abscisic acid-activated signaling pathway; GO:0045892,negative regulation of transcription, DNA-templated; GO:0045893,positive regulation of transcription, DNA-templated; GO:1900150,regulati…	--	YDR146c	gb|KMZ59073.1|	YY1_ARATH, RecName: Full=Zinc finger transcription factor YY1 {ECO:0000303|PubMed:22508367}; AltName: Full=Protein YIN YANG 1 {ECO:0000303|PubMed:22508367}; Short=AtYY1 {ECO:0000303|PubMed:22508367};	A0A1D1Y4Q8_9ARAE, SubName: Full=Transcriptional regulator prz1 {ECO:0000313|EMBL:JAT49568.1}; Flags: Fragment;
TRINITY_DN212594_c0_g1	0	3.91	0	113.69	0	60.01	25.53	105.34	77.79	GO:0005634,nucleus; GO:0003700,DNA binding transcription factor activity; GO:0043565,sequence-specific DNA binding; GO:0006952,defense response; GO:0009873,ethylene-activated signaling pathway; GO:0010200,response to chitin; GO:0009409,response to cold; GO:0006351,transcription, DNA-templated	--	At5g47230	gb|KVH89770.1|	EF102_ARATH, RecName: Full=Ethylene-responsive transcription factor 5; Short=AtERF5; AltName: Full=Ethylene-responsive element-binding factor 5; Short=EREBP-5;	A0A124SB77_CYNCS, SubName: Full=AP2/ERF domain-containing protein {ECO:0000313|EMBL:KVH89770.1};
TRINITY_DN212594_c0_g2	71.21	0	6.74	77.99	174.55	0	135.76	75.15	129.31	GO:0005634,nucleus; GO:0003700,DNA binding transcription factor activity; GO:0043565,sequence-specific DNA binding; GO:0006952,defense response; GO:0009873,ethylene-activated signaling pathway; GO:0010200,response to chitin; GO:0009409,response to cold; GO:0006351,transcription, DNA-templated	--	At5g47230	gb|KVH89770.1|	EF102_ARATH, RecName: Full=Ethylene-responsive transcription factor 5; Short=AtERF5; AltName: Full=Ethylene-responsive element-binding factor 5; Short=EREBP-5;	A0A124SB77_CYNCS, SubName: Full=AP2/ERF domain-containing protein {ECO:0000313|EMBL:KVH89770.1};
TRINITY_DN212968_c0_g1	0	3.91	4.05	0	0	0	0	0	0	GO:0005737,cytoplasm; GO:0005634,nucleus; GO:0005524,ATP binding; GO:0003677,DNA binding; GO:0004386,helicase activity; GO:0046872,metal ion binding; GO:0016569,covalent chromatin modification; GO:0006355,regulation of transcription, DNA-templated; GO:0080188,RNA-directed DNA methylation; GO:0006351,transcription, DNA-templated	--	At1g02670	gb|POE85401.1|	CHR27_ARATH, RecName: Full=Helicase-like transcription factor CHR27 {ECO:0000305}; EC=3.6.4.- {ECO:0000305}; AltName: Full=Protein CHROMATIN REMODELING 27 {ECO:0000305}; AltName: Full=Protein SNF2-RING-HELICASE-LIKE 1 {ECO:0000303|PubMed:25425661};	I1J261_BRADI, SubName: Full=Uncharacterized protein {ECO:0000313|EnsemblPlants:BRADI5G22745.1};
TRINITY_DN214240_c0_g2	0	12.88	0	0	0	0	0	0	0	GO:0005634,nucleus; GO:0046872,metal ion binding; GO:0043565,sequence-specific DNA binding; GO:0009738,abscisic acid-activated signaling pathway; GO:0006952,defense response; GO:0009788,negative regulation of abscisic acid-activated signaling pathway; GO:0045892,negative regulation of transcription, DNA-templated; GO:0045893,positive regulation of transcription, DNA-templated; GO:1900150,regulati…	--	SPAC25B8.19c	gb|POE79354.1|	YY1_ARATH, RecName: Full=Zinc finger transcription factor YY1 {ECO:0000303|PubMed:22508367}; AltName: Full=Protein YIN YANG 1 {ECO:0000303|PubMed:22508367}; Short=AtYY1 {ECO:0000303|PubMed:22508367};	A0A1D1ZLI7_9ARAE, SubName: Full=Zinc finger protein C25B8.19c {ECO:0000313|EMBL:JAT67711.1}; Flags: Fragment;
TRINITY_DN214529_c0_g1	7.72	0	0	0	0	9.23	0	9.72	0	GO:0005634,nucleus; GO:0003700,DNA binding transcription factor activity; GO:0046983,protein dimerization activity; GO:0000977,RNA polymerase II regulatory region sequence-specific DNA binding; GO:0030154,cell differentiation; GO:0009908,flower development; GO:0045944,positive regulation of transcription by RNA polymerase II; GO:0006351,transcription, DNA-templated	--	At5g10140	gb|KVH97823.1|	MAD18_ORYSJ, RecName: Full=MADS-box transcription factor 18; AltName: Full=FDRMADS7; AltName: Full=MADS-box protein 2; AltName: Full=MADS-box protein 28; AltName: Full=OsMADS18; AltName: Full=OsMADS2; AltName: Full=OsMADS28;	A0A103XVU4_CYNCS, SubName: Full=Transcription factor, MADS-box {ECO:0000313|EMBL:KVH97823.1};
TRINITY_DN215232_c0_g1	0	0.46	0	0	0	0	0	0	0	GO:0005634,nucleus; GO:0001046,core promoter sequence-specific DNA binding; GO:0003700,DNA binding transcription factor activity; GO:0046983,protein dimerization activity; GO:0001228,transcriptional activator activity, RNA polymerase II transcription regulatory region sequence-specific DNA binding; GO:0055046,microgametogenesis; GO:0048235,pollen sperm cell differentiation; GO:0006355,regulation …	--	At2g24260	gb|KVH88848.1|	BH066_ARATH, RecName: Full=Transcription factor bHLH66; AltName: Full=Basic helix-loop-helix protein 66; Short=AtbHLH66; Short=bHLH 66; AltName: Full=Transcription factor EN 95; AltName: Full=bHLH transcription factor bHLH066;	A0A103XDU7_CYNCS, SubName: Full=Myc-type, basic helix-loop-helix (BHLH) domain-containing protein {ECO:0000313|EMBL:KVH88848.1};
TRINITY_DN215390_c1_g1	0	5.98	7.87	0	0	0	0	0	0	GO:0005737,cytoplasm; GO:0005783,endoplasmic reticulum; GO:0005789,endoplasmic reticulum membrane; GO:0000139,Golgi membrane; GO:0016021,integral component of membrane; GO:0016020,membrane; GO:0005635,nuclear envelope; GO:0005654,nucleoplasm; GO:0005634,nucleus; GO:0048471,perinuclear region of cytoplasm; GO:0003677,DNA binding; GO:0003700,DNA binding transcription factor activity; GO:0030968,end…	--	At3g10800	--	BZP28_ARATH, RecName: Full=bZIP transcription factor 28 {ECO:0000303|PubMed:11906833}; Short=AtbZIP28 {ECO:0000303|PubMed:11906833};	--
TRINITY_DN215396_c0_g1	0	0	1.35	0	0	10.85	21.92	0	0	GO:0005634,nucleus; GO:0003677,DNA binding; GO:0003700,DNA binding transcription factor activity; GO:0009793,embryo development ending in seed dormancy; GO:0006351,transcription, DNA-templated	--	At1g61110	gb|KVH90461.1|	NAC25_ARATH, RecName: Full=NAC transcription factor 25; Short=AtNAC025;	A0A118JTU5_CYNCS, SubName: Full=No apical meristem (NAM) protein {ECO:0000313|EMBL:KVH90461.1};
TRINITY_DN215396_c0_g2	0	0	0	0	14.55	21.46	0	0	0	GO:0005634,nucleus; GO:0003677,DNA binding; GO:0006355,regulation of transcription, DNA-templated; GO:0006351,transcription, DNA-templated	--	At3g15510	gb|KVH90461.1|	NAMB2_TRITD, RecName: Full=NAC transcription factor NAM-B2; Short=TtNAM-B2;	A0A118JTU5_CYNCS, SubName: Full=No apical meristem (NAM) protein {ECO:0000313|EMBL:KVH90461.1};
TRINITY_DN215908_c0_g1	1.07	1.61	0.67	15.89	8.98	0	0	3.44	0	GO:0005634,nucleus; GO:0005774,vacuolar membrane; GO:0043531,ADP binding; GO:0005524,ATP binding; GO:0003700,DNA binding transcription factor activity; GO:0043565,sequence-specific DNA binding; GO:0006952,defense response; GO:0006351,transcription, DNA-templated	K19613: SHOC2, SUR8; leucine-rich repeat protein SHOC2	At5g36930	ref|XP_016467018.1|	WRK16_ARATH, RecName: Full=Probable WRKY transcription factor 16; AltName: Full=WRKY DNA-binding protein 16;	A0A0V0HDP3_SOLCH, SubName: Full=Putative ovule protein {ECO:0000313|EMBL:JAP18372.1}; Flags: Fragment;
TRINITY_DN216124_c0_g1	0	0	0	0	2.35	2.31	0	2.43	0	GO:0005634,nucleus; GO:0003677,DNA binding; GO:0003700,DNA binding transcription factor activity; GO:0046983,protein dimerization activity; GO:0048440,carpel development; GO:0007623,circadian rhythm; GO:0010154,fruit development; GO:0010187,negative regulation of seed germination; GO:0009409,response to cold; GO:0010114,response to red light; GO:0006351,transcription, DNA-templated	K04733: IRAK4; interleukin-1 receptor-associated kinase 4 [EC:2.7.11.1]	At4g36930	gb|KVI08995.1|	SPT_ARATH, RecName: Full=Transcription factor SPATULA; AltName: Full=Basic helix-loop-helix protein 24; Short=AtbHLH24; Short=bHLH 24; AltName: Full=Transcription factor EN 99; AltName: Full=bHLH transcription factor bHLH024;	A0A103YH57_CYNCS, SubName: Full=Basic helix-loop-helix leucine zipper transcription factor {ECO:0000313|EMBL:KVI08995.1};
TRINITY_DN216238_c0_g1	0	0	0	0	0	0	0	0	8.5	GO:0005634,nucleus; GO:0003677,DNA binding; GO:0003700,DNA binding transcription factor activity; GO:0043565,sequence-specific DNA binding; GO:0071472,cellular response to salt stress; GO:0009736,cytokinin-activated signaling pathway; GO:0009873,ethylene-activated signaling pathway; GO:0045595,regulation of cell differentiation; GO:0009409,response to cold; GO:0009416,response to light stimulus; …	--	At1g78080	ref|XP_016163605.1|	RAP24_ARATH, RecName: Full=Ethylene-responsive transcription factor RAP2-4; AltName: Full=Ethylene-responsive transcription factor ERF059; AltName: Full=Protein RELATED TO APETALA2 4;	A0A1L4AAM0_ARAHY, SubName: Full=Dehydration-responsive element-binding protein 1 {ECO:0000313|EMBL:API65088.1};
TRINITY_DN216238_c0_g2	0	0	0	0	0	9.46	0	0	0	GO:0005634,nucleus; GO:0003677,DNA binding; GO:0003700,DNA binding transcription factor activity; GO:0043565,sequence-specific DNA binding; GO:0071472,cellular response to salt stress; GO:0009736,cytokinin-activated signaling pathway; GO:0009873,ethylene-activated signaling pathway; GO:0045595,regulation of cell differentiation; GO:0009409,response to cold; GO:0009416,response to light stimulus; …	--	At1g78080	ref|XP_016163605.1|	RAP24_ARATH, RecName: Full=Ethylene-responsive transcription factor RAP2-4; AltName: Full=Ethylene-responsive transcription factor ERF059; AltName: Full=Protein RELATED TO APETALA2 4;	A0A1L4AAM0_ARAHY, SubName: Full=Dehydration-responsive element-binding protein 1 {ECO:0000313|EMBL:API65088.1};
TRINITY_DN216382_c0_g1	0	0	15.06	0	0	0	0	0	0	GO:0005634,nucleus; GO:0046872,metal ion binding; GO:0043565,sequence-specific DNA binding; GO:0009738,abscisic acid-activated signaling pathway; GO:0006952,defense response; GO:0009788,negative regulation of abscisic acid-activated signaling pathway; GO:0045892,negative regulation of transcription, DNA-templated; GO:0045893,positive regulation of transcription, DNA-templated; GO:1900150,regulati…	--	YMR037c	gb|POE56751.1|	YY1_ARATH, RecName: Full=Zinc finger transcription factor YY1 {ECO:0000303|PubMed:22508367}; AltName: Full=Protein YIN YANG 1 {ECO:0000303|PubMed:22508367}; Short=AtYY1 {ECO:0000303|PubMed:22508367};	A0A1D1ZID2_9ARAE, SubName: Full=Transcription factor steA {ECO:0000313|EMBL:JAT66583.1};
TRINITY_DN217320_c0_g1	2.36	6.21	6.52	0	0	0	0	0	0	GO:0005737,cytoplasm; GO:0005634,nucleus; GO:0005524,ATP binding; GO:0003677,DNA binding; GO:0004386,helicase activity; GO:0046872,metal ion binding; GO:0016569,covalent chromatin modification; GO:0006355,regulation of transcription, DNA-templated; GO:0080188,RNA-directed DNA methylation; GO:0006351,transcription, DNA-templated	--	SPBC582.10c	gb|POE64904.1|	CHR28_ARATH, RecName: Full=Helicase-like transcription factor CHR28 {ECO:0000305}; EC=3.6.4.- {ECO:0000305}; AltName: Full=Protein CHROMATIN REMODELING 28 {ECO:0000305}; AltName: Full=Protein SNF2-RING-HELICASE-LIKE 2 {ECO:0000303|PubMed:25425661};	I0Z6V6_COCSC, SubName: Full=Uncharacterized protein {ECO:0000313|EMBL:EIE26375.1};
TRINITY_DN219164_c0_g1	0	6.9	2.25	0	0	0	0	0	0	GO:0000439,core TFIIH complex; GO:0004003,ATP-dependent DNA helicase activity; GO:0006289,nucleotide-excision repair; GO:0006355,regulation of transcription, DNA-templated; GO:0006351,transcription, DNA-templated	K03144: TFIIH4, GTF2H4, TFB2; transcription initiation factor TFIIH subunit 4	SPBC13G1.13	gb|POE50752.1|	TFB2_ARATH, RecName: Full=General transcription and DNA repair factor IIH subunit TFB2 {ECO:0000305}; Short=AtTFB2 {ECO:0000303|PubMed:15645454}; Short=TFIIH subunit TFB2 {ECO:0000305}; AltName: Full=RNA polymerase II transcription factor B subunit 2 {ECO:0000305};	R7QRW5_CHOCR, RecName: Full=General transcription factor IIH subunit 4 {ECO:0000256|RuleBase:RU364024};
TRINITY_DN219164_c0_g2	0	5.06	3.37	0	0	0	0	0	0	GO:0000439,core TFIIH complex; GO:0004003,ATP-dependent DNA helicase activity; GO:0006289,nucleotide-excision repair; GO:0006355,regulation of transcription, DNA-templated; GO:0006351,transcription, DNA-templated	K03144: TFIIH4, GTF2H4, TFB2; transcription initiation factor TFIIH subunit 4	SPBC13G1.13	gb|POE50752.1|	TFB2_ARATH, RecName: Full=General transcription and DNA repair factor IIH subunit TFB2 {ECO:0000305}; Short=AtTFB2 {ECO:0000303|PubMed:15645454}; Short=TFIIH subunit TFB2 {ECO:0000305}; AltName: Full=RNA polymerase II transcription factor B subunit 2 {ECO:0000305};	A0A1Y1I418_KLENI, RecName: Full=RNA polymerase II transcription factor B subunit 2 {ECO:0000256|RuleBase:RU364024};
TRINITY_DN220015_c0_g1	1.29	0.92	0	12.71	0	4.15	1.28	14.18	15.51	GO:0005737,cytoplasm; GO:0005634,nucleus; GO:0005886,plasma membrane; GO:0003677,DNA binding; GO:0003700,DNA binding transcription factor activity; GO:0043565,sequence-specific DNA binding; GO:0008219,cell death; GO:0009873,ethylene-activated signaling pathway; GO:0010286,heat acclimation; GO:0045893,positive regulation of transcription, DNA-templated; GO:0009735,response to cytokinin; GO:0009723…	--	At3g16770	ref|NP_001305557.1|	RAP23_ARATH, RecName: Full=Ethylene-responsive transcription factor RAP2-3; AltName: Full=Cadmium-induced protein AS30; AltName: Full=Ethylene response factor 72; Short=ERF72; AltName: Full=Ethylene-responsive element binding protein; Short=AtEBP; AltName: Full=Protein RELATED TO APETALA2 3; Short=Related to AP2 3;	A0A0V0HRC6_SOLCH, SubName: Full=Putative AP2/ERF-domain protein-like {ECO:0000313|EMBL:JAP22679.1};
TRINITY_DN221650_c0_g1	0	0	1.8	4.16	0	0	0	4.25	4	GO:0005634,nucleus; GO:0005667,transcription factor complex; GO:0003682,chromatin binding; GO:0003700,DNA binding transcription factor activity; GO:0000977,RNA polymerase II regulatory region sequence-specific DNA binding; GO:0001085,RNA polymerase II transcription factor binding; GO:0001228,transcriptional activator activity, RNA polymerase II transcription regulatory region sequence-specific DN…	K17895: GATA3; GATA-binding protein 3	At5g25830	gb|KVH90339.1|	GAT12_ARATH, RecName: Full=GATA transcription factor 12 {ECO:0000303|PubMed:15084732};	A0A118JTR9_CYNCS, RecName: Full=GATA transcription factor {ECO:0000256|PIRNR:PIRNR016992};
TRINITY_DN221650_c0_g2	0	0	0	14.18	7.27	0.92	1.06	5.47	10.75	GO:0005634,nucleus; GO:0005667,transcription factor complex; GO:0003682,chromatin binding; GO:0003700,DNA binding transcription factor activity; GO:0000977,RNA polymerase II regulatory region sequence-specific DNA binding; GO:0001085,RNA polymerase II transcription factor binding; GO:0001228,transcriptional activator activity, RNA polymerase II transcription regulatory region sequence-specific DN…	K17895: GATA3; GATA-binding protein 3	At5g25830	gb|KVH90339.1|	GAT12_ARATH, RecName: Full=GATA transcription factor 12 {ECO:0000303|PubMed:15084732};	A0A118JTR9_CYNCS, RecName: Full=GATA transcription factor {ECO:0000256|PIRNR:PIRNR016992};
TRINITY_DN221755_c0_g1	0	5.29	1.57	0	0	0	0	0	0	GO:0006355,regulation of transcription, DNA-templated; GO:0009651,response to salt stress; GO:0006351,transcription, DNA-templated	K01527: EGD1, BTF3; nascent polypeptide-associated complex subunit beta	Hs20070130	gb|ACG48240.1|	BTF3_ARATH, RecName: Full=Basic transcription factor 3 {ECO:0000303|PubMed:2320128}; Short=AtBTF3 {ECO:0000303|PubMed:2320128}; AltName: Full=Nascent polypeptide-associated complex subunit beta {ECO:0000255|RuleBase:RU361272};	A0A1D1XTH6_9ARAE, RecName: Full=Nascent polypeptide-associated complex subunit beta {ECO:0000256|RuleBase:RU361272};
TRINITY_DN221755_c1_g1	0	32.88	0	0	0	0	0	0	0	GO:0006355,regulation of transcription, DNA-templated; GO:0009651,response to salt stress; GO:0006351,transcription, DNA-templated	K01527: EGD1, BTF3; nascent polypeptide-associated complex subunit beta	Hs20070130	gb|ACG48240.1|	BTF3_ARATH, RecName: Full=Basic transcription factor 3 {ECO:0000303|PubMed:2320128}; Short=AtBTF3 {ECO:0000303|PubMed:2320128}; AltName: Full=Nascent polypeptide-associated complex subunit beta {ECO:0000255|RuleBase:RU361272};	A0A1D1XTH6_9ARAE, RecName: Full=Nascent polypeptide-associated complex subunit beta {ECO:0000256|RuleBase:RU361272};
TRINITY_DN221966_c0_g1	0	2.3	8.54	0	0	0	0	0	0	GO:0005737,cytoplasm; GO:0005634,nucleus; GO:0005524,ATP binding; GO:0003677,DNA binding; GO:0004386,helicase activity; GO:0046872,metal ion binding; GO:0016569,covalent chromatin modification; GO:0006355,regulation of transcription, DNA-templated; GO:0080188,RNA-directed DNA methylation; GO:0006351,transcription, DNA-templated	K15173: TTF2; transcription termination factor 2 [EC:3.6.4.-]	At3g20010	gb|PNH00737.1|	CHR27_ARATH, RecName: Full=Helicase-like transcription factor CHR27 {ECO:0000305}; EC=3.6.4.- {ECO:0000305}; AltName: Full=Protein CHROMATIN REMODELING 27 {ECO:0000305}; AltName: Full=Protein SNF2-RING-HELICASE-LIKE 1 {ECO:0000303|PubMed:25425661};	A0A178VC17_ARATH, SubName: Full=Uncharacterized protein {ECO:0000313|EMBL:OAP03446.1};
TRINITY_DN222607_c0_g1	3	2.07	2.02	0	0	0	8.72	6.28	0	GO:0005634,nucleus; GO:0003700,DNA binding transcription factor activity; GO:0043565,sequence-specific DNA binding; GO:0042742,defense response to bacterium; GO:0050832,defense response to fungus; GO:0009864,induced systemic resistance, jasmonic acid mediated signaling pathway; GO:1900056,negative regulation of leaf senescence; GO:0045892,negative regulation of transcription, DNA-templated; GO:00…	K16225: WRKY52, RRS1; probable WRKY transcription factor 52	At3g56400	ref|XP_022006518.1|	WRK70_ARATH, RecName: Full=Probable WRKY transcription factor 70; AltName: Full=WRKY DNA-binding protein 70;	A0A251SLR6_HELAN, SubName: Full=Putative WRKY domain-containing protein {ECO:0000313|EMBL:OTF99806.1};
TRINITY_DN222607_c1_g1	2.57	0.23	1.57	2.2	0	1.38	0	2.03	2.75	GO:0005634,nucleus; GO:0003700,DNA binding transcription factor activity; GO:0043565,sequence-specific DNA binding; GO:0042742,defense response to bacterium; GO:0050832,defense response to fungus; GO:0009864,induced systemic resistance, jasmonic acid mediated signaling pathway; GO:1900056,negative regulation of leaf senescence; GO:0045892,negative regulation of transcription, DNA-templated; GO:00…	K16225: WRKY52, RRS1; probable WRKY transcription factor 52	At3g56400	ref|XP_022006518.1|	WRK70_ARATH, RecName: Full=Probable WRKY transcription factor 70; AltName: Full=WRKY DNA-binding protein 70;	A0A251SLR6_HELAN, SubName: Full=Putative WRKY domain-containing protein {ECO:0000313|EMBL:OTF99806.1};
TRINITY_DN222694_c0_g1	0	1.84	0	0	0	0	0	0	0	GO:0005634,nucleus; GO:0003700,DNA binding transcription factor activity; GO:0043565,sequence-specific DNA binding; GO:0006351,transcription, DNA-templated	--	SPAC32A11.03c	gb|POF14018.1|	ATB21_ARATH, RecName: Full=Homeobox-leucine zipper protein ATHB-21; AltName: Full=HD-ZIP protein ATHB-21; AltName: Full=Homeodomain transcription factor ATHB-21;	A0A1D1YLI7_9ARAE, SubName: Full=Putative homeobox protein C32A11.03c {ECO:0000313|EMBL:JAT55507.1};
TRINITY_DN222985_c0_g1	44.61	19.08	10.79	83.13	82.36	52.39	54.05	60.16	73.28	GO:0005634,nucleus; GO:0003700,DNA binding transcription factor activity; GO:0000981,RNA polymerase II transcription factor activity, sequence-specific DNA binding; GO:0043565,sequence-specific DNA binding; GO:0001135,transcription factor activity, RNA polymerase II transcription factor recruiting; GO:0044212,transcription regulatory region DNA binding; GO:0030154,cell differentiation; GO:0006357…	--	At3g09230	gb|KVH94841.1|	MYB1_ARATH, RecName: Full=Transcription factor MYB1 {ECO:0000303|PubMed:11597504}; AltName: Full=Myb-related protein 1 {ECO:0000303|PubMed:11597504}; Short=AtMYB1 {ECO:0000303|PubMed:11597504};	A0A124SCU1_CYNCS, SubName: Full=Homeodomain-like protein {ECO:0000313|EMBL:KVH94841.1};
TRINITY_DN223012_c0_g1	0	0.92	0	31.05	0	0	0	0	0	GO:0009941,chloroplast envelope; GO:0005634,nucleus; GO:0043531,ADP binding; GO:0005524,ATP binding; GO:0003700,DNA binding transcription factor activity; GO:0004674,protein serine/threonine kinase activity; GO:0043565,sequence-specific DNA binding; GO:0006952,defense response; GO:0006351,transcription, DNA-templated	K19613: SHOC2, SUR8; leucine-rich repeat protein SHOC2	At5g36930	ref|XP_009801307.1|	WRK19_ARATH, RecName: Full=Probable WRKY transcription factor 19; AltName: Full=WRKY DNA-binding protein 19;	A0A1U7YB05_NICSY, SubName: Full=TMV resistance protein N-like {ECO:0000313|RefSeq:XP_009801307.1};
TRINITY_DN224927_c0_g1	25.74	0	3.15	87.53	78.08	46.39	47.66	83.05	84.04	GO:0043565,sequence-specific DNA binding; GO:0006355,regulation of transcription, DNA-templated; GO:0006351,transcription, DNA-templated	--	At5g28040	gb|PLY72495.1|	STKLU_ARATH, RecName: Full=Probable transcription factor At5g28040 {ECO:0000305}; AltName: Full=Storekeeper-like protein At5g28040 {ECO:0000305};	A0A118K583_CYNCS, SubName: Full=Uncharacterized protein {ECO:0000313|EMBL:KVI08627.1};
TRINITY_DN226100_c0_g1	0	8.97	15.29	0	0	0	0	0	0	GO:0005737,cytoplasm; GO:0005634,nucleus; GO:0003677,DNA binding; GO:0046982,protein heterodimerization activity; GO:0006355,regulation of transcription, DNA-templated; GO:0006351,transcription, DNA-templated	K08066: NFYC; nuclear transcription factor Y, gamma	At1g56170	ref|XP_011398674.1|	NFYC6_ORYSJ, RecName: Full=Nuclear transcription factor Y subunit C-6 {ECO:0000305}; Short=OsNF-YC6 {ECO:0000303|PubMed:26542958}; AltName: Full=Transcriptional activator HAP5D {ECO:0000305}; Short=OsHAP5D {ECO:0000303|PubMed:18193457};	A0A087SJ74_AUXPR, SubName: Full=Nuclear transcription factor Y subunit C-2 {ECO:0000313|EMBL:KFM25778.1};
TRINITY_DN226288_c0_g1	0	2.53	11.91	0	0	0	0	0	0	GO:0005737,cytoplasm; GO:0005634,nucleus; GO:0003700,DNA binding transcription factor activity; GO:0043565,sequence-specific DNA binding; GO:0006351,transcription, DNA-templated	--	SPAC2E12.02.02	ref|XP_019185520.1|	HFA1E_ARATH, RecName: Full=Heat stress transcription factor A-1e; Short=AtHsfA1e; AltName: Full=AtHsf-06; AltName: Full=Heat shock factor protein 2; Short=HSF 2; AltName: Full=Heat shock transcription factor 2; Short=HSTF 2;	M2WTP1_GALSU, SubName: Full=Heat shock transcription {ECO:0000313|EMBL:EME27275.1};
TRINITY_DN226952_c0_g1	0	0	0	0	0	5.54	5.11	0	5	GO:0005634,nucleus; GO:0003700,DNA binding transcription factor activity; GO:0046983,protein dimerization activity; GO:0043565,sequence-specific DNA binding; GO:0019760,glucosinolate metabolic process; GO:0006355,regulation of transcription, DNA-templated; GO:0006351,transcription, DNA-templated	--	At5g54680	gb|PLY91924.1|	ILR3_ARATH, RecName: Full=Transcription factor ILR3; AltName: Full=Basic helix-loop-helix protein 105; Short=AtbHLH105; Short=bHLH 105; AltName: Full=Protein IAA-LEUCINE RESISTANT 3; AltName: Full=Transcription factor EN 133; AltName: Full=bHLH transcription factor bHLH105;	A0A124SFS7_CYNCS, SubName: Full=Myc-type, basic helix-loop-helix (BHLH) domain-containing protein {ECO:0000313|EMBL:KVI04171.1};
TRINITY_DN226952_c1_g1	2.57	0.69	2.02	11.49	7.91	0	1.28	14.59	2	GO:0005634,nucleus; GO:0003700,DNA binding transcription factor activity; GO:0046983,protein dimerization activity; GO:0043565,sequence-specific DNA binding; GO:0019760,glucosinolate metabolic process; GO:0006355,regulation of transcription, DNA-templated; GO:0006351,transcription, DNA-templated	--	At5g54680	gb|PLY91924.1|	ILR3_ARATH, RecName: Full=Transcription factor ILR3; AltName: Full=Basic helix-loop-helix protein 105; Short=AtbHLH105; Short=bHLH 105; AltName: Full=Protein IAA-LEUCINE RESISTANT 3; AltName: Full=Transcription factor EN 133; AltName: Full=bHLH transcription factor bHLH105;	A0A124SFS7_CYNCS, SubName: Full=Myc-type, basic helix-loop-helix (BHLH) domain-containing protein {ECO:0000313|EMBL:KVI04171.1};
TRINITY_DN227273_c0_g1	0	11.04	0	0	0	0	0	0	0	GO:0005634,nucleus; GO:0046872,metal ion binding; GO:0017025,TBP-class protein binding; GO:0070897,DNA-templated transcriptional preinitiation complex assembly; GO:0009960,endosperm development; GO:0010183,pollen tube guidance; GO:0080092,regulation of pollen tube growth; GO:0006355,regulation of transcription, DNA-templated	K03124: TFIIB, GTF2B, SUA7, tfb; transcription initiation factor TFIIB	SPAC16E8.16	gb|POF04196.1|	TF2B1_ARATH, RecName: Full=Transcription initiation factor IIB-1; AltName: Full=General transcription factor TFIIB-1; Short=AtTFIIB1;	A0A1D1YK01_9ARAE, SubName: Full=Transcription initiation factor IIB {ECO:0000313|EMBL:JAT54952.1};
TRINITY_DN227296_c0_g1	0	0	4.5	0	0	0	0	0	0	GO:0005694,chromosome; GO:0005634,nucleus; GO:0006281,DNA repair; GO:0006260,DNA replication; GO:0006355,regulation of transcription, DNA-templated; GO:0006351,transcription, DNA-templated	--	SPBP8B7.19	gb|POE90018.1|	SPT16_MAIZE, RecName: Full=FACT complex subunit SPT16; AltName: Full=Facilitates chromatin transcription complex subunit SPT16; AltName: Full=Global transcription factor group C protein 102;	A0A2D4C9U9_PYTIN, SubName: Full=FACT complex subunit SPT16, putative {ECO:0000313|EMBL:GAY02566.1};
TRINITY_DN227429_c0_g2	0	6.44	2.02	0	0	0	0	0	0	GO:0000439,core TFIIH complex; GO:0004003,ATP-dependent DNA helicase activity; GO:0006289,nucleotide-excision repair; GO:0006355,regulation of transcription, DNA-templated; GO:0006351,transcription, DNA-templated	K03144: TFIIH4, GTF2H4, TFB2; transcription initiation factor TFIIH subunit 4	SPBC13G1.13	gb|OAE27400.1|	TFB2_ARATH, RecName: Full=General transcription and DNA repair factor IIH subunit TFB2 {ECO:0000305}; Short=AtTFB2 {ECO:0000303|PubMed:15645454}; Short=TFIIH subunit TFB2 {ECO:0000305}; AltName: Full=RNA polymerase II transcription factor B subunit 2 {ECO:0000305};	A0A176W2Z2_MARPO, RecName: Full=RNA polymerase II transcription factor B subunit 2 {ECO:0000256|RuleBase:RU364024};
TRINITY_DN227733_c0_g1	0	0	0	11	0	0	34.05	12.96	0	GO:0005634,nucleus; GO:0003700,DNA binding transcription factor activity; GO:0043565,sequence-specific DNA binding; GO:0009646,response to absence of light; GO:0009637,response to blue light; GO:0006351,transcription, DNA-templated	--	At5g53980	gb|KVH96956.1|	ATB52_ARATH, RecName: Full=Homeobox-leucine zipper protein ATHB-52; AltName: Full=HD-ZIP protein ATHB-52; AltName: Full=Homeodomain transcription factor ATHB-52;	A0A124SDH6_CYNCS, SubName: Full=Helix-turn-helix motif-containing protein {ECO:0000313|EMBL:KVH96956.1};
TRINITY_DN229199_c0_g1	0	0	0.45	0	2.99	0	0	1.01	0	GO:0005634,nucleus; GO:0003700,DNA binding transcription factor activity; GO:0043565,sequence-specific DNA binding; GO:0044212,transcription regulatory region DNA binding; GO:0071497,cellular response to freezing; GO:0034605,cellular response to heat; GO:0009873,ethylene-activated signaling pathway; GO:0045893,positive regulation of transcription, DNA-templated; GO:0009753,response to jasmonic ac…	--	At1g21910	gb|KVH88737.1|	ERF12_ARATH, RecName: Full=Ethylene-responsive transcription factor ERF012; AltName: Full=Dehydration response element-binding protein 26 {ECO:0000303|PubMed:21069430};	A0A118JSV6_CYNCS, SubName: Full=Uncharacterized protein {ECO:0000313|EMBL:KVH88737.1};
TRINITY_DN229291_c0_g1	5.36	8.05	0	12.71	42.35	0	17.24	5.87	11.51	GO:0043565,sequence-specific DNA binding; GO:0006355,regulation of transcription, DNA-templated; GO:0006351,transcription, DNA-templated	--	At5g28040	gb|PLY72495.1|	STKLU_ARATH, RecName: Full=Probable transcription factor At5g28040 {ECO:0000305}; AltName: Full=Storekeeper-like protein At5g28040 {ECO:0000305};	A0A118K583_CYNCS, SubName: Full=Uncharacterized protein {ECO:0000313|EMBL:KVI08627.1};
TRINITY_DN230867_c0_g1	0	1.15	0.45	0.98	5.56	2.77	0	4.86	2.75	GO:0005634,nucleus; GO:0003700,DNA binding transcription factor activity; GO:0043565,sequence-specific DNA binding; GO:0044212,transcription regulatory region DNA binding; GO:0009873,ethylene-activated signaling pathway; GO:0006351,transcription, DNA-templated	--	At4g32800	gb|KVH93886.1|	ERF43_ARATH, RecName: Full=Ethylene-responsive transcription factor ERF043;	A0A103XN55_CYNCS, SubName: Full=AP2/ERF domain-containing protein {ECO:0000313|EMBL:KVH93886.1};
TRINITY_DN231555_c0_g1	0	0	5.17	0	0	0	0	0	0	GO:0016602,CCAAT-binding factor complex; GO:0005737,cytoplasm; GO:0005634,nucleus; GO:0003677,DNA binding; GO:0003700,DNA binding transcription factor activity; GO:0046982,protein heterodimerization activity; GO:0045893,positive regulation of transcription, DNA-templated; GO:0006355,regulation of transcription, DNA-templated; GO:0006351,transcription, DNA-templated	K08066: NFYC; nuclear transcription factor Y, gamma	Hs11496978	ref|XP_022039075.1|	NFYC2_ARATH, RecName: Full=Nuclear transcription factor Y subunit C-2; Short=AtNF-YC-2; AltName: Full=Transcriptional activator HAP5B;	A0A251US04_HELAN, SubName: Full=Putative histone-fold protein {ECO:0000313|EMBL:OTG26118.1};
TRINITY_DN232251_c0_g1	0	0	0	8.56	12.19	0	3.83	2.84	4.75	GO:0005634,nucleus; GO:0001046,core promoter sequence-specific DNA binding; GO:0003700,DNA binding transcription factor activity; GO:0046983,protein dimerization activity; GO:0001228,transcriptional activator activity, RNA polymerase II transcription regulatory region sequence-specific DNA binding; GO:0006366,transcription by RNA polymerase II	K05765: CFL; cofilin	At1g27660	gb|PLY79183.1|	BH110_ARATH, RecName: Full=Transcription factor bHLH110; AltName: Full=Basic helix-loop-helix protein 110; Short=AtbHLH110; Short=bHLH 110; AltName: Full=Transcription factor EN 59; AltName: Full=bHLH transcription factor bHLH110;	A0A251UR55_HELAN, SubName: Full=Putative myc-type, basic helix-loop-helix (BHLH) domain-containing protein {ECO:0000313|EMBL:OTG25818.1};
TRINITY_DN232787_c0_g1	1.5	2.76	5.17	0	0	0	0	0	0	GO:0005737,cytoplasm; GO:0005634,nucleus; GO:0005524,ATP binding; GO:0003677,DNA binding; GO:0004386,helicase activity; GO:0046872,metal ion binding; GO:0016569,covalent chromatin modification; GO:0006355,regulation of transcription, DNA-templated; GO:0080188,RNA-directed DNA methylation; GO:0006351,transcription, DNA-templated	K15173: TTF2; transcription termination factor 2 [EC:3.6.4.-]	SPBC23E6.02	gb|POF17062.1|	CHR28_ARATH, RecName: Full=Helicase-like transcription factor CHR28 {ECO:0000305}; EC=3.6.4.- {ECO:0000305}; AltName: Full=Protein CHROMATIN REMODELING 28 {ECO:0000305}; AltName: Full=Protein SNF2-RING-HELICASE-LIKE 2 {ECO:0000303|PubMed:25425661};	A0A2G9GD94_9LAMI, SubName: Full=Helicase-like transcription factor HLTF/DNA helicase RAD5, DEAD-box superfamily {ECO:0000313|EMBL:PIN03264.1}; EC=3.6.4.12 {ECO:0000313|EMBL:PIN03264.1};
TRINITY_DN233254_c0_g1	0	4.83	6.97	0	0	0	0	0	0	GO:0005737,cytoplasm; GO:0005634,nucleus; GO:0003677,DNA binding; GO:0046982,protein heterodimerization activity; GO:0006355,regulation of transcription, DNA-templated; GO:0006351,transcription, DNA-templated	--	SPAC17G8.03c	gb|POF17103.1|	NFYC6_ORYSJ, RecName: Full=Nuclear transcription factor Y subunit C-6 {ECO:0000305}; Short=OsNF-YC6 {ECO:0000303|PubMed:26542958}; AltName: Full=Transcriptional activator HAP5D {ECO:0000305}; Short=OsHAP5D {ECO:0000303|PubMed:18193457};	A0A1D1XZG6_9ARAE, SubName: Full=DNA polymerase epsilon subunit C {ECO:0000313|EMBL:JAT47764.1};
TRINITY_DN233346_c0_g1	4.93	2.76	1.8	21.76	35.72	24.23	0	8.1	13.01	GO:0005634,nucleus; GO:0003700,DNA binding transcription factor activity; GO:0000981,RNA polymerase II transcription factor activity, sequence-specific DNA binding; GO:0043565,sequence-specific DNA binding; GO:0001135,transcription factor activity, RNA polymerase II transcription factor recruiting; GO:0044212,transcription regulatory region DNA binding; GO:0030154,cell differentiation; GO:0006357…	--	At3g09230	gb|KVH94841.1|	MYB1_ARATH, RecName: Full=Transcription factor MYB1 {ECO:0000303|PubMed:11597504}; AltName: Full=Myb-related protein 1 {ECO:0000303|PubMed:11597504}; Short=AtMYB1 {ECO:0000303|PubMed:11597504};	A0A124SCU1_CYNCS, SubName: Full=Homeodomain-like protein {ECO:0000313|EMBL:KVH94841.1};
TRINITY_DN233871_c0_g1	8.58	3.91	5.84	0	0	5.08	0	0	0	GO:0005634,nucleus; GO:0003700,DNA binding transcription factor activity; GO:0043565,sequence-specific DNA binding; GO:0044212,transcription regulatory region DNA binding; GO:0042742,defense response to bacterium; GO:0045892,negative regulation of transcription, DNA-templated; GO:0007263,nitric oxide mediated signal transduction; GO:0009739,response to gibberellin; GO:0006351,transcription, DNA-t…	K13425: WRKY22; WRKY transcription factor 22	At5g52830	gb|PLY97704.1|	WRK27_ARATH, RecName: Full=Probable WRKY transcription factor 27; AltName: Full=WRKY DNA-binding protein 27;	A0A0D5Y990_SALMI, SubName: Full=WRKY protein {ECO:0000313|EMBL:AKA27884.1};
TRINITY_DN235760_c0_g1	0	13.57	0	0	0	0	0	0	0	GO:0005634,nucleus; GO:0005667,transcription factor complex; GO:0003682,chromatin binding; GO:0003700,DNA binding transcription factor activity; GO:0000977,RNA polymerase II regulatory region sequence-specific DNA binding; GO:0001085,RNA polymerase II transcription factor binding; GO:0044212,transcription regulatory region DNA binding; GO:0001228,transcriptional activator activity, RNA polymerase…	--	--	gb|POF11641.1|	GAT20_ARATH, RecName: Full=GATA transcription factor 20;	--
TRINITY_DN236547_c0_g2	0	1.84	8.77	0	0	0	0	0	0	GO:0005634,nucleus; GO:0003700,DNA binding transcription factor activity; GO:0043565,sequence-specific DNA binding; GO:0006351,transcription, DNA-templated	--	YHR206w_1	dbj|BAJ99323.1|	HFC2A_ORYSJ, RecName: Full=Heat stress transcription factor C-2a; AltName: Full=Heat stress transcription factor 5; Short=OsHsf-05;	A0A1D1YL82_9ARAE, SubName: Full=Heat shock factor protein 1 {ECO:0000313|EMBL:JAT55400.1};
TRINITY_DN236617_c0_g1	0	8.74	3.37	0	0	0	0	0	0	GO:0005737,cytoplasm; GO:0005634,nucleus; GO:0005524,ATP binding; GO:0003677,DNA binding; GO:0004386,helicase activity; GO:0046872,metal ion binding; GO:0016569,covalent chromatin modification; GO:0006355,regulation of transcription, DNA-templated; GO:0080188,RNA-directed DNA methylation; GO:0006351,transcription, DNA-templated	--	SPBC582.10c	gb|POF17908.1|	CHR27_ARATH, RecName: Full=Helicase-like transcription factor CHR27 {ECO:0000305}; EC=3.6.4.- {ECO:0000305}; AltName: Full=Protein CHROMATIN REMODELING 27 {ECO:0000305}; AltName: Full=Protein SNF2-RING-HELICASE-LIKE 1 {ECO:0000303|PubMed:25425661};	A0A1V9ZYL2_9STRA, SubName: Full=DNA repair protein RAD5, SWI/SNF-related matrix-associated actin-dependent regulator of chromatin {ECO:0000313|EMBL:OQS03123.1};
TRINITY_DN236798_c0_g1	5.79	2.07	2.02	0	0	1.62	1.7	0	0	GO:0090575,RNA polymerase II transcription factor complex; GO:0003700,DNA binding transcription factor activity; GO:0046983,protein dimerization activity; GO:0000977,RNA polymerase II regulatory region sequence-specific DNA binding; GO:0006357,regulation of transcription by RNA polymerase II; GO:0006355,regulation of transcription, DNA-templated; GO:0006351,transcription, DNA-templated	--	At4g25400	gb|KVI06035.1|	BH118_ARATH, RecName: Full=Transcription factor bHLH118; AltName: Full=Basic helix-loop-helix protein 118; Short=AtbHLH118; Short=bHLH 118; AltName: Full=Transcription factor EN 5; AltName: Full=bHLH transcription factor bHLH118;	A0A103YBH3_CYNCS, SubName: Full=Myc-type, basic helix-loop-helix (BHLH) domain-containing protein {ECO:0000313|EMBL:KVI06035.1};
TRINITY_DN236875_c1_g1	0	2.53	4.72	0	0	0	0	0	0	GO:0005634,nucleus; GO:0003700,DNA binding transcription factor activity; GO:0008289,lipid binding; GO:0043565,sequence-specific DNA binding; GO:0048497,maintenance of floral organ identity; GO:0006351,transcription, DNA-templated	--	ECU03g1170	gb|APR73264.1|	HDG5_ARATH, RecName: Full=Homeobox-leucine zipper protein HDG5; AltName: Full=HD-ZIP protein HDG5; AltName: Full=Homeodomain GLABRA 2-like protein 5; AltName: Full=Homeodomain transcription factor HDG5; AltName: Full=Protein HOMEODOMAIN GLABROUS 5;	A0A1D1YLI7_9ARAE, SubName: Full=Putative homeobox protein C32A11.03c {ECO:0000313|EMBL:JAT55507.1};
TRINITY_DN237180_c0_g1	0	0	0	11.74	0	4.39	0.64	0	0	GO:0005634,nucleus; GO:0003677,DNA binding; GO:0048653,anther development; GO:0030154,cell differentiation; GO:0009555,pollen development; GO:0006355,regulation of transcription, DNA-templated; GO:0006351,transcription, DNA-templated	--	At4g26930	ref|NP_001140392.1|	GAM1_ORYSI, RecName: Full=Transcription factor GAMYB; AltName: Full=OsGAMyb;	B4FNN5_MAIZE, SubName: Full=Myb domain protein 101 {ECO:0000313|EMBL:AQK66047.1};
TRINITY_DN239126_c0_g1	0	11.5	14.16	0	0	0	0	0	0	GO:0005634,nucleus; GO:0003700,DNA binding transcription factor activity; GO:0000981,RNA polymerase II transcription factor activity, sequence-specific DNA binding; GO:0043565,sequence-specific DNA binding; GO:0001135,transcription factor activity, RNA polymerase II transcription factor recruiting; GO:0044212,transcription regulatory region DNA binding; GO:0030154,cell differentiation; GO:0006357…	--	At3g23250	ref|XP_022002601.1|	MYB15_ARATH, RecName: Full=Transcription factor MYB15 {ECO:0000305}; AltName: Full=Myb-related protein 15 {ECO:0000305}; Short=AtMYB15 {ECO:0000312|EMBL:CAA74603.1}; AltName: Full=Myb-related protein Y19 {ECO:0000305}; Short=AtY19 {ECO:0000303|PubMed:8980549};	A0A251SXF6_HELAN, SubName: Full=Putative myb domain protein 15 {ECO:0000313|EMBL:OTG03243.1};
TRINITY_DN239126_c0_g2	4.5	36.56	19.33	4.89	0	0.69	6.81	3.44	12.01	GO:0005634,nucleus; GO:0003700,DNA binding transcription factor activity; GO:0000981,RNA polymerase II transcription factor activity, sequence-specific DNA binding; GO:0043565,sequence-specific DNA binding; GO:0001135,transcription factor activity, RNA polymerase II transcription factor recruiting; GO:0044212,transcription regulatory region DNA binding; GO:0030154,cell differentiation; GO:0006357…	--	At3g23250	ref|XP_022002601.1|	MYB15_ARATH, RecName: Full=Transcription factor MYB15 {ECO:0000305}; AltName: Full=Myb-related protein 15 {ECO:0000305}; Short=AtMYB15 {ECO:0000312|EMBL:CAA74603.1}; AltName: Full=Myb-related protein Y19 {ECO:0000305}; Short=AtY19 {ECO:0000303|PubMed:8980549};	A0A251SXF6_HELAN, SubName: Full=Putative myb domain protein 15 {ECO:0000313|EMBL:OTG03243.1};
TRINITY_DN239677_c0_g1	0	3.91	8.54	0	0	0	0	0	0	GO:0005737,cytoplasm; GO:0005634,nucleus; GO:0003677,DNA binding; GO:0046982,protein heterodimerization activity; GO:0006355,regulation of transcription, DNA-templated; GO:0006351,transcription, DNA-templated	K08066: NFYC; nuclear transcription factor Y, gamma	At1g56170	ref|XP_011398674.1|	NFYC6_ORYSJ, RecName: Full=Nuclear transcription factor Y subunit C-6 {ECO:0000305}; Short=OsNF-YC6 {ECO:0000303|PubMed:26542958}; AltName: Full=Transcriptional activator HAP5D {ECO:0000305}; Short=OsHAP5D {ECO:0000303|PubMed:18193457};	A0A087SJ74_AUXPR, SubName: Full=Nuclear transcription factor Y subunit C-2 {ECO:0000313|EMBL:KFM25778.1};
TRINITY_DN240165_c1_g1	0	14.49	0	0	0	0	0	0	0	GO:0005634,nucleus; GO:0046872,metal ion binding; GO:0043565,sequence-specific DNA binding; GO:0009738,abscisic acid-activated signaling pathway; GO:0006952,defense response; GO:0009788,negative regulation of abscisic acid-activated signaling pathway; GO:0045892,negative regulation of transcription, DNA-templated; GO:0045893,positive regulation of transcription, DNA-templated; GO:1900150,regulati…	--	SPAC25B8.19c	gb|POE79354.1|	YY1_ARATH, RecName: Full=Zinc finger transcription factor YY1 {ECO:0000303|PubMed:22508367}; AltName: Full=Protein YIN YANG 1 {ECO:0000303|PubMed:22508367}; Short=AtYY1 {ECO:0000303|PubMed:22508367};	A0A1D1XJF0_9ARAE, SubName: Full=Zinc finger protein C25B8.19c {ECO:0000313|EMBL:JAT42517.1};
TRINITY_DN240485_c1_g1	0	0	0	11	0	0	0	0	0	GO:0005634,nucleus; GO:0003677,DNA binding; GO:0003700,DNA binding transcription factor activity; GO:0009873,ethylene-activated signaling pathway; GO:0007275,multicellular organism development; GO:0006351,transcription, DNA-templated	--	At2g28550	gb|KVH94570.1|	RAP27_ARATH, RecName: Full=Ethylene-responsive transcription factor RAP2-7; AltName: Full=Protein RELATED TO APETALA2 7; AltName: Full=Protein TARGET OF EAT 1;	A0A124SCQ8_CYNCS, SubName: Full=AP2/ERF domain-containing protein {ECO:0000313|EMBL:KVH94570.1};
TRINITY_DN240508_c1_g1	4.29	0.92	0	6.11	2.35	3.23	10.21	2.43	7	GO:0005730,nucleolus; GO:0005634,nucleus; GO:0080084,5S rDNA binding; GO:0008097,5S rRNA binding; GO:0003700,DNA binding transcription factor activity; GO:0046872,metal ion binding; GO:0003723,RNA binding; GO:0007275,multicellular organism development; GO:0006351,transcription, DNA-templated	--	At1g72050	gb|KVH97708.1|	TF3A_ARATH, RecName: Full=Transcription factor IIIA {ECO:0000303|PubMed:12711688}; Short=AtTFIIIA {ECO:0000303|PubMed:12711688};	A0A103XVM3_CYNCS, SubName: Full=Zinc finger, C2H2 {ECO:0000313|EMBL:KVH97708.1};
TRINITY_DN240609_c0_g1	4.72	3.45	2.25	0	12.19	3.46	4.47	9.12	7.5	GO:0005634,nucleus; GO:0003700,DNA binding transcription factor activity; GO:0043565,sequence-specific DNA binding; GO:0006351,transcription, DNA-templated	K13424: WRKY33; WRKY transcription factor 33	At2g03340	gb|KVH97707.1|	WRKY3_ARATH, RecName: Full=Probable WRKY transcription factor 3; AltName: Full=WRKY DNA-binding protein 3;	A0A118JYB9_CYNCS, SubName: Full=DNA-binding WRKY {ECO:0000313|EMBL:KVH97707.1};
TRINITY_DN240717_c0_g1	45.26	1.84	10.34	123.71	76.58	128.33	64.47	93.99	84.54	GO:0005634,nucleus; GO:0003677,DNA binding; GO:0003700,DNA binding transcription factor activity; GO:0009738,abscisic acid-activated signaling pathway; GO:0006351,transcription, DNA-templated	K14432: ABF; ABA responsive element binding factor	At1g49720	gb|KVI06655.1|	AI5L5_ARATH, RecName: Full=ABSCISIC ACID-INSENSITIVE 5-like protein 5; AltName: Full=ABA-responsive element-binding protein 1; AltName: Full=Abscisic acid responsive elements-binding factor 2; Short=ABRE-binding factor 2; AltName: Full=bZIP transcription factor 36; Short=AtbZIP36;	A0A103YCN7_CYNCS, SubName: Full=Basic-leucine zipper domain-containing protein {ECO:0000313|EMBL:KVI06655.1};
TRINITY_DN240789_c0_g1	0	5.29	11.69	0	0	0	9.58	0	27.76	GO:0005634,nucleus; GO:0000981,RNA polymerase II transcription factor activity, sequence-specific DNA binding; GO:0043565,sequence-specific DNA binding; GO:0001135,transcription factor activity, RNA polymerase II transcription factor recruiting; GO:0044212,transcription regulatory region DNA binding; GO:0030154,cell differentiation; GO:0006357,regulation of transcription by RNA polymerase II; GO:…	--	At5g16770	gb|KVH96606.1|	MYB30_ORYSJ, RecName: Full=Transcription factor MYB30 {ECO:0000305}; Short=OsMYB30 {ECO:0000303|PubMed:18987217};	A0A103XTH5_CYNCS, SubName: Full=Homeodomain-like protein {ECO:0000313|EMBL:KVH96606.1};
TRINITY_DN240789_c0_g2	1.72	12.88	6.07	0	0	10.62	3.4	0	2.5	GO:0005634,nucleus; GO:0003700,DNA binding transcription factor activity; GO:0000981,RNA polymerase II transcription factor activity, sequence-specific DNA binding; GO:0043565,sequence-specific DNA binding; GO:0001135,transcription factor activity, RNA polymerase II transcription factor recruiting; GO:0044212,transcription regulatory region DNA binding; GO:0030154,cell differentiation; GO:0006357…	--	At5g16770	gb|KVH96606.1|	MYB15_ARATH, RecName: Full=Transcription factor MYB15 {ECO:0000305}; AltName: Full=Myb-related protein 15 {ECO:0000305}; Short=AtMYB15 {ECO:0000312|EMBL:CAA74603.1}; AltName: Full=Myb-related protein Y19 {ECO:0000305}; Short=AtY19 {ECO:0000303|PubMed:8980549};	A0A103XTH5_CYNCS, SubName: Full=Homeodomain-like protein {ECO:0000313|EMBL:KVH96606.1};
TRINITY_DN241345_c0_g1	13.73	3.68	2.92	15.89	47.49	10.16	0	16.21	29.26	GO:0005634,nucleus; GO:0003677,DNA binding; GO:0003700,DNA binding transcription factor activity; GO:0006351,transcription, DNA-templated	K01051: E3.1.1.11; pectinesterase [EC:3.1.1.11]	At5g47660	gb|KVH96702.1|	TGT2_ARATH, RecName: Full=Trihelix transcription factor GT-2; AltName: Full=Trihelix DNA-binding protein GT-2;	A0A118JXW0_CYNCS, SubName: Full=Homeodomain-like protein {ECO:0000313|EMBL:KVH96702.1};
TRINITY_DN241767_c0_g1	0	1.15	4.05	0	0	0	0	0	0	GO:0005634,nucleus; GO:0003700,DNA binding transcription factor activity; GO:0008289,lipid binding; GO:0043565,sequence-specific DNA binding; GO:0048497,maintenance of floral organ identity; GO:0006351,transcription, DNA-templated	--	--	gb|PNT20081.1|	HDG5_ARATH, RecName: Full=Homeobox-leucine zipper protein HDG5; AltName: Full=HD-ZIP protein HDG5; AltName: Full=Homeodomain GLABRA 2-like protein 5; AltName: Full=Homeodomain transcription factor HDG5; AltName: Full=Protein HOMEODOMAIN GLABROUS 5;	--
TRINITY_DN241991_c0_g1	31.74	7.36	4.72	5.38	3.42	14.08	10.43	1.42	5.75	GO:0005634,nucleus; GO:0003700,DNA binding transcription factor activity; GO:0000981,RNA polymerase II transcription factor activity, sequence-specific DNA binding; GO:0043565,sequence-specific DNA binding; GO:0001135,transcription factor activity, RNA polymerase II transcription factor recruiting; GO:0044212,transcription regulatory region DNA binding; GO:0030154,cell differentiation; GO:0006357…	--	At4g13480	ref|XP_022037074.1|	MYB59_ARATH, RecName: Full=Transcription factor MYB59; AltName: Full=Myb-related protein 59; Short=AtMYB59;	A0A251VR42_HELAN, SubName: Full=Putative myb protein {ECO:0000313|EMBL:OTG37829.1};
TRINITY_DN242144_c0_g1	3.65	0	2.47	0	1.28	1.38	3.83	2.43	0	GO:0005634,nucleus; GO:0003700,DNA binding transcription factor activity; GO:0000981,RNA polymerase II transcription factor activity, sequence-specific DNA binding; GO:0043565,sequence-specific DNA binding; GO:0001135,transcription factor activity, RNA polymerase II transcription factor recruiting; GO:0044212,transcription regulatory region DNA binding; GO:0048653,anther development; GO:0048655,a…	--	--	gb|KVH95936.1|	MYB33_ARATH, RecName: Full=Transcription factor MYB33 {ECO:0000303|PubMed:11597504}; AltName: Full=Myb-related protein 33 {ECO:0000303|PubMed:11597504}; Short=AtMYB33 {ECO:0000303|PubMed:11597504};	A0A118JWU4_CYNCS, SubName: Full=Homeodomain-like protein {ECO:0000313|EMBL:KVH95936.1};
TRINITY_DN243456_c0_g1	0	4.37	8.54	0	0	0	0	0	0	GO:0005634,nucleus; GO:0005667,transcription factor complex; GO:0003682,chromatin binding; GO:0003700,DNA binding transcription factor activity; GO:0000977,RNA polymerase II regulatory region sequence-specific DNA binding; GO:0001085,RNA polymerase II transcription factor binding; GO:0044212,transcription regulatory region DNA binding; GO:0001228,transcriptional activator activity, RNA polymerase…	--	At3g24050	gb|AML78744.1|	GATA1_ARATH, RecName: Full=GATA transcription factor 1; Short=AtGATA-1;	A0A126X2C8_9BRYO, SubName: Full=Putative LOV domain-containing protein {ECO:0000313|EMBL:AML78744.1};
TRINITY_DN243734_c0_g1	0.64	0	0	2.2	1.28	4.39	0	3.24	3.75	GO:0005634,nucleus; GO:0003677,DNA binding; GO:0003700,DNA binding transcription factor activity; GO:0046983,protein dimerization activity; GO:0006355,regulation of transcription, DNA-templated; GO:0006351,transcription, DNA-templated	--	At3g07340	gb|KVI03773.1|	BH062_ARATH, RecName: Full=Transcription factor bHLH62; AltName: Full=Basic helix-loop-helix protein 62; Short=AtbHLH62; Short=bHLH 62; AltName: Full=Transcription factor EN 85; AltName: Full=bHLH transcription factor bHLH062;	A0A103Y763_CYNCS, SubName: Full=Uncharacterized protein {ECO:0000313|EMBL:KVI03773.1};
TRINITY_DN243734_c1_g1	0	0	0	2.69	1.71	0	0.85	2.03	1.75	GO:0005634,nucleus; GO:0003677,DNA binding; GO:0003700,DNA binding transcription factor activity; GO:0046983,protein dimerization activity; GO:0006355,regulation of transcription, DNA-templated; GO:0006351,transcription, DNA-templated	--	At3g07340	gb|KVI03773.1|	BH062_ARATH, RecName: Full=Transcription factor bHLH62; AltName: Full=Basic helix-loop-helix protein 62; Short=AtbHLH62; Short=bHLH 62; AltName: Full=Transcription factor EN 85; AltName: Full=bHLH transcription factor bHLH062;	A0A103Y763_CYNCS, SubName: Full=Uncharacterized protein {ECO:0000313|EMBL:KVI03773.1};
TRINITY_DN243742_c0_g1	0	23.22	0	0	0	0	0	0	0	GO:0005694,chromosome; GO:0005634,nucleus; GO:0006281,DNA repair; GO:0006260,DNA replication; GO:0006355,regulation of transcription, DNA-templated; GO:0006351,transcription, DNA-templated	--	SPBP8B7.19	gb|POF05416.1|	SPT16_MAIZE, RecName: Full=FACT complex subunit SPT16; AltName: Full=Facilitates chromatin transcription complex subunit SPT16; AltName: Full=Global transcription factor group C protein 102;	B8C213_THAPS, SubName: Full=Uncharacterized protein {ECO:0000313|EMBL:EED92313.1};
TRINITY_DN244146_c1_g1	0	7.82	6.97	0	0	0	0	0	0	GO:0005634,nucleus; GO:0046872,metal ion binding; GO:0043565,sequence-specific DNA binding; GO:0009738,abscisic acid-activated signaling pathway; GO:0006952,defense response; GO:0009788,negative regulation of abscisic acid-activated signaling pathway; GO:0045892,negative regulation of transcription, DNA-templated; GO:0045893,positive regulation of transcription, DNA-templated; GO:1900150,regulati…	--	Hs4753159	gb|POE77689.1|	YY1_ARATH, RecName: Full=Zinc finger transcription factor YY1 {ECO:0000303|PubMed:22508367}; AltName: Full=Protein YIN YANG 1 {ECO:0000303|PubMed:22508367}; Short=AtYY1 {ECO:0000303|PubMed:22508367};	A0A0M0JCJ9_9EUKA, SubName: Full=Zinc finger protein 143 {ECO:0000313|EMBL:KOO24205.1};
TRINITY_DN244622_c0_g1	9.01	1.61	0	0	0	8.54	0	0	0	GO:0005634,nucleus; GO:0003677,DNA binding; GO:0003700,DNA binding transcription factor activity; GO:0043621,protein self-association; GO:0009648,photoperiodism; GO:0009911,positive regulation of flower development; GO:0045893,positive regulation of transcription, DNA-templated; GO:0009909,regulation of flower development; GO:2000028,regulation of photoperiodism, flowering; GO:0006355,regulation …	K14432: ABF; ABA responsive element binding factor	At2g41070	dbj|BAN89467.1|	FD_ARATH, RecName: Full=Protein FD {ECO:0000303|PubMed:16099980}; AltName: Full=bZIP transcription factor 14 {ECO:0000303|PubMed:11906833}; Short=AtbZIP14 {ECO:0000303|PubMed:11906833};	U3T7H0_9ASTR, SubName: Full=BZIP transcription factor FD homolog {ECO:0000313|EMBL:BAN89467.1};
TRINITY_DN245036_c0_g1	0	2.07	8.32	0	0	0	0	0	0	GO:0005634,nucleus; GO:0046872,metal ion binding; GO:0043565,sequence-specific DNA binding; GO:0009738,abscisic acid-activated signaling pathway; GO:0006952,defense response; GO:0009788,negative regulation of abscisic acid-activated signaling pathway; GO:0045892,negative regulation of transcription, DNA-templated; GO:0045893,positive regulation of transcription, DNA-templated; GO:1900150,regulati…	--	Hs14759275	gb|PNH02044.1|	YY1_ARATH, RecName: Full=Zinc finger transcription factor YY1 {ECO:0000303|PubMed:22508367}; AltName: Full=Protein YIN YANG 1 {ECO:0000303|PubMed:22508367}; Short=AtYY1 {ECO:0000303|PubMed:22508367};	A0A1V9YLQ9_9STRA, SubName: Full=Uncharacterized protein {ECO:0000313|EMBL:OQR86652.1};
TRINITY_DN245175_c0_g1	0	4.14	13.04	0	0	0	0	0	0	GO:0006355,regulation of transcription, DNA-templated; GO:0009651,response to salt stress; GO:0006351,transcription, DNA-templated	--	Hs20070130	gb|ACG48240.1|	BTF3_ARATH, RecName: Full=Basic transcription factor 3 {ECO:0000303|PubMed:2320128}; Short=AtBTF3 {ECO:0000303|PubMed:2320128}; AltName: Full=Nascent polypeptide-associated complex subunit beta {ECO:0000255|RuleBase:RU361272};	A0A1D1XTH6_9ARAE, RecName: Full=Nascent polypeptide-associated complex subunit beta {ECO:0000256|RuleBase:RU361272};
TRINITY_DN245429_c0_g1	0.43	17.94	11.91	0.73	0	0	0	0.41	1	GO:0005634,nucleus; GO:0003677,DNA binding; GO:0003700,DNA binding transcription factor activity; GO:0009873,ethylene-activated signaling pathway; GO:0048527,lateral root development; GO:0048366,leaf development; GO:0009910,negative regulation of flower development; GO:0045892,negative regulation of transcription, DNA-templated; GO:0009741,response to brassinosteroid; GO:0006351,transcription, DN…	--	At1g13260	gb|PLY94738.1|	RAV1_ARATH, RecName: Full=AP2/ERF and B3 domain-containing transcription factor RAV1; AltName: Full=Ethylene-responsive transcription factor RAV1; AltName: Full=Protein RELATED TO ABI3/VP1 1;	A0A251U2Q8_HELAN, SubName: Full=Putative AP2/B3 transcription factor family protein {ECO:0000313|EMBL:OTG17637.1};
TRINITY_DN245429_c0_g2	0	2.3	5.62	0	0.43	0	0	0	1.75	GO:0005634,nucleus; GO:0003677,DNA binding; GO:0003700,DNA binding transcription factor activity; GO:0009873,ethylene-activated signaling pathway; GO:0048527,lateral root development; GO:0048366,leaf development; GO:0009910,negative regulation of flower development; GO:0045892,negative regulation of transcription, DNA-templated; GO:0009741,response to brassinosteroid; GO:0006351,transcription, DN…	--	At1g13260	ref|XP_021976588.1|	RAV1_ARATH, RecName: Full=AP2/ERF and B3 domain-containing transcription factor RAV1; AltName: Full=Ethylene-responsive transcription factor RAV1; AltName: Full=Protein RELATED TO ABI3/VP1 1;	A0A251U2Q8_HELAN, SubName: Full=Putative AP2/B3 transcription factor family protein {ECO:0000313|EMBL:OTG17637.1};
TRINITY_DN246116_c0_g1	0	12.65	10.12	0	0	0	0	0	0	GO:0005634,nucleus; GO:0032993,protein-DNA complex; GO:0003677,DNA binding; GO:0003700,DNA binding transcription factor activity; GO:0003690,double-stranded DNA binding; GO:0000977,RNA polymerase II regulatory region sequence-specific DNA binding; GO:0043565,sequence-specific DNA binding; GO:0044212,transcription regulatory region DNA binding; GO:0009738,abscisic acid-activated signaling pathway;…	K16241: HY5; transcription factor HY5	Hs18702325	ref|XP_012076602.1|	HY5_ARATH, RecName: Full=Transcription factor HY5; AltName: Full=Protein LONG HYPOCOTYL 5; AltName: Full=bZIP transcription factor 56; Short=AtbZIP56;	A0A067KF35_JATCU, SubName: Full=Uncharacterized protein {ECO:0000313|EMBL:KDP33613.1};
TRINITY_DN246151_c0_g1	1.72	2.99	2.02	5.62	0	0.69	0	0	0	GO:0005634,nucleus; GO:0003700,DNA binding transcription factor activity; GO:0043565,sequence-specific DNA binding; GO:0009738,abscisic acid-activated signaling pathway; GO:0009740,gibberellic acid mediated signaling pathway; GO:0009788,negative regulation of abscisic acid-activated signaling pathway; GO:0009938,negative regulation of gibberellic acid mediated signaling pathway; GO:0045893,positi…	K13424: WRKY33; WRKY transcription factor 33	At2g38470	gb|KVH94894.1|	WRK24_ORYSI, RecName: Full=WRKY transcription factor WRKY24 {ECO:0000303|PubMed:16919842}; Short=OsWRKY24 {ECO:0000303|PubMed:16919842};	A0A103XQ97_CYNCS, SubName: Full=DNA-binding WRKY {ECO:0000313|EMBL:KVH94894.1};
TRINITY_DN246151_c1_g1	0	0	3.15	5.38	0	0	0	0	0	GO:0005634,nucleus; GO:0003700,DNA binding transcription factor activity; GO:0043565,sequence-specific DNA binding; GO:0009738,abscisic acid-activated signaling pathway; GO:0009740,gibberellic acid mediated signaling pathway; GO:0009788,negative regulation of abscisic acid-activated signaling pathway; GO:0009938,negative regulation of gibberellic acid mediated signaling pathway; GO:0045893,positi…	K13424: WRKY33; WRKY transcription factor 33	At2g38470	gb|KVH94894.1|	WRK24_ORYSJ, RecName: Full=WRKY transcription factor WRKY24 {ECO:0000303|PubMed:15047897}; Short=OsWRKY24 {ECO:0000303|PubMed:15047897};	A0A103XQ97_CYNCS, SubName: Full=DNA-binding WRKY {ECO:0000313|EMBL:KVH94894.1};
TRINITY_DN246512_c0_g1	3	0	0	2.69	9.84	4.85	6.17	8.91	0	GO:0005634,nucleus; GO:0003700,DNA binding transcription factor activity; GO:0043565,sequence-specific DNA binding; GO:0045893,positive regulation of transcription, DNA-templated; GO:0009737,response to abscisic acid; GO:0009414,response to water deprivation; GO:0006351,transcription, DNA-templated	--	At2g46680	gb|KVH89018.1|	ATHB7_ARATH, RecName: Full=Homeobox-leucine zipper protein ATHB-7; AltName: Full=HD-ZIP protein ATHB-7; AltName: Full=Homeodomain transcription factor ATHB-7;	A0A103XE09_CYNCS, SubName: Full=Helix-turn-helix motif-containing protein {ECO:0000313|EMBL:KVH89018.1};
TRINITY_DN246592_c0_g1	0	2.53	4.95	1.22	0	0	1.49	0	0	GO:0005634,nucleus; GO:0003700,DNA binding transcription factor activity; GO:0043565,sequence-specific DNA binding; GO:0042742,defense response to bacterium; GO:0050832,defense response to fungus; GO:0009864,induced systemic resistance, jasmonic acid mediated signaling pathway; GO:1900056,negative regulation of leaf senescence; GO:0045892,negative regulation of transcription, DNA-templated; GO:00…	--	At3g56400	gb|KVH95032.1|	WRK70_ARATH, RecName: Full=Probable WRKY transcription factor 70; AltName: Full=WRKY DNA-binding protein 70;	A0A124SCW0_CYNCS, SubName: Full=DNA-binding WRKY {ECO:0000313|EMBL:KVH95032.1};
TRINITY_DN246959_c0_g1	8.58	0	0.22	1.96	1.71	6.46	0	1.82	0	GO:0005634,nucleus; GO:0001046,core promoter sequence-specific DNA binding; GO:0046983,protein dimerization activity; GO:0001228,transcriptional activator activity, RNA polymerase II transcription regulatory region sequence-specific DNA binding; GO:0006366,transcription by RNA polymerase II	K05765: CFL; cofilin	At3g20640	gb|KVH97498.1|	BH111_ARATH, RecName: Full=Transcription factor bHLH111; AltName: Full=Basic helix-loop-helix protein 111; Short=AtbHLH111; Short=bHLH 111; AltName: Full=Transcription factor EN 66; AltName: Full=bHLH transcription factor bHLH111;	A0A103XV78_CYNCS, SubName: Full=Myc-type, basic helix-loop-helix (BHLH) domain-containing protein {ECO:0000313|EMBL:KVH97498.1};
TRINITY_DN246959_c1_g1	2.57	0	0	0	8.77	0.92	0.85	0	0	GO:0005634,nucleus; GO:0001046,core promoter sequence-specific DNA binding; GO:0046983,protein dimerization activity; GO:0001228,transcriptional activator activity, RNA polymerase II transcription regulatory region sequence-specific DNA binding; GO:0006366,transcription by RNA polymerase II	K05765: CFL; cofilin	At3g20640	gb|KVH97498.1|	BH111_ARATH, RecName: Full=Transcription factor bHLH111; AltName: Full=Basic helix-loop-helix protein 111; Short=AtbHLH111; Short=bHLH 111; AltName: Full=Transcription factor EN 66; AltName: Full=bHLH transcription factor bHLH111;	A0A103XV78_CYNCS, SubName: Full=Myc-type, basic helix-loop-helix (BHLH) domain-containing protein {ECO:0000313|EMBL:KVH97498.1};
TRINITY_DN247240_c0_g1	0	0	61.15	0	0	0	0	0	0	GO:0005634,nucleus; GO:0032993,protein-DNA complex; GO:0003677,DNA binding; GO:0003700,DNA binding transcription factor activity; GO:0003690,double-stranded DNA binding; GO:0000977,RNA polymerase II regulatory region sequence-specific DNA binding; GO:0043565,sequence-specific DNA binding; GO:0044212,transcription regulatory region DNA binding; GO:0009738,abscisic acid-activated signaling pathway;…	--	YFL031w	gb|POE58646.1|	HY5_ARATH, RecName: Full=Transcription factor HY5; AltName: Full=Protein LONG HYPOCOTYL 5; AltName: Full=bZIP transcription factor 56; Short=AtbZIP56;	--
TRINITY_DN248417_c0_g1	1.07	1.38	0	8.56	0	2.77	0	2.23	1	GO:0005634,nucleus; GO:0003700,DNA binding transcription factor activity; GO:0000981,RNA polymerase II transcription factor activity, sequence-specific DNA binding; GO:0043565,sequence-specific DNA binding; GO:0001135,transcription factor activity, RNA polymerase II transcription factor recruiting; GO:0044212,transcription regulatory region DNA binding; GO:0030154,cell differentiation; GO:0045893…	--	At2g31180	ref|XP_022034997.1|	MYB14_ARATH, RecName: Full=Transcription factor MYB14 {ECO:0000303|PubMed:9839469}; AltName: Full=Myb-related protein 14 {ECO:0000303|PubMed:9839469}; Short=AtMYB14 {ECO:0000303|PubMed:9839469}; Short=MYB14At {ECO:0000303|PubMed:9839469};	A0A251V0C5_HELAN, SubName: Full=Putative homeodomain-like protein {ECO:0000313|EMBL:OTG28566.1};
TRINITY_DN248670_c0_g1	0.43	0	0	3.67	5.35	1.85	0.43	0.41	2.25	GO:0005634,nucleus; GO:0003677,DNA binding; GO:0003700,DNA binding transcription factor activity; GO:0009873,ethylene-activated signaling pathway; GO:0006351,transcription, DNA-templated	--	At4g13620	gb|KVI08296.1|	ERF62_ARATH, RecName: Full=Ethylene-responsive transcription factor ERF062;	A0A124SH34_CYNCS, SubName: Full=AP2/ERF domain-containing protein {ECO:0000313|EMBL:KVI08296.1};
TRINITY_DN249054_c0_g1	69.28	21.15	13.71	118.09	61.61	81.47	61.5	89.54	109.3	GO:0009507,chloroplast; GO:0005634,nucleus; GO:0005681,spliceosomal complex; GO:0003700,DNA binding transcription factor activity; GO:0000981,RNA polymerase II transcription factor activity, sequence-specific DNA binding; GO:0043565,sequence-specific DNA binding; GO:0001135,transcription factor activity, RNA polymerase II transcription factor recruiting; GO:0044212,transcription regulatory region…	K12860: CDC5L, CDC5, CEF1; pre-mRNA-splicing factor CDC5/CEF1	At1g09770	gb|KVI04792.1|	CDC5L_ARATH, RecName: Full=Cell division cycle 5-like protein; Short=Cdc5-like protein; AltName: Full=Atypical R2R3-MYB transcription factor CDC5; AltName: Full=MOS4-associated complex protein 1; Short=MAC protein 1; AltName: Full=Protein MYB DOMAIN CELL DIVISION CYCLE 5; Short=AtMYBCD5;	A0A103Y943_CYNCS, SubName: Full=Uncharacterized protein {ECO:0000313|EMBL:KVI04792.1};
TRINITY_DN249054_c0_g3	4.08	17.94	3.37	7.82	120.43	2.31	8.09	4.25	15.51	GO:0009507,chloroplast; GO:0005634,nucleus; GO:0005681,spliceosomal complex; GO:0003700,DNA binding transcription factor activity; GO:0000981,RNA polymerase II transcription factor activity, sequence-specific DNA binding; GO:0043565,sequence-specific DNA binding; GO:0001135,transcription factor activity, RNA polymerase II transcription factor recruiting; GO:0044212,transcription regulatory region…	K12860: CDC5L, CDC5, CEF1; pre-mRNA-splicing factor CDC5/CEF1	At1g09770	gb|KVI04792.1|	CDC5L_ARATH, RecName: Full=Cell division cycle 5-like protein; Short=Cdc5-like protein; AltName: Full=Atypical R2R3-MYB transcription factor CDC5; AltName: Full=MOS4-associated complex protein 1; Short=MAC protein 1; AltName: Full=Protein MYB DOMAIN CELL DIVISION CYCLE 5; Short=AtMYBCD5;	A0A103Y943_CYNCS, SubName: Full=Uncharacterized protein {ECO:0000313|EMBL:KVI04792.1};
TRINITY_DN249465_c0_g1	0	0	0	0	0	3.23	0	0	0	GO:0005634,nucleus; GO:0003677,DNA binding; GO:0003700,DNA binding transcription factor activity; GO:0009873,ethylene-activated signaling pathway; GO:0006351,transcription, DNA-templated	--	At2g23340	gb|KVH87879.1|	ERF08_ARATH, RecName: Full=Ethylene-responsive transcription factor ERF008;	A0A118JRP7_CYNCS, SubName: Full=Uncharacterized protein {ECO:0000313|EMBL:KVH87879.1};
TRINITY_DN249465_c2_g1	9.65	1.84	0.45	12.47	4.49	0	3.4	5.47	5.25	GO:0005634,nucleus; GO:0003677,DNA binding; GO:0003700,DNA binding transcription factor activity; GO:0009873,ethylene-activated signaling pathway; GO:0006351,transcription, DNA-templated	--	At2g23340	gb|KVH87879.1|	ERF08_ARATH, RecName: Full=Ethylene-responsive transcription factor ERF008;	A0A118JRP7_CYNCS, SubName: Full=Uncharacterized protein {ECO:0000313|EMBL:KVH87879.1};
TRINITY_DN249896_c0_g1	208.7	384.45	156.91	50.85	35.08	74.78	13.62	30.18	50.52	GO:0005634,nucleus; GO:0000981,RNA polymerase II transcription factor activity, sequence-specific DNA binding; GO:0043565,sequence-specific DNA binding; GO:0001135,transcription factor activity, RNA polymerase II transcription factor recruiting; GO:0044212,transcription regulatory region DNA binding; GO:0030154,cell differentiation; GO:0045893,positive regulation of transcription, DNA-templated; …	--	At1g18570	ref|XP_022011852.1|	MYB4_ORYSJ, RecName: Full=Transcription factor MYB4 {ECO:0000305}; AltName: Full=Myb-related protein 4 {ECO:0000305}; Short=OsMyb4 {ECO:0000303|PubMed:14675437}; AltName: Full=Transcription factor RLTR1 {ECO:0000312|EMBL:AAP92750.1};	A0A251S8B6_HELAN, SubName: Full=Putative homeodomain-like protein {ECO:0000313|EMBL:OTF94993.1};
TRINITY_DN249989_c0_g1	0	9.2	31.47	0	0	0	0	0	0	GO:0005634,nucleus; GO:0003700,DNA binding transcription factor activity; GO:0000977,RNA polymerase II regulatory region sequence-specific DNA binding; GO:0009585,red, far-red light phototransduction; GO:0006355,regulation of transcription, DNA-templated; GO:0006351,transcription, DNA-templated	K16241: HY5; transcription factor HY5	YDR259c	ref|XP_009381123.1|	HY5_SOLLC, RecName: Full=Transcription factor HY5; AltName: Full=LeHY5; AltName: Full=tHY5;	A0A1D1YDS8_9ARAE, SubName: Full=AP-1-like transcription factor {ECO:0000313|EMBL:JAT52782.1};
TRINITY_DN250216_c0_g1	0	0	0	2.93	2.78	18.46	7.87	0	1.25	GO:0005634,nucleus; GO:0003677,DNA binding; GO:0003700,DNA binding transcription factor activity; GO:0046983,protein dimerization activity; GO:0006355,regulation of transcription, DNA-templated; GO:0006351,transcription, DNA-templated	--	At3g07340	gb|KVH94253.1|	BH062_ARATH, RecName: Full=Transcription factor bHLH62; AltName: Full=Basic helix-loop-helix protein 62; Short=AtbHLH62; Short=bHLH 62; AltName: Full=Transcription factor EN 85; AltName: Full=bHLH transcription factor bHLH062;	A0A103XP00_CYNCS, SubName: Full=Myc-type, basic helix-loop-helix (BHLH) domain-containing protein {ECO:0000313|EMBL:KVH94253.1};
TRINITY_DN250343_c0_g1	9.01	6.9	1.57	11.74	15.83	6	0	26.33	23.26	GO:0005634,nucleus; GO:0001046,core promoter sequence-specific DNA binding; GO:0003700,DNA binding transcription factor activity; GO:0046983,protein dimerization activity; GO:0001228,transcriptional activator activity, RNA polymerase II transcription regulatory region sequence-specific DNA binding; GO:0042335,cuticle development; GO:0006355,regulation of transcription, DNA-templated; GO:0006366,t…	K04733: IRAK4; interleukin-1 receptor-associated kinase 4 [EC:2.7.11.1]	At1g35460	gb|PLY92980.1|	BH080_ARATH, RecName: Full=Transcription factor bHLH80; AltName: Full=Basic helix-loop-helix protein 80; Short=AtbHLH80; Short=bHLH 80; AltName: Full=Transcription factor EN 71; AltName: Full=bHLH transcription factor bHLH080;	A0A251TXW6_HELAN, SubName: Full=Putative basic helix-loop-helix (BHLH) DNA-binding superfamily protein {ECO:0000313|EMBL:OTG15412.1};
TRINITY_DN250343_c0_g2	0	0	0	0	0	0	16.6	0	0	GO:0005634,nucleus; GO:0001046,core promoter sequence-specific DNA binding; GO:0003700,DNA binding transcription factor activity; GO:0046983,protein dimerization activity; GO:0001228,transcriptional activator activity, RNA polymerase II transcription regulatory region sequence-specific DNA binding; GO:0042335,cuticle development; GO:0006355,regulation of transcription, DNA-templated; GO:0006366,t…	K04733: IRAK4; interleukin-1 receptor-associated kinase 4 [EC:2.7.11.1]	At1g35460	gb|PLY92980.1|	BH080_ARATH, RecName: Full=Transcription factor bHLH80; AltName: Full=Basic helix-loop-helix protein 80; Short=AtbHLH80; Short=bHLH 80; AltName: Full=Transcription factor EN 71; AltName: Full=bHLH transcription factor bHLH080;	A0A251TXW6_HELAN, SubName: Full=Putative basic helix-loop-helix (BHLH) DNA-binding superfamily protein {ECO:0000313|EMBL:OTG15412.1};
TRINITY_DN250447_c0_g1	0	11.27	28.1	0	0	0	0	0	0	GO:0005672,transcription factor TFIIA complex; GO:0017025,TBP-class protein binding; GO:0003713,transcription coactivator activity; GO:0051091,positive regulation of DNA binding transcription factor activity; GO:0045944,positive regulation of transcription by RNA polymerase II; GO:0051123,RNA polymerase II transcriptional preinitiation complex assembly	K03123: TFIIA2, GTF2A2, TOA2; transcription initiation factor TFIIA small subunit	At4g24440	ref|XP_021284071.1|	T2AG_ARATH, RecName: Full=Transcription initiation factor IIA subunit 2; AltName: Full=General transcription factor IIA subunit 2; AltName: Full=Transcription initiation factor IIA gamma chain; Short=TFIIA-gamma;	A0A0D3DMQ8_BRAOL, RecName: Full=Transcription initiation factor IIA subunit 2 {ECO:0000256|PIRNR:PIRNR009415};
TRINITY_DN250599_c0_g1	0	2.07	7.19	0	0	0	0	0	0	GO:0005634,nucleus; GO:0006355,regulation of transcription, DNA-templated; GO:0006351,transcription, DNA-templated	--	At5g14270	ref|XP_020102711.1|	GTE9_ARATH, RecName: Full=Transcription factor GTE9; AltName: Full=BROMODOMAIN AND EXTRATERMINAL DOMAIN PROTEIN 9; Short=AtBET9; AltName: Full=Bromodomain-containing protein GTE9; AltName: Full=Protein GLOBAL TRANSCRIPTION FACTOR GROUP E9;	A0A199UQ22_ANACO, SubName: Full=Transcription factor GTE3, chloroplastic {ECO:0000313|EMBL:OAY66746.1};
TRINITY_DN251058_c0_g1	4.08	0	0	4.89	0	8.77	0	0	1.25	GO:0005634,nucleus; GO:0003700,DNA binding transcription factor activity; GO:0043565,sequence-specific DNA binding; GO:0045893,positive regulation of transcription, DNA-templated; GO:0009737,response to abscisic acid; GO:0009414,response to water deprivation; GO:0006351,transcription, DNA-templated	--	At2g46680	gb|KVH89018.1|	ATHB7_ARATH, RecName: Full=Homeobox-leucine zipper protein ATHB-7; AltName: Full=HD-ZIP protein ATHB-7; AltName: Full=Homeodomain transcription factor ATHB-7;	A0A103XE09_CYNCS, SubName: Full=Helix-turn-helix motif-containing protein {ECO:0000313|EMBL:KVH89018.1};
TRINITY_DN251577_c0_g1	0	0	0	3.18	3.42	2.08	1.06	0	2.5	GO:0005634,nucleus; GO:0003700,DNA binding transcription factor activity; GO:0000981,RNA polymerase II transcription factor activity, sequence-specific DNA binding; GO:0043565,sequence-specific DNA binding; GO:0001135,transcription factor activity, RNA polymerase II transcription factor recruiting; GO:0044212,transcription regulatory region DNA binding; GO:0030154,cell differentiation; GO:0048527…	--	At3g50060	gb|KVI06624.1|	MYB77_ARATH, RecName: Full=Transcription factor MYB77 {ECO:0000303|PubMed:11597504}; AltName: Full=Myb-related protein 77 {ECO:0000303|PubMed:11597504}; Short=AtMYB77 {ECO:0000303|PubMed:11597504}; AltName: Full=Myb-related protein R2 {ECO:0000303|PubMed:9678577}; Short=AtMYBR2 {ECO:0000303|PubMed:9678577};	A0A103YCM6_CYNCS, SubName: Full=Homeodomain-like protein {ECO:0000313|EMBL:KVI06624.1};
TRINITY_DN251992_c0_g1	0	16.1	0	0	0	0	0	0	0	GO:0005634,nucleus; GO:0003700,DNA binding transcription factor activity; GO:0043565,sequence-specific DNA binding; GO:0006952,defense response; GO:0006351,transcription, DNA-templated	K13424: WRKY33; WRKY transcription factor 33	At5g15130	gb|KVH96144.1|	WRK72_ARATH, RecName: Full=Probable WRKY transcription factor 72; AltName: Full=WRKY DNA-binding protein 72;	A0A118JXM0_CYNCS, SubName: Full=DNA-binding WRKY {ECO:0000313|EMBL:KVH96144.1};
TRINITY_DN251992_c0_g2	3.22	5.98	13.71	0	0	0	0	0	0	GO:0005634,nucleus; GO:0003700,DNA binding transcription factor activity; GO:0043565,sequence-specific DNA binding; GO:0006952,defense response; GO:0006351,transcription, DNA-templated	K13424: WRKY33; WRKY transcription factor 33	At5g15130	gb|KVH96144.1|	WRK72_ARATH, RecName: Full=Probable WRKY transcription factor 72; AltName: Full=WRKY DNA-binding protein 72;	A0A118JXM0_CYNCS, SubName: Full=DNA-binding WRKY {ECO:0000313|EMBL:KVH96144.1};
TRINITY_DN252467_c0_g1	8.79	0	0	3.67	0	1.62	17.24	0	3.5	GO:0005634,nucleus; GO:0003700,DNA binding transcription factor activity; GO:0000981,RNA polymerase II transcription factor activity, sequence-specific DNA binding; GO:0043565,sequence-specific DNA binding; GO:0001135,transcription factor activity, RNA polymerase II transcription factor recruiting; GO:0044212,transcription regulatory region DNA binding; GO:0030154,cell differentiation; GO:0009908…	--	At3g61250	ref|XP_022035795.1|	MYB17_ARATH, RecName: Full=Transcription factor MYB41 {ECO:0000305}; AltName: Full=Myb-related protein 41 {ECO:0000303|PubMed:11597504}; Short=AtMYB41 {ECO:0000303|PubMed:11597504}; AltName: Full=Protein LATE MERISTEM IDENTITY 2;	A0A251SYW6_HELAN, SubName: Full=Putative myb domain protein 17 {ECO:0000313|EMBL:OTG03642.1};
TRINITY_DN25279_c0_g1	43.33	2.76	0	56.97	0	26.54	0	0	13.76	GO:0005634,nucleus; GO:0003700,DNA binding transcription factor activity; GO:0000981,RNA polymerase II transcription factor activity, sequence-specific DNA binding; GO:0043565,sequence-specific DNA binding; GO:0001135,transcription factor activity, RNA polymerase II transcription factor recruiting; GO:0044212,transcription regulatory region DNA binding; GO:0030154,cell differentiation; GO:0007275…	--	At5g65790	ref|XP_021982183.1|	RAX3_ARATH, RecName: Full=Transcription factor RAX3; AltName: Full=Myb-related protein 84; Short=AtMYB84; AltName: Full=Protein REGULATOR OF AXILLARY MERISTEMS 3;	A0A251TUL1_HELAN, SubName: Full=Putative homeodomain-like protein {ECO:0000313|EMBL:OTG14830.1};
TRINITY_DN253633_c0_g1	151.21	132.9	113.3	319.79	70.16	234.96	76.82	219.99	195.59	GO:0005634,nucleus; GO:0003700,DNA binding transcription factor activity; GO:0000978,RNA polymerase II proximal promoter sequence-specific DNA binding; GO:0044212,transcription regulatory region DNA binding; GO:0010055,atrichoblast differentiation; GO:0048527,lateral root development; GO:0000122,negative regulation of transcription by RNA polymerase II; GO:0043620,regulation of DNA-templated tran…	K13424: WRKY33; WRKY transcription factor 33	At5g13080	gb|KVH95707.1|	WRK75_ARATH, RecName: Full=Probable WRKY transcription factor 75; AltName: Full=WRKY DNA-binding protein 75;	A0A124SD36_CYNCS, SubName: Full=DNA-binding WRKY {ECO:0000313|EMBL:KVH95707.1};
TRINITY_DN253634_c0_g1	0	2.99	4.95	0	0	0	0	0	0	GO:0005634,nucleus; GO:0005667,transcription factor complex; GO:0003682,chromatin binding; GO:0003700,DNA binding transcription factor activity; GO:0000977,RNA polymerase II regulatory region sequence-specific DNA binding; GO:0001085,RNA polymerase II transcription factor binding; GO:0044212,transcription regulatory region DNA binding; GO:0001228,transcriptional activator activity, RNA polymerase…	--	--	gb|POF11641.1|	GAT20_ARATH, RecName: Full=GATA transcription factor 20;	V4MDP8_EUTSA, SubName: Full=Uncharacterized protein {ECO:0000313|EMBL:ESQ50613.1};
TRINITY_DN253640_c0_g1	0	0	0	0	16.26	0	1.92	0	0	GO:0005634,nucleus; GO:0003677,DNA binding; GO:0003700,DNA binding transcription factor activity; GO:0046983,protein dimerization activity; GO:0048462,carpel formation; GO:0080126,ovary septum development; GO:0006355,regulation of transcription, DNA-templated; GO:0006351,transcription, DNA-templated; GO:0010500,transmitting tissue development	--	At3g50330	gb|PLY77525.1|	HEC2_ARATH, RecName: Full=Transcription factor HEC2; AltName: Full=Basic helix-loop-helix protein 37; Short=AtbHLH37; Short=bHLH 37; AltName: Full=Protein HECATE 2; AltName: Full=Transcription factor EN 117; AltName: Full=bHLH transcription factor bHLH037;	A0A118K5G6_CYNCS, SubName: Full=Myc-type, basic helix-loop-helix (BHLH) domain-containing protein {ECO:0000313|EMBL:KVI09043.1};
TRINITY_DN253640_c0_g2	0	0	0	0	35.72	0	0	0	0	GO:0005634,nucleus; GO:0003677,DNA binding; GO:0003700,DNA binding transcription factor activity; GO:0046983,protein dimerization activity; GO:0006355,regulation of transcription, DNA-templated; GO:0006351,transcription, DNA-templated	--	At3g21330	gb|KVI09043.1|	BH087_ARATH, RecName: Full=Transcription factor bHLH87; AltName: Full=Basic helix-loop-helix protein 87; Short=AtbHLH87; Short=bHLH 87; AltName: Full=Transcription factor EN 121; AltName: Full=bHLH transcription factor bHLH087;	A0A118K5G6_CYNCS, SubName: Full=Myc-type, basic helix-loop-helix (BHLH) domain-containing protein {ECO:0000313|EMBL:KVI09043.1};
TRINITY_DN253640_c1_g1	22.52	0	0	331.52	54.98	83.32	27.02	70.9	63.53	GO:0005634,nucleus; GO:0003677,DNA binding; GO:0003700,DNA binding transcription factor activity; GO:0046983,protein dimerization activity; GO:0048462,carpel formation; GO:0080126,ovary septum development; GO:0006355,regulation of transcription, DNA-templated; GO:0006351,transcription, DNA-templated; GO:0010500,transmitting tissue development	--	At3g50330	gb|KVI02690.1|	HEC2_ARATH, RecName: Full=Transcription factor HEC2; AltName: Full=Basic helix-loop-helix protein 37; Short=AtbHLH37; Short=bHLH 37; AltName: Full=Protein HECATE 2; AltName: Full=Transcription factor EN 117; AltName: Full=bHLH transcription factor bHLH037;	A0A103Y540_CYNCS, SubName: Full=Myc-type, basic helix-loop-helix (BHLH) domain-containing protein {ECO:0000313|EMBL:KVI02690.1};
TRINITY_DN253640_c1_g2	1.72	0	0	1.96	6.42	1.62	1.49	3.24	6.25	GO:0005634,nucleus; GO:0003677,DNA binding; GO:0003700,DNA binding transcription factor activity; GO:0046983,protein dimerization activity; GO:0048462,carpel formation; GO:0080126,ovary septum development; GO:0006355,regulation of transcription, DNA-templated; GO:0006351,transcription, DNA-templated; GO:0010500,transmitting tissue development	--	At3g50330	gb|KVI02690.1|	HEC2_ARATH, RecName: Full=Transcription factor HEC2; AltName: Full=Basic helix-loop-helix protein 37; Short=AtbHLH37; Short=bHLH 37; AltName: Full=Protein HECATE 2; AltName: Full=Transcription factor EN 117; AltName: Full=bHLH transcription factor bHLH037;	A0A103Y540_CYNCS, SubName: Full=Myc-type, basic helix-loop-helix (BHLH) domain-containing protein {ECO:0000313|EMBL:KVI02690.1};
TRINITY_DN254015_c1_g2	0	0.46	18.66	0	0	0	0	0	0	GO:0005737,cytoplasm; GO:0005634,nucleus; GO:0046872,metal ion binding; GO:0017025,TBP-class protein binding; GO:0070897,DNA-templated transcriptional preinitiation complex assembly; GO:0006355,regulation of transcription, DNA-templated	K03124: TFIIB, GTF2B, SUA7, tfb; transcription initiation factor TFIIB	SPAC16E8.16	gb|POF04196.1|	TF2B2_ARATH, RecName: Full=Transcription initiation factor IIB-2; AltName: Full=General transcription factor TFIIB-2; Short=AtTFIIB2;	A0A1D1YK01_9ARAE, SubName: Full=Transcription initiation factor IIB {ECO:0000313|EMBL:JAT54952.1};
TRINITY_DN254304_c0_g1	0	3.91	0	0	13.26	0	17.87	0	45.02	GO:0005634,nucleus; GO:0005667,transcription factor complex; GO:0003682,chromatin binding; GO:0000977,RNA polymerase II regulatory region sequence-specific DNA binding; GO:0001085,RNA polymerase II transcription factor binding; GO:0001228,transcriptional activator activity, RNA polymerase II transcription regulatory region sequence-specific DNA binding; GO:0008270,zinc ion binding; GO:0030154,cel…	--	At4g24470	gb|KVI06819.1|	GAT25_ARATH, RecName: Full=GATA transcription factor 25; AltName: Full=Protein TIFY 1; AltName: Full=Protein ZIM;	A0A103YCZ3_CYNCS, SubName: Full=CCT domain-containing protein {ECO:0000313|EMBL:KVI06819.1};
TRINITY_DN254304_c0_g2	18.88	4.14	2.7	59.9	39.36	26.54	18.94	37.27	3.5	GO:0005634,nucleus; GO:0005667,transcription factor complex; GO:0003682,chromatin binding; GO:0000977,RNA polymerase II regulatory region sequence-specific DNA binding; GO:0001085,RNA polymerase II transcription factor binding; GO:0001228,transcriptional activator activity, RNA polymerase II transcription regulatory region sequence-specific DNA binding; GO:0008270,zinc ion binding; GO:0030154,cel…	--	At4g24470	gb|KVI06819.1|	GAT25_ARATH, RecName: Full=GATA transcription factor 25; AltName: Full=Protein TIFY 1; AltName: Full=Protein ZIM;	A0A103YCZ3_CYNCS, SubName: Full=CCT domain-containing protein {ECO:0000313|EMBL:KVI06819.1};
TRINITY_DN254506_c0_g1	23.16	33.8	85.65	31.29	11.55	10.62	22.13	1.42	14.01	GO:0005634,nucleus; GO:0003700,DNA binding transcription factor activity; GO:0042802,identical protein binding; GO:0000981,RNA polymerase II transcription factor activity, sequence-specific DNA binding; GO:0043565,sequence-specific DNA binding; GO:0006355,regulation of transcription, DNA-templated; GO:0006351,transcription, DNA-templated	--	At5g01380	gb|KVI11438.1|	TGT3A_ARATH, RecName: Full=Trihelix transcription factor GT-3a; AltName: Full=Trihelix DNA-binding protein GT-3a;	A0A103YLU9_CYNCS, SubName: Full=Myb-like domain-containing protein {ECO:0000313|EMBL:KVI11438.1};
TRINITY_DN254506_c0_g2	8.37	115.66	93.97	31.29	0	17.31	9.36	35.04	38.02	GO:0005634,nucleus; GO:0003700,DNA binding transcription factor activity; GO:0042802,identical protein binding; GO:0000981,RNA polymerase II transcription factor activity, sequence-specific DNA binding; GO:0043565,sequence-specific DNA binding; GO:0006355,regulation of transcription, DNA-templated; GO:0006351,transcription, DNA-templated	--	At5g01380	gb|KVI11438.1|	TGT3A_ARATH, RecName: Full=Trihelix transcription factor GT-3a; AltName: Full=Trihelix DNA-binding protein GT-3a;	A0A103YLU9_CYNCS, SubName: Full=Myb-like domain-containing protein {ECO:0000313|EMBL:KVI11438.1};
TRINITY_DN254714_c0_g1	0	0	6.97	0	0	0	0	0	0	GO:0005634,nucleus; GO:0046872,metal ion binding; GO:0043565,sequence-specific DNA binding; GO:0009738,abscisic acid-activated signaling pathway; GO:0006952,defense response; GO:0009788,negative regulation of abscisic acid-activated signaling pathway; GO:0045892,negative regulation of transcription, DNA-templated; GO:0045893,positive regulation of transcription, DNA-templated; GO:1900150,regulati…	--	SPAC25B8.19c	gb|POF16782.1|	YY1_ARATH, RecName: Full=Zinc finger transcription factor YY1 {ECO:0000303|PubMed:22508367}; AltName: Full=Protein YIN YANG 1 {ECO:0000303|PubMed:22508367}; Short=AtYY1 {ECO:0000303|PubMed:22508367};	A0A1D1XNG1_9ARAE, SubName: Full=Zinc finger protein C25B8.19c {ECO:0000313|EMBL:JAT43926.1};
TRINITY_DN254850_c0_g1	0	0	31.92	0	0	0	0	0	0	GO:0006355,regulation of transcription, DNA-templated; GO:0009651,response to salt stress; GO:0006351,transcription, DNA-templated	K01527: EGD1, BTF3; nascent polypeptide-associated complex subunit beta	Hs16159637	ref|XP_011395859.1|	BTF3_ARATH, RecName: Full=Basic transcription factor 3 {ECO:0000303|PubMed:2320128}; Short=AtBTF3 {ECO:0000303|PubMed:2320128}; AltName: Full=Nascent polypeptide-associated complex subunit beta {ECO:0000255|RuleBase:RU361272};	T0RQ17_9STRA, RecName: Full=Nascent polypeptide-associated complex subunit beta {ECO:0000256|RuleBase:RU361272};
TRINITY_DN255504_c1_g1	0	17.94	0	0	0	9.69	0	0	0	GO:0005634,nucleus; GO:0003700,DNA binding transcription factor activity; GO:0000981,RNA polymerase II transcription factor activity, sequence-specific DNA binding; GO:0043565,sequence-specific DNA binding; GO:0001135,transcription factor activity, RNA polymerase II transcription factor recruiting; GO:0044212,transcription regulatory region DNA binding; GO:0030154,cell differentiation; GO:0006357…	--	At3g23250	emb|CAD87009.1|	MYB15_ARATH, RecName: Full=Transcription factor MYB15 {ECO:0000305}; AltName: Full=Myb-related protein 15 {ECO:0000305}; Short=AtMYB15 {ECO:0000312|EMBL:CAA74603.1}; AltName: Full=Myb-related protein Y19 {ECO:0000305}; Short=AtY19 {ECO:0000303|PubMed:8980549};	Q70RD1_GERHY, SubName: Full=MYB9A protein {ECO:0000313|EMBL:CAD87009.1};
TRINITY_DN255531_c0_g1	0	5.06	8.32	0	0	0	0	0	0	GO:0005634,nucleus; GO:0047627,adenylylsulfatase activity; GO:0005524,ATP binding; GO:0003677,DNA binding; GO:0046872,metal ion binding; GO:0046983,protein dimerization activity; GO:0006260,DNA replication; GO:0009150,purine ribonucleotide metabolic process; GO:0006355,regulation of transcription, DNA-templated; GO:0006790,sulfur compound metabolic process; GO:0006351,transcription, DNA-templated	--	At5g01310_2	dbj|GAX73172.1|	BH140_ARATH, RecName: Full=Transcription factor bHLH140; AltName: Full=Basic helix-loop-helix protein 140; Short=AtbHLH140; Short=bHLH 140; AltName: Full=Transcription factor EN 122; AltName: Full=bHLH transcription factor bHLH140;	A0A250WR76_9CHLO, SubName: Full=Uncharacterized protein {ECO:0000313|EMBL:GAX73172.1};
TRINITY_DN255720_c0_g1	0	0	0	0	4.49	0	0	0	0	GO:0005634,nucleus; GO:0003700,DNA binding transcription factor activity; GO:0000981,RNA polymerase II transcription factor activity, sequence-specific DNA binding; GO:0043565,sequence-specific DNA binding; GO:0001135,transcription factor activity, RNA polymerase II transcription factor recruiting; GO:0044212,transcription regulatory region DNA binding; GO:0030154,cell differentiation; GO:0006357…	--	At3g30210	gb|PLY97055.1|	MYB59_ARATH, RecName: Full=Transcription factor MYB59; AltName: Full=Myb-related protein 59; Short=AtMYB59;	A0A251TYM8_HELAN, SubName: Full=Putative myb protein {ECO:0000313|EMBL:OTG15833.1};
TRINITY_DN255791_c0_g1	0.43	0	0	2.44	0	0	0	3.24	1	GO:0005737,cytoplasm; GO:0005634,nucleus; GO:0003700,DNA binding transcription factor activity; GO:0043565,sequence-specific DNA binding; GO:0004871,signal transducer activity; GO:0009640,photomorphogenesis; GO:0006355,regulation of transcription, DNA-templated; GO:0006351,transcription, DNA-templated	K14494: DELLA; DELLA protein	At5g48150	gb|KVI10634.1|	PAT1_ARATH, RecName: Full=Scarecrow-like transcription factor PAT1; AltName: Full=GRAS family protein 29; Short=AtGRAS-29; AltName: Full=Protein PHYTOCHROME A SIGNAL TRANSDUCTION 1;	A0A103YK97_CYNCS, SubName: Full=Transcription factor GRAS {ECO:0000313|EMBL:KVI10634.1};
TRINITY_DN256055_c0_g1	0.86	0	0	3.91	4.49	0.46	1.7	5.27	2.25	GO:0005634,nucleus; GO:0003677,DNA binding; GO:0048262,determination of dorsal/ventral asymmetry; GO:0009908,flower development; GO:0006355,regulation of transcription, DNA-templated; GO:0006351,transcription, DNA-templated	K15397: KCS; 3-ketoacyl-CoA synthase [EC:2.3.1.199]	At5g05790	gb|KVI09902.1|	DIV_ANTMA, RecName: Full=Transcription factor DIVARICATA;	A0A118K608_CYNCS, SubName: Full=Homeodomain-like protein {ECO:0000313|EMBL:KVI09902.1};
TRINITY_DN256055_c0_g2	19.95	0.69	0.22	31.54	42.35	32.31	22.77	37.07	25.01	GO:0005634,nucleus; GO:0003677,DNA binding; GO:0048262,determination of dorsal/ventral asymmetry; GO:0009908,flower development; GO:0006355,regulation of transcription, DNA-templated; GO:0006351,transcription, DNA-templated	--	At5g05790	gb|KVI09902.1|	DIV_ANTMA, RecName: Full=Transcription factor DIVARICATA;	A0A118K608_CYNCS, SubName: Full=Homeodomain-like protein {ECO:0000313|EMBL:KVI09902.1};
TRINITY_DN256599_c1_g1	0	5.75	140.27	0	0	0	0	0	0	GO:0005634,nucleus; GO:0003700,DNA binding transcription factor activity; GO:0000981,RNA polymerase II transcription factor activity, sequence-specific DNA binding; GO:0043565,sequence-specific DNA binding; GO:0001135,transcription factor activity, RNA polymerase II transcription factor recruiting; GO:0044212,transcription regulatory region DNA binding; GO:0030154,cell differentiation; GO:0009960…	--	YDR026c	gb|POE78036.1|	MY118_ARATH, RecName: Full=Transcription factor MYB118 {ECO:0000303|PubMed:11597504}; AltName: Full=Myb-related protein 118 {ECO:0000303|PubMed:11597504}; Short=AtMYB118 {ECO:0000303|PubMed:11597504}; AltName: Full=Protein PLANT GROWTH ACTIVATOR 37 {ECO:0000303|PubMed:18695688};	A0A1Z5K7Y7_FISSO, SubName: Full=Myb-like DNA-binding protein REB1 {ECO:0000313|EMBL:GAX22336.1};
TRINITY_DN256914_c0_g1	27.45	0	0	69.43	80.65	29.54	1.49	0	2.75	GO:0005634,nucleus; GO:0003677,DNA binding; GO:0046983,protein dimerization activity; GO:0006355,regulation of transcription, DNA-templated; GO:0006351,transcription, DNA-templated	--	At4g29930	gb|KVI11838.1|	BH035_ARATH, RecName: Full=Transcription factor bHLH35; AltName: Full=Basic helix-loop-helix protein 35; Short=AtbHLH35; Short=bHLH 35; AltName: Full=Transcription factor EN 41; AltName: Full=bHLH transcription factor bHLH035;	A0A118K779_CYNCS, SubName: Full=Uncharacterized protein {ECO:0000313|EMBL:KVI11838.1};
TRINITY_DN256914_c0_g2	35.82	20	17.76	0	1.71	30.7	54.05	54.49	75.28	GO:0005634,nucleus; GO:0003677,DNA binding; GO:0046983,protein dimerization activity; GO:0006355,regulation of transcription, DNA-templated; GO:0006351,transcription, DNA-templated	--	At5g57150	gb|KVH93632.1|	BH035_ARATH, RecName: Full=Transcription factor bHLH35; AltName: Full=Basic helix-loop-helix protein 35; Short=AtbHLH35; Short=bHLH 35; AltName: Full=Transcription factor EN 41; AltName: Full=bHLH transcription factor bHLH035;	A0A103XMU5_CYNCS, SubName: Full=Myc-type, basic helix-loop-helix (BHLH) domain-containing protein {ECO:0000313|EMBL:KVH93632.1};
TRINITY_DN257019_c0_g1	323.45	138.88	73.28	420.76	458.63	426.3	288.54	342.14	440.7	GO:0009507,chloroplast; GO:0005829,cytosol; GO:0016592,mediator complex; GO:0005730,nucleolus; GO:0006355,regulation of transcription, DNA-templated	--	At4g25210	gb|PLY95289.1|	STKLS_ARATH, RecName: Full=GLABROUS1 enhancer-binding protein-like {ECO:0000303|PubMed:25877331}; AltName: Full=Mediator-associated protein 1 {ECO:0000303|PubMed:17560376}; AltName: Full=Protein GeBPL {ECO:0000303|PubMed:25877331}; AltName: Full=Storekeeper-like protein At4g25210 {ECO:0000305}; AltName: Full=Transcription factor At4g25210 {ECO:0000305};	A0A251ULI0_HELAN, SubName: Full=Putative DNA-binding storekeeper protein-related transcriptional regulator {ECO:0000313|EMBL:OTG23903.1};
TRINITY_DN257220_c0_g2	0	5.06	0	245.22	5.78	66.93	41.49	3.24	0	GO:0005634,nucleus; GO:0003677,DNA binding; GO:0003700,DNA binding transcription factor activity; GO:0009873,ethylene-activated signaling pathway; GO:0006351,transcription, DNA-templated	--	At1g19210	gb|PLY75119.1|	ERF17_ARATH, RecName: Full=Ethylene-responsive transcription factor ERF017;	A0A103XNZ1_CYNCS, SubName: Full=AP2/ERF domain-containing protein {ECO:0000313|EMBL:KVH94049.1};
TRINITY_DN257220_c0_g4	54.48	0	28.32	402.67	0	219.03	87.46	0	130.31	GO:0005634,nucleus; GO:0003677,DNA binding; GO:0003700,DNA binding transcription factor activity; GO:0009873,ethylene-activated signaling pathway; GO:0006351,transcription, DNA-templated	--	At1g19210	gb|PLY75119.1|	ERF17_ARATH, RecName: Full=Ethylene-responsive transcription factor ERF017;	A0A103XNZ1_CYNCS, SubName: Full=AP2/ERF domain-containing protein {ECO:0000313|EMBL:KVH94049.1};
TRINITY_DN257518_c0_g1	0	1.38	1.35	0	0	0	0	0	0	GO:0016602,CCAAT-binding factor complex; GO:0003677,DNA binding; GO:0003700,DNA binding transcription factor activity; GO:0006351,transcription, DNA-templated	K08064: NFYA; nuclear transcription factor Y, alpha	YGL237c	gb|POF26208.1|	NFYAA_ARATH, RecName: Full=Nuclear transcription factor Y subunit A-10; Short=AtNF-YA-10;	--
TRINITY_DN257833_c0_g1	30.67	0	0	34.72	0	49.62	44.69	40.11	63.78	GO:0005634,nucleus; GO:0003677,DNA binding; GO:0003700,DNA binding transcription factor activity; GO:0046983,protein dimerization activity; GO:0010047,fruit dehiscence; GO:0006351,transcription, DNA-templated	K04733: IRAK4; interleukin-1 receptor-associated kinase 4 [EC:2.7.11.1]	At5g67110	gb|KVI06677.1|	ALC_ARATH, RecName: Full=Transcription factor ALC; AltName: Full=Basic helix-loop-helix protein 73; Short=AtbHLH73; Short=bHLH 73; AltName: Full=Protein ALCATRAZ; AltName: Full=Transcription factor EN 98; AltName: Full=bHLH transcription factor bHLH073;	A0A124SGK4_CYNCS, SubName: Full=Basic helix-loop-helix leucine zipper transcription factor {ECO:0000313|EMBL:KVI06677.1};
TRINITY_DN257833_c0_g2	15.44	5.98	2.47	63.81	105.03	39.47	27.02	63.61	21.26	GO:0005634,nucleus; GO:0003677,DNA binding; GO:0003700,DNA binding transcription factor activity; GO:0046983,protein dimerization activity; GO:0010047,fruit dehiscence; GO:0006351,transcription, DNA-templated	K04733: IRAK4; interleukin-1 receptor-associated kinase 4 [EC:2.7.11.1]	At5g67110	gb|KVI06677.1|	ALC_ARATH, RecName: Full=Transcription factor ALC; AltName: Full=Basic helix-loop-helix protein 73; Short=AtbHLH73; Short=bHLH 73; AltName: Full=Protein ALCATRAZ; AltName: Full=Transcription factor EN 98; AltName: Full=bHLH transcription factor bHLH073;	A0A124SGK4_CYNCS, SubName: Full=Basic helix-loop-helix leucine zipper transcription factor {ECO:0000313|EMBL:KVI06677.1};
TRINITY_DN259081_c0_g1	2.79	0	0	0	12.83	0	0	0	0	GO:0005737,cytoplasm; GO:0005634,nucleus; GO:0003700,DNA binding transcription factor activity; GO:0043565,sequence-specific DNA binding; GO:0044212,transcription regulatory region DNA binding; GO:0006351,transcription, DNA-templated	--	At4g36730	gb|KVH95126.1|	GBF1_ARATH, RecName: Full=G-box-binding factor 1; Short=AtGBF1; AltName: Full=bZIP transcription factor 41; Short=AtbZIP41;	A0A118JWE9_CYNCS, SubName: Full=Basic-leucine zipper domain-containing protein {ECO:0000313|EMBL:KVH95126.1};
TRINITY_DN259081_c0_g2	0.86	0.69	0	6.85	5.13	2.08	8.94	11.14	4.25	GO:0005737,cytoplasm; GO:0005634,nucleus; GO:0003700,DNA binding transcription factor activity; GO:0043565,sequence-specific DNA binding; GO:0044212,transcription regulatory region DNA binding; GO:0006351,transcription, DNA-templated	--	At4g36730	gb|KVH95126.1|	GBF1_ARATH, RecName: Full=G-box-binding factor 1; Short=AtGBF1; AltName: Full=bZIP transcription factor 41; Short=AtbZIP41;	A0A118JWE9_CYNCS, SubName: Full=Basic-leucine zipper domain-containing protein {ECO:0000313|EMBL:KVH95126.1};
TRINITY_DN259102_c1_g1	0	0	0	62.83	0	0	0	0	65.53	GO:0005634,nucleus; GO:0003677,DNA binding; GO:0003700,DNA binding transcription factor activity; GO:0042803,protein homodimerization activity; GO:0048498,establishment of petal orientation; GO:0046621,negative regulation of organ growth; GO:0090428,perianth development; GO:0048441,petal development; GO:0009909,regulation of flower development; GO:0006355,regulation of transcription, DNA-template…	K01051: E3.1.1.11; pectinesterase [EC:3.1.1.11]	At5g03680	gb|KVI07997.1|	PTL_ARATH, RecName: Full=Trihelix transcription factor PTL; AltName: Full=Trihelix DNA-binding protein PETAL LOSS;	A0A118K4U9_CYNCS, SubName: Full=Myb-like domain-containing protein {ECO:0000313|EMBL:KVI07997.1};
TRINITY_DN259102_c1_g2	0	0	0	2.93	1.5	1.62	0	0	46.52	GO:0005634,nucleus; GO:0003677,DNA binding; GO:0003700,DNA binding transcription factor activity; GO:0042803,protein homodimerization activity; GO:0048498,establishment of petal orientation; GO:0046621,negative regulation of organ growth; GO:0090428,perianth development; GO:0048441,petal development; GO:0009909,regulation of flower development; GO:0006355,regulation of transcription, DNA-template…	--	At5g03680	gb|KVI07997.1|	PTL_ARATH, RecName: Full=Trihelix transcription factor PTL; AltName: Full=Trihelix DNA-binding protein PETAL LOSS;	A0A118K4U9_CYNCS, SubName: Full=Myb-like domain-containing protein {ECO:0000313|EMBL:KVI07997.1};
TRINITY_DN259794_c0_g1	1.72	0	0	6.85	10.48	5.08	12.13	3.85	1.5	GO:0005634,nucleus; GO:0000981,RNA polymerase II transcription factor activity, sequence-specific DNA binding; GO:0043565,sequence-specific DNA binding; GO:0001135,transcription factor activity, RNA polymerase II transcription factor recruiting; GO:0044212,transcription regulatory region DNA binding; GO:0030154,cell differentiation; GO:0006357,regulation of transcription by RNA polymerase II; GO:…	--	At4g01680	gb|PLY69527.1|	MYB86_ARATH, RecName: Full=Transcription factor MYB86; AltName: Full=Myb homolog 4; Short=AtMyb4; AltName: Full=Myb-related protein 86; Short=AtMYB86;	A0A251US27_HELAN, SubName: Full=Putative homeodomain-like protein {ECO:0000313|EMBL:OTG26135.1};
TRINITY_DN259794_c0_g2	0	0	0.22	13.94	11.77	9.46	1.7	0	12.76	GO:0005634,nucleus; GO:0000981,RNA polymerase II transcription factor activity, sequence-specific DNA binding; GO:0043565,sequence-specific DNA binding; GO:0001135,transcription factor activity, RNA polymerase II transcription factor recruiting; GO:0044212,transcription regulatory region DNA binding; GO:0030154,cell differentiation; GO:0006357,regulation of transcription by RNA polymerase II; GO:…	--	At4g01680	gb|PLY69527.1|	MYB86_ARATH, RecName: Full=Transcription factor MYB86; AltName: Full=Myb homolog 4; Short=AtMyb4; AltName: Full=Myb-related protein 86; Short=AtMYB86;	A0A251US27_HELAN, SubName: Full=Putative homeodomain-like protein {ECO:0000313|EMBL:OTG26135.1};
TRINITY_DN260037_c0_g1	0	0.92	0.9	1.71	0	2.54	0.85	2.43	31.76	GO:0090575,RNA polymerase II transcription factor complex; GO:0046983,protein dimerization activity; GO:0000977,RNA polymerase II regulatory region sequence-specific DNA binding; GO:0006357,regulation of transcription by RNA polymerase II; GO:0006351,transcription, DNA-templated	--	--	gb|KVI05598.1|	BH168_ARATH, RecName: Full=Transcription factor bHLH168 {ECO:0000305}; AltName: Full=Basic helix-loop-helix protein 168 {ECO:0000305}; Short=AtbHLH168 {ECO:0000305}; Short=bHLH 168 {ECO:0000305}; AltName: Full=bHLH transcription factor bHLH168 {ECO:0000305};	A0A124SG84_CYNCS, SubName: Full=Myc-type, basic helix-loop-helix (BHLH) domain-containing protein {ECO:0000313|EMBL:KVI05598.1};
TRINITY_DN260037_c1_g1	0	0	0	0	2.14	1.85	0	3.44	15.51	GO:0005737,cytoplasm; GO:0005634,nucleus; GO:0090575,RNA polymerase II transcription factor complex; GO:0003700,DNA binding transcription factor activity; GO:0046983,protein dimerization activity; GO:0000977,RNA polymerase II regulatory region sequence-specific DNA binding; GO:0006357,regulation of transcription by RNA polymerase II; GO:0006355,regulation of transcription, DNA-templated; GO:00063…	--	--	gb|KVI05598.1|	BH167_ARATH, RecName: Full=Transcription factor bHLH167 {ECO:0000305}; AltName: Full=Basic helix-loop-helix protein 167 {ECO:0000305}; Short=AtbHLH167 {ECO:0000305}; Short=bHLH 167 {ECO:0000305}; AltName: Full=bHLH transcription factor bHLH167 {ECO:0000305};	A0A124SG84_CYNCS, SubName: Full=Myc-type, basic helix-loop-helix (BHLH) domain-containing protein {ECO:0000313|EMBL:KVI05598.1};
TRINITY_DN260050_c0_g2	11.37	6.9	4.5	8.07	17.97	1.15	5.53	3.85	2	GO:0005634,nucleus; GO:0003677,DNA binding; GO:0003700,DNA binding transcription factor activity; GO:0046983,protein dimerization activity; GO:0045487,gibberellin catabolic process; GO:0007275,multicellular organism development; GO:0010371,regulation of gibberellin biosynthetic process; GO:0006351,transcription, DNA-templated	--	At5g65640	gb|KVI02759.1|	BH093_ARATH, RecName: Full=Transcription factor bHLH93; AltName: Full=Basic helix-loop-helix protein 93; Short=AtbHLH93; Short=bHLH 93; AltName: Full=Transcription factor EN 47; AltName: Full=bHLH transcription factor bHLH093;	A0A103Y580_CYNCS, SubName: Full=Myc-type, basic helix-loop-helix (BHLH) domain-containing protein {ECO:0000313|EMBL:KVI02759.1};
TRINITY_DN260279_c0_g1	0	0.46	10.12	0	0	0	0	0	0	GO:0005634,nucleus; GO:0046872,metal ion binding; GO:0043565,sequence-specific DNA binding; GO:0009738,abscisic acid-activated signaling pathway; GO:0006952,defense response; GO:0009788,negative regulation of abscisic acid-activated signaling pathway; GO:0045892,negative regulation of transcription, DNA-templated; GO:0045893,positive regulation of transcription, DNA-templated; GO:1900150,regulati…	--	Hs18874092	gb|POE74735.1|	YY1_ARATH, RecName: Full=Zinc finger transcription factor YY1 {ECO:0000303|PubMed:22508367}; AltName: Full=Protein YIN YANG 1 {ECO:0000303|PubMed:22508367}; Short=AtYY1 {ECO:0000303|PubMed:22508367};	A0A1D1YT22_9ARAE, SubName: Full=Zinc finger protein 551 {ECO:0000313|EMBL:JAT57769.1};
TRINITY_DN260506_c1_g1	1.72	1.84	0.9	4.4	1.93	2.08	2.77	2.03	3.5	GO:0006355,regulation of transcription, DNA-templated; GO:0009651,response to salt stress; GO:0006351,transcription, DNA-templated	K01527: EGD1, BTF3; nascent polypeptide-associated complex subunit beta	At1g17880	ref|NP_001275047.1|	BTF3_ARATH, RecName: Full=Basic transcription factor 3 {ECO:0000303|PubMed:2320128}; Short=AtBTF3 {ECO:0000303|PubMed:2320128}; AltName: Full=Nascent polypeptide-associated complex subunit beta {ECO:0000255|RuleBase:RU361272};	Q2VCI2_SOLTU, RecName: Full=Nascent polypeptide-associated complex subunit beta {ECO:0000256|RuleBase:RU361272};
TRINITY_DN260790_c0_g1	163.87	343.98	318.09	580.41	37.01	474.77	614.95	189	377.17	GO:0005634,nucleus; GO:0003700,DNA binding transcription factor activity; GO:0043565,sequence-specific DNA binding; GO:0042742,defense response to bacterium; GO:0050832,defense response to fungus; GO:0009864,induced systemic resistance, jasmonic acid mediated signaling pathway; GO:1900056,negative regulation of leaf senescence; GO:0045892,negative regulation of transcription, DNA-templated; GO:00…	K19613: SHOC2, SUR8; leucine-rich repeat protein SHOC2	At3g56400	ref|XP_022006517.1|	WRK70_ARATH, RecName: Full=Probable WRKY transcription factor 70; AltName: Full=WRKY DNA-binding protein 70;	A0A251SND0_HELAN, SubName: Full=Putative WRKY domain-containing protein {ECO:0000313|EMBL:OTF99805.1};
TRINITY_DN260889_c0_g1	9.01	0	0.9	17.6	13.05	5.54	5.32	4.46	14.01	GO:0005634,nucleus; GO:0003700,DNA binding transcription factor activity; GO:0043565,sequence-specific DNA binding; GO:0044212,transcription regulatory region DNA binding; GO:0080169,cellular response to boron-containing substance deprivation; GO:0016036,cellular response to phosphate starvation; GO:0009873,ethylene-activated signaling pathway; GO:0045892,negative regulation of transcription, DNA…	K18834: WRKY1; WRKY transcription factor 1	At4g04450	gb|PLY80328.1|	WRKY6_ARATH, RecName: Full=WRKY transcription factor 6 {ECO:0000303|PubMed:11722756}; AltName: Full=WRKY DNA-binding protein 6 {ECO:0000303|PubMed:11722756}; Short=AtWRKY6 {ECO:0000303|PubMed:11722756};	A0A251S1P4_HELAN, SubName: Full=Putative WRKY family transcription factor {ECO:0000313|EMBL:OTF91081.1};
TRINITY_DN260893_c0_g1	0	4.83	8.09	0	0	0	0	0	0	GO:0005634,nucleus; GO:0047627,adenylylsulfatase activity; GO:0005524,ATP binding; GO:0003677,DNA binding; GO:0046872,metal ion binding; GO:0046983,protein dimerization activity; GO:0006260,DNA replication; GO:0009150,purine ribonucleotide metabolic process; GO:0006355,regulation of transcription, DNA-templated; GO:0006790,sulfur compound metabolic process; GO:0006351,transcription, DNA-templated	--	At5g01310_2	dbj|GAX73172.1|	BH140_ARATH, RecName: Full=Transcription factor bHLH140; AltName: Full=Basic helix-loop-helix protein 140; Short=AtbHLH140; Short=bHLH 140; AltName: Full=Transcription factor EN 122; AltName: Full=bHLH transcription factor bHLH140;	A0A250WR76_9CHLO, SubName: Full=Uncharacterized protein {ECO:0000313|EMBL:GAX73172.1};
TRINITY_DN261249_c0_g1	34.32	6.44	34.17	335.44	7.91	536.62	228.53	4.86	121.05	GO:0005634,nucleus; GO:0003700,DNA binding transcription factor activity; GO:0043565,sequence-specific DNA binding; GO:0045893,positive regulation of transcription, DNA-templated; GO:0009737,response to abscisic acid; GO:0009414,response to water deprivation; GO:0006351,transcription, DNA-templated	--	At2g46680	gb|ALF46600.1|	ATHB7_ARATH, RecName: Full=Homeobox-leucine zipper protein ATHB-7; AltName: Full=HD-ZIP protein ATHB-7; AltName: Full=Homeodomain transcription factor ATHB-7;	A0A1B0T6T7_CHRMO, SubName: Full=HD-ZIP protein {ECO:0000313|EMBL:ALF46600.1}; Flags: Fragment;
TRINITY_DN261249_c0_g2	4.93	3.45	6.07	166.98	16.9	114.71	60.22	1.22	67.28	GO:0005634,nucleus; GO:0003700,DNA binding transcription factor activity; GO:0043565,sequence-specific DNA binding; GO:0045893,positive regulation of transcription, DNA-templated; GO:0009737,response to abscisic acid; GO:0009414,response to water deprivation; GO:0006351,transcription, DNA-templated	--	At2g46680	gb|ALF46600.1|	ATHB7_ARATH, RecName: Full=Homeobox-leucine zipper protein ATHB-7; AltName: Full=HD-ZIP protein ATHB-7; AltName: Full=Homeodomain transcription factor ATHB-7;	A0A1B0T6T7_CHRMO, SubName: Full=HD-ZIP protein {ECO:0000313|EMBL:ALF46600.1}; Flags: Fragment;
TRINITY_DN261302_c0_g1	2.14	0	0	3.67	0	2.08	1.06	2.03	2	GO:0005634,nucleus; GO:0000981,RNA polymerase II transcription factor activity, sequence-specific DNA binding; GO:0043565,sequence-specific DNA binding; GO:0001135,transcription factor activity, RNA polymerase II transcription factor recruiting; GO:0044212,transcription regulatory region DNA binding; GO:0030154,cell differentiation; GO:0008285,negative regulation of cell proliferation; GO:1901181…	K09420: MYB, C-MYB; transcriptional activator Myb	At4g32730	gb|KVH89671.1|	MB3R1_ARATH, RecName: Full=Transcription factor MYB3R-1 {ECO:0000303|PubMed:11597504}; AltName: Full=Myb-related protein 3R-1 {ECO:0000303|PubMed:11597504}; AltName: Full=Plant c-MYB-like protein 1 {ECO:0000303|PubMed:10482656}; Short=Protein PC-MYB1 {ECO:0000303|PubMed:10482656};	A0A103XFA4_CYNCS, SubName: Full=Homeodomain-like protein {ECO:0000313|EMBL:KVH89671.1};
TRINITY_DN261302_c0_g2	1.5	0	0.45	1.96	0.21	3	0	2.03	1	GO:0005634,nucleus; GO:0000981,RNA polymerase II transcription factor activity, sequence-specific DNA binding; GO:0043565,sequence-specific DNA binding; GO:0001135,transcription factor activity, RNA polymerase II transcription factor recruiting; GO:0044212,transcription regulatory region DNA binding; GO:0030154,cell differentiation; GO:0008285,negative regulation of cell proliferation; GO:1901181…	K09420: MYB, C-MYB; transcriptional activator Myb	At4g32730	gb|KVH89671.1|	MB3R1_ARATH, RecName: Full=Transcription factor MYB3R-1 {ECO:0000303|PubMed:11597504}; AltName: Full=Myb-related protein 3R-1 {ECO:0000303|PubMed:11597504}; AltName: Full=Plant c-MYB-like protein 1 {ECO:0000303|PubMed:10482656}; Short=Protein PC-MYB1 {ECO:0000303|PubMed:10482656};	A0A103XFA4_CYNCS, SubName: Full=Homeodomain-like protein {ECO:0000313|EMBL:KVH89671.1};
TRINITY_DN261530_c0_g1	0	4.14	7.87	0	0	0	0	0	0	GO:0005694,chromosome; GO:0005634,nucleus; GO:0006281,DNA repair; GO:0006260,DNA replication; GO:0006355,regulation of transcription, DNA-templated; GO:0006351,transcription, DNA-templated	--	SPBP8B7.19	ref|XP_004302341.1|	SPT16_MAIZE, RecName: Full=FACT complex subunit SPT16; AltName: Full=Facilitates chromatin transcription complex subunit SPT16; AltName: Full=Global transcription factor group C protein 102;	A0A218XFB5_PUNGR, SubName: Full=Uncharacterized protein {ECO:0000313|EMBL:OWM83614.1};
TRINITY_DN261530_c0_g2	0	10.12	0	0	0	0	0	0	0	GO:0005694,chromosome; GO:0005634,nucleus; GO:0006281,DNA repair; GO:0006260,DNA replication; GO:0006355,regulation of transcription, DNA-templated; GO:0006351,transcription, DNA-templated	--	Hs6005757	gb|EAY82984.1|	SPT16_MAIZE, RecName: Full=FACT complex subunit SPT16; AltName: Full=Facilitates chromatin transcription complex subunit SPT16; AltName: Full=Global transcription factor group C protein 102;	A0A0E0MM29_ORYPU, SubName: Full=Uncharacterized protein {ECO:0000313|EnsemblPlants:OPUNC12G09730.1};
TRINITY_DN261640_c0_g2	0	2.07	11.24	0	0	0	0	0	0	GO:0005634,nucleus; GO:0045893,positive regulation of transcription, DNA-templated; GO:0006351,transcription, DNA-templated	--	7301208	gb|OVA17561.1|	GTE11_ARATH, RecName: Full=Transcription factor GTE11; AltName: Full=BROMODOMAIN AND EXTRATERMINAL DOMAIN PROTEIN 10; Short=AtBET10; AltName: Full=Bromodomain-containing protein GTE11; AltName: Full=Protein GLOBAL TRANSCRIPTION FACTOR GROUP E11;	D8LJ67_ECTSI, SubName: Full=Uncharacterized protein {ECO:0000313|EMBL:CBN76951.1};
TRINITY_DN261925_c0_g1	94.16	21.38	12.14	140.09	160.86	118.63	76.18	89.13	121.05	GO:0005634,nucleus; GO:0047627,adenylylsulfatase activity; GO:0005524,ATP binding; GO:0003677,DNA binding; GO:0046872,metal ion binding; GO:0046983,protein dimerization activity; GO:0006260,DNA replication; GO:0009150,purine ribonucleotide metabolic process; GO:0006355,regulation of transcription, DNA-templated; GO:0006790,sulfur compound metabolic process; GO:0006351,transcription, DNA-templated	--	At5g01310_3	gb|KVI11489.1|	BH140_ARATH, RecName: Full=Transcription factor bHLH140; AltName: Full=Basic helix-loop-helix protein 140; Short=AtbHLH140; Short=bHLH 140; AltName: Full=Transcription factor EN 122; AltName: Full=bHLH transcription factor bHLH140;	A0A103YLX4_CYNCS, SubName: Full=Appr-1-p processing {ECO:0000313|EMBL:KVI11489.1};
TRINITY_DN261925_c0_g2	9.87	3.22	3.82	20.05	14.33	22.85	6.17	12.36	13.76	GO:0005634,nucleus; GO:0047627,adenylylsulfatase activity; GO:0005524,ATP binding; GO:0003677,DNA binding; GO:0046872,metal ion binding; GO:0046983,protein dimerization activity; GO:0006260,DNA replication; GO:0009150,purine ribonucleotide metabolic process; GO:0006355,regulation of transcription, DNA-templated; GO:0006790,sulfur compound metabolic process; GO:0006351,transcription, DNA-templated	--	At5g01310_2	gb|KVI11489.1|	BH140_ARATH, RecName: Full=Transcription factor bHLH140; AltName: Full=Basic helix-loop-helix protein 140; Short=AtbHLH140; Short=bHLH 140; AltName: Full=Transcription factor EN 122; AltName: Full=bHLH transcription factor bHLH140;	A0A103YLX4_CYNCS, SubName: Full=Appr-1-p processing {ECO:0000313|EMBL:KVI11489.1};
TRINITY_DN262123_c1_g1	9.87	1.15	1.12	3.67	0.64	0.69	2.55	0.61	1.25	GO:0016020,membrane; GO:0005634,nucleus; GO:0003700,DNA binding transcription factor activity; GO:0042802,identical protein binding; GO:0044212,transcription regulatory region DNA binding; GO:0009734,auxin-activated signaling pathway; GO:0009793,embryo development ending in seed dormancy; GO:0009908,flower development; GO:0010305,leaf vascular tissue pattern formation; GO:0009942,longitudinal axi…	K14486: K14486, ARF; auxin response factor	At1g19850	gb|KVI07290.1|	ARFE_ARATH, RecName: Full=Auxin response factor 5; AltName: Full=Auxin-responsive protein IAA24; AltName: Full=Transcription factor MONOPTEROS;	A0A118K4C6_CYNCS, RecName: Full=Auxin-responsive protein {ECO:0000256|RuleBase:RU004549};
TRINITY_DN2621_c0_g1	0	2.76	8.09	0	0	0	0	0	0	GO:0005634,nucleus; GO:0046872,metal ion binding; GO:0043565,sequence-specific DNA binding; GO:0009738,abscisic acid-activated signaling pathway; GO:0006952,defense response; GO:0009788,negative regulation of abscisic acid-activated signaling pathway; GO:0045892,negative regulation of transcription, DNA-templated; GO:0045893,positive regulation of transcription, DNA-templated; GO:1900150,regulati…	--	Hs8922401	gb|PNH02115.1|	YY1_ARATH, RecName: Full=Zinc finger transcription factor YY1 {ECO:0000303|PubMed:22508367}; AltName: Full=Protein YIN YANG 1 {ECO:0000303|PubMed:22508367}; Short=AtYY1 {ECO:0000303|PubMed:22508367};	A0A0M0KR13_9EUKA, SubName: Full=Uncharacterized protein {ECO:0000313|EMBL:KOO41264.1}; Flags: Fragment;
TRINITY_DN262333_c0_g1	6.65	19.31	17.31	4.4	0	1.38	0	1.01	0.5	GO:0005634,nucleus; GO:0003677,DNA binding; GO:0003700,DNA binding transcription factor activity; GO:0009718,anthocyanin-containing compound biosynthetic process; GO:0010120,camalexin biosynthetic process; GO:0042538,hyperosmotic salinity response; GO:0010150,leaf senescence; GO:1900056,negative regulation of leaf senescence; GO:0006561,proline biosynthetic process; GO:0006351,transcription, DNA-…	--	At2g43000	gb|KVI10248.1|	NAC42_ARATH, RecName: Full=Transcription factor JUNGBRUNNEN 1; AltName: Full=NAC domain-containing protein 42; Short=ANAC042;	A0A118K677_CYNCS, SubName: Full=No apical meristem (NAM) protein {ECO:0000313|EMBL:KVI10248.1}; Flags: Fragment;
TRINITY_DN262798_c0_g1	3.22	16.33	24.28	0	0.64	0	0	0	0	GO:0000439,core TFIIH complex; GO:0005675,holo TFIIH complex; GO:0003684,damaged DNA binding; GO:0046872,metal ion binding; GO:0008135,translation factor activity, RNA binding; GO:0006289,nucleotide-excision repair; GO:0070816,phosphorylation of RNA polymerase II C-terminal domain; GO:0006351,transcription, DNA-templated	K03143: TFIIH3, GTF2H3, TFB4; transcription initiation factor TFIIH subunit 3	SPBC30B4.07c	gb|POE72433.1|	TFB4_ARATH, RecName: Full=General transcription and DNA repair factor IIH subunit TFB4 {ECO:0000305}; Short=AtTFB4 {ECO:0000303|PubMed:15645454}; Short=TFIIH subunit TFB4 {ECO:0000305}; AltName: Full=RNA polymerase II transcription factor B subunit 4 {ECO:0000305};	A0A1Y1I9V6_KLENI, SubName: Full=Putative Transcription factor Tfb4 {ECO:0000313|EMBL:GAQ85476.1};
TRINITY_DN262867_c2_g3	0	7.59	0	0	0	0	0	0	0	GO:0009507,chloroplast; GO:0016569,covalent chromatin modification; GO:0006355,regulation of transcription, DNA-templated; GO:0006351,transcription, DNA-templated	--	--	gb|POE46861.1|	GTE3_ARATH, RecName: Full=Transcription factor GTE3, chloroplastic; AltName: Full=Bromodomain-containing protein GTE3; AltName: Full=Protein GLOBAL TRANSCRIPTION FACTOR GROUP E3; Flags: Precursor;	A0A2G9GM82_9LAMI, SubName: Full=Transcription initiation factor TFIID, subunit BDF1 {ECO:0000313|EMBL:PIN06378.1};
TRINITY_DN262975_c0_g1	55.77	19.08	14.16	39.12	65.89	60.24	60.43	55.5	54.52	GO:0005634,nucleus; GO:0005516,calmodulin binding; GO:0003700,DNA binding transcription factor activity; GO:0043565,sequence-specific DNA binding; GO:0042742,defense response to bacterium; GO:0010200,response to chitin; GO:0006351,transcription, DNA-templated	--	At4g31550	gb|KVH87643.1|	WRK11_ARATH, RecName: Full=Probable WRKY transcription factor 11; AltName: Full=WRKY DNA-binding protein 11;	A0A103XBH0_CYNCS, SubName: Full=DNA-binding WRKY {ECO:0000313|EMBL:KVH87643.1};
TRINITY_DN263227_c2_g1	0	7.36	5.4	0	0	0	0	0	0	GO:0005634,nucleus; GO:0003677,DNA binding; GO:0003700,DNA binding transcription factor activity; GO:0046983,protein dimerization activity; GO:0043565,sequence-specific DNA binding; GO:0009738,abscisic acid-activated signaling pathway; GO:0009963,positive regulation of flavonoid biosynthetic process; GO:0045893,positive regulation of transcription, DNA-templated; GO:2000068,regulation of defense …	--	SPAC3F10.12c	gb|POE53446.1|	MYC2_ARATH, RecName: Full=Transcription factor MYC2; Short=AtMYC2; AltName: Full=Basic helix-loop-helix protein 6; Short=AtbHLH6; Short=bHLH 6; AltName: Full=Protein JASMONATE INSENSITIVE 1; AltName: Full=R-homologous Arabidopsis protein 1; Short=RAP-1; AltName: Full=Transcription factor EN 38; AltName: Full=Z-box binding factor 1 protein; AltName: Full=bHLH transcription factor bHLH006; AltName:…	A0A1D1XYT2_9ARAE, SubName: Full=Putative bHLH domain-containing protein C3F10.12c {ECO:0000313|EMBL:JAT47543.1};
TRINITY_DN263397_c0_g1	0	3.68	4.27	0	0	0	0	0	0	GO:0005634,nucleus; GO:0046872,metal ion binding; GO:0043565,sequence-specific DNA binding; GO:0009738,abscisic acid-activated signaling pathway; GO:0006952,defense response; GO:0009788,negative regulation of abscisic acid-activated signaling pathway; GO:0045892,negative regulation of transcription, DNA-templated; GO:0045893,positive regulation of transcription, DNA-templated; GO:1900150,regulati…	--	7296807	gb|KMZ59073.1|	YY1_ARATH, RecName: Full=Zinc finger transcription factor YY1 {ECO:0000303|PubMed:22508367}; AltName: Full=Protein YIN YANG 1 {ECO:0000303|PubMed:22508367}; Short=AtYY1 {ECO:0000303|PubMed:22508367};	A0A1D1YVT3_9ARAE, SubName: Full=Transcriptional regulator CRZ1 {ECO:0000313|EMBL:JAT58732.1};
TRINITY_DN263488_c2_g1	0	0	21.36	0	0	0	0	0	0	GO:0009507,chloroplast; GO:0016569,covalent chromatin modification; GO:0006355,regulation of transcription, DNA-templated; GO:0006351,transcription, DNA-templated	--	--	ref|XP_018512475.1|	GTE3_ARATH, RecName: Full=Transcription factor GTE3, chloroplastic; AltName: Full=Bromodomain-containing protein GTE3; AltName: Full=Protein GLOBAL TRANSCRIPTION FACTOR GROUP E3; Flags: Precursor;	M4CV29_BRARP, SubName: Full=Uncharacterized protein {ECO:0000313|EnsemblPlants:Bra008074.1-P};
TRINITY_DN264311_c0_g1	0	0.92	14.39	0	0	0	0	0	0	GO:0009507,chloroplast; GO:0005634,nucleus; GO:0005681,spliceosomal complex; GO:0003700,DNA binding transcription factor activity; GO:0000981,RNA polymerase II transcription factor activity, sequence-specific DNA binding; GO:0043565,sequence-specific DNA binding; GO:0001135,transcription factor activity, RNA polymerase II transcription factor recruiting; GO:0044212,transcription regulatory region…	K12860: CDC5L, CDC5, CEF1; pre-mRNA-splicing factor CDC5/CEF1	SPAC644.12	gb|POE72299.1|	CDC5L_ARATH, RecName: Full=Cell division cycle 5-like protein; Short=Cdc5-like protein; AltName: Full=Atypical R2R3-MYB transcription factor CDC5; AltName: Full=MOS4-associated complex protein 1; Short=MAC protein 1; AltName: Full=Protein MYB DOMAIN CELL DIVISION CYCLE 5; Short=AtMYBCD5;	A0A200QAT2_9MAGN, SubName: Full=SANT/Myb domain {ECO:0000313|EMBL:OVA07556.1};
TRINITY_DN264311_c0_g2	0	13.57	0	0	0	0	0	0	0	GO:0009507,chloroplast; GO:0005634,nucleus; GO:0005681,spliceosomal complex; GO:0003700,DNA binding transcription factor activity; GO:0000981,RNA polymerase II transcription factor activity, sequence-specific DNA binding; GO:0043565,sequence-specific DNA binding; GO:0001135,transcription factor activity, RNA polymerase II transcription factor recruiting; GO:0044212,transcription regulatory region…	K12860: CDC5L, CDC5, CEF1; pre-mRNA-splicing factor CDC5/CEF1	SPAC644.12	gb|OVA07556.1|	CDC5L_ARATH, RecName: Full=Cell division cycle 5-like protein; Short=Cdc5-like protein; AltName: Full=Atypical R2R3-MYB transcription factor CDC5; AltName: Full=MOS4-associated complex protein 1; Short=MAC protein 1; AltName: Full=Protein MYB DOMAIN CELL DIVISION CYCLE 5; Short=AtMYBCD5;	A0A200QAT2_9MAGN, SubName: Full=SANT/Myb domain {ECO:0000313|EMBL:OVA07556.1};
TRINITY_DN264461_c0_g3	0	4.6	6.29	0	0	0	0	0	0	GO:0005634,nucleus; GO:0006355,regulation of transcription, DNA-templated; GO:0006351,transcription, DNA-templated	--	SPAC631.02	gb|KMZ61901.1|	GTE9_ARATH, RecName: Full=Transcription factor GTE9; AltName: Full=BROMODOMAIN AND EXTRATERMINAL DOMAIN PROTEIN 9; Short=AtBET9; AltName: Full=Bromodomain-containing protein GTE9; AltName: Full=Protein GLOBAL TRANSCRIPTION FACTOR GROUP E9;	A0A0K9NYL2_ZOSMR, SubName: Full=Putative Bromodomain-containing protein {ECO:0000313|EMBL:KMZ61901.1};
TRINITY_DN264557_c0_g3	0	0	10.12	0	0	0	0	0	0	GO:0005634,nucleus; GO:0005667,transcription factor complex; GO:0003682,chromatin binding; GO:0003700,DNA binding transcription factor activity; GO:0000977,RNA polymerase II regulatory region sequence-specific DNA binding; GO:0001085,RNA polymerase II transcription factor binding; GO:0044212,transcription regulatory region DNA binding; GO:0001228,transcriptional activator activity, RNA polymerase…	--	--	gb|POF11641.1|	GAT20_ARATH, RecName: Full=GATA transcription factor 20;	--
TRINITY_DN264969_c0_g1	0	2.3	15.74	0	0	0	0	0	0	GO:0005634,nucleus; GO:0005667,transcription factor complex; GO:0003682,chromatin binding; GO:0003700,DNA binding transcription factor activity; GO:0000977,RNA polymerase II regulatory region sequence-specific DNA binding; GO:0001085,RNA polymerase II transcription factor binding; GO:0001228,transcriptional activator activity, RNA polymerase II transcription regulatory region sequence-specific DN…	--	At4g36620	gb|KJB48412.1|	GAT19_ARATH, RecName: Full=GATA transcription factor 19;	A0A0D2PQ22_GOSRA, SubName: Full=Uncharacterized protein {ECO:0000313|EMBL:KJB48412.1};
TRINITY_DN265278_c0_g1	2.14	0	0	3.67	3.21	2.08	1.49	1.62	1.25	GO:0005634,nucleus; GO:0003700,DNA binding transcription factor activity; GO:0000981,RNA polymerase II transcription factor activity, sequence-specific DNA binding; GO:0043565,sequence-specific DNA binding; GO:0003713,transcription coactivator activity; GO:0001135,transcription factor activity, RNA polymerase II transcription factor recruiting; GO:0044212,transcription regulatory region DNA bindi…	K09420: MYB, C-MYB; transcriptional activator Myb	At5g11510	gb|KVH89671.1|	MB3R4_ARATH, RecName: Full=Transcription factor MYB3R-4 {ECO:0000303|PubMed:11597504}; AltName: Full=Myb-related protein 3R-4 {ECO:0000303|PubMed:11597504}; AltName: Full=Protein ENHANCED DEFECTIVE CYTOKINESIS {ECO:0000303|PubMed:25806785};	A0A103XFA4_CYNCS, SubName: Full=Homeodomain-like protein {ECO:0000313|EMBL:KVH89671.1};
TRINITY_DN265278_c1_g1	1.29	0.23	0	3.91	4.06	4.39	0	3.24	2.25	GO:0005634,nucleus; GO:0003700,DNA binding transcription factor activity; GO:0000981,RNA polymerase II transcription factor activity, sequence-specific DNA binding; GO:0043565,sequence-specific DNA binding; GO:0003713,transcription coactivator activity; GO:0001135,transcription factor activity, RNA polymerase II transcription factor recruiting; GO:0044212,transcription regulatory region DNA bindi…	K09420: MYB, C-MYB; transcriptional activator Myb	At5g11510	gb|KVH89671.1|	MB3R4_ARATH, RecName: Full=Transcription factor MYB3R-4 {ECO:0000303|PubMed:11597504}; AltName: Full=Myb-related protein 3R-4 {ECO:0000303|PubMed:11597504}; AltName: Full=Protein ENHANCED DEFECTIVE CYTOKINESIS {ECO:0000303|PubMed:25806785};	A0A103XFA4_CYNCS, SubName: Full=Homeodomain-like protein {ECO:0000313|EMBL:KVH89671.1};
TRINITY_DN265340_c0_g1	0.86	10.12	0	28.6	0	0	11.49	0	4.75	GO:0005634,nucleus; GO:0003677,DNA binding; GO:0003700,DNA binding transcription factor activity; GO:0009873,ethylene-activated signaling pathway; GO:0006351,transcription, DNA-templated	--	At1g19210	gb|KVI01161.1|	ERF17_ARATH, RecName: Full=Ethylene-responsive transcription factor ERF017;	A0A103Y286_CYNCS, SubName: Full=AP2/ERF domain-containing protein {ECO:0000313|EMBL:KVI01161.1};
TRINITY_DN265340_c0_g2	0	0	15.29	0	0	29.08	0	0	0	GO:0005634,nucleus; GO:0003677,DNA binding; GO:0003700,DNA binding transcription factor activity; GO:0009873,ethylene-activated signaling pathway; GO:0006351,transcription, DNA-templated	--	At1g19210	gb|KVI01161.1|	ERF17_ARATH, RecName: Full=Ethylene-responsive transcription factor ERF017;	A0A103Y286_CYNCS, SubName: Full=AP2/ERF domain-containing protein {ECO:0000313|EMBL:KVI01161.1};
TRINITY_DN265387_c1_g1	52.34	16.33	7.42	51.59	71.45	70.63	19.79	25.32	32.01	GO:0005634,nucleus; GO:0003677,DNA binding; GO:0003700,DNA binding transcription factor activity; GO:0006355,regulation of transcription, DNA-templated; GO:0006351,transcription, DNA-templated	K06236: COL1A; collagen, type I, alpha	At2g42660	gb|KVH88291.1|	MYBF_ARATH, RecName: Full=Putative Myb family transcription factor At1g14600;	A0A103XCP5_CYNCS, SubName: Full=Homeodomain-like protein {ECO:0000313|EMBL:KVH88291.1};
TRINITY_DN265426_c0_g1	67.13	1.84	0.45	193.88	247.93	1.85	1.92	6.28	5	GO:0009507,chloroplast; GO:0005829,cytosol; GO:0005730,nucleolus; GO:0043565,sequence-specific DNA binding; GO:0044212,transcription regulatory region DNA binding; GO:0019760,glucosinolate metabolic process; GO:0006355,regulation of transcription, DNA-templated; GO:0006351,transcription, DNA-templated	--	At1g61730	gb|PLY98817.1|	STKLD_ARATH, RecName: Full=Probable transcription factor At1g61730 {ECO:0000305}; AltName: Full=Storekeeper-like protein At1g61730 {ECO:0000305};	A0A251S9S1_HELAN, SubName: Full=Uncharacterized protein {ECO:0000313|EMBL:OTF95408.1};
TRINITY_DN265426_c0_g2	78.5	66.22	38.44	1.71	44.49	199.65	139.59	149.7	191.84	GO:0009507,chloroplast; GO:0005829,cytosol; GO:0005730,nucleolus; GO:0043565,sequence-specific DNA binding; GO:0044212,transcription regulatory region DNA binding; GO:0019760,glucosinolate metabolic process; GO:0006355,regulation of transcription, DNA-templated; GO:0006351,transcription, DNA-templated	--	At1g61730	gb|PLY98817.1|	STKLD_ARATH, RecName: Full=Probable transcription factor At1g61730 {ECO:0000305}; AltName: Full=Storekeeper-like protein At1g61730 {ECO:0000305};	A0A251S9S1_HELAN, SubName: Full=Uncharacterized protein {ECO:0000313|EMBL:OTF95408.1};
TRINITY_DN265512_c1_g1	0	28.97	56.65	0	0	0	0	0	0	GO:0005694,chromosome; GO:0005634,nucleus; GO:0006281,DNA repair; GO:0006260,DNA replication; GO:0006355,regulation of transcription, DNA-templated; GO:0006351,transcription, DNA-templated	--	SPBP8B7.19	gb|POE90018.1|	SPT16_MAIZE, RecName: Full=FACT complex subunit SPT16; AltName: Full=Facilitates chromatin transcription complex subunit SPT16; AltName: Full=Global transcription factor group C protein 102;	W2Z0F7_PHYPR, SubName: Full=Uncharacterized protein {ECO:0000313|EMBL:ETP40728.1};
TRINITY_DN265512_c1_g2	0	0	0	0	0	0	0	0	0	GO:0005694,chromosome; GO:0005634,nucleus; GO:0006281,DNA repair; GO:0006260,DNA replication; GO:0006355,regulation of transcription, DNA-templated; GO:0006351,transcription, DNA-templated	--	SPBP8B7.19	gb|POE90018.1|	SPT16_MAIZE, RecName: Full=FACT complex subunit SPT16; AltName: Full=Facilitates chromatin transcription complex subunit SPT16; AltName: Full=Global transcription factor group C protein 102;	A0A024G600_9STRA, SubName: Full=Uncharacterized protein {ECO:0000313|EMBL:CCI42093.1};
TRINITY_DN265512_c1_g3	0	6.21	20.68	0	0	0	0	0	0	GO:0005694,chromosome; GO:0005634,nucleus; GO:0006281,DNA repair; GO:0006260,DNA replication; GO:0006355,regulation of transcription, DNA-templated; GO:0006351,transcription, DNA-templated	--	SPBP8B7.19	gb|POE90018.1|	SPT16_MAIZE, RecName: Full=FACT complex subunit SPT16; AltName: Full=Facilitates chromatin transcription complex subunit SPT16; AltName: Full=Global transcription factor group C protein 102;	A0A0W8C1Y9_PHYNI, SubName: Full=FACT complex subunit spt16 {ECO:0000313|EMBL:KUF78095.1};
TRINITY_DN265804_c0_g1	0	0	12.14	0	0	0	0	0	0	GO:0005634,nucleus; GO:0005667,transcription factor complex; GO:0003682,chromatin binding; GO:0003700,DNA binding transcription factor activity; GO:0000977,RNA polymerase II regulatory region sequence-specific DNA binding; GO:0001085,RNA polymerase II transcription factor binding; GO:0001228,transcriptional activator activity, RNA polymerase II transcription regulatory region sequence-specific DN…	--	ECU02g0260	gb|POE89098.1|	GAT12_ARATH, RecName: Full=GATA transcription factor 12 {ECO:0000303|PubMed:15084732};	A0A126X2C8_9BRYO, SubName: Full=Putative LOV domain-containing protein {ECO:0000313|EMBL:AML78744.1};
TRINITY_DN265924_c0_g1	0	14.49	1.57	0	0	0	0	0	0	GO:0016602,CCAAT-binding factor complex; GO:0005634,nucleus; GO:0003677,DNA binding; GO:0003700,DNA binding transcription factor activity; GO:0046982,protein heterodimerization activity; GO:2000306,positive regulation of photomorphogenesis; GO:0045893,positive regulation of transcription, DNA-templated; GO:0006355,regulation of transcription, DNA-templated; GO:0006351,transcription, DNA-templated	K08066: NFYC; nuclear transcription factor Y, gamma	YOR358w	gb|POE56740.1|	NFYC1_ARATH, RecName: Full=Nuclear transcription factor Y subunit C-1; Short=AtNF-YC-1; AltName: Full=Transcriptional activator HAP5A;	C1N0B5_MICPC, SubName: Full=Predicted protein {ECO:0000313|EMBL:EEH54235.1}; Flags: Fragment;
TRINITY_DN265924_c0_g4	0	12.65	0	0	0	0	0	0	0	GO:0005829,cytosol; GO:0005634,nucleus; GO:0003677,DNA binding; GO:0003700,DNA binding transcription factor activity; GO:0046982,protein heterodimerization activity; GO:0009738,abscisic acid-activated signaling pathway; GO:0009740,gibberellic acid mediated signaling pathway; GO:2000905,negative regulation of starch metabolic process; GO:2000306,positive regulation of photomorphogenesis; GO:005124…	K08066: NFYC; nuclear transcription factor Y, gamma	YOR358w	gb|POE56740.1|	NFYC4_ARATH, RecName: Full=Nuclear transcription factor Y subunit C-4; Short=AtNF-YC-4;	K3WKP4_PYTUL, RecName: Full=Transcriptional activator {ECO:0000256|RuleBase:RU364046};
TRINITY_DN266728_c0_g1	24.67	0	0	31.54	5.35	23.31	3.19	11.34	49.27	GO:0005634,nucleus; GO:0003700,DNA binding transcription factor activity; GO:0044212,transcription regulatory region DNA binding; GO:0009873,ethylene-activated signaling pathway; GO:0006351,transcription, DNA-templated	--	At2g44940	gb|KVH91227.1|	ERF34_ARATH, RecName: Full=Ethylene-responsive transcription factor ERF034;	A0A118JU58_CYNCS, SubName: Full=Uncharacterized protein {ECO:0000313|EMBL:KVH91227.1};
TRINITY_DN266798_c4_g1	0	52.43	3.37	0	0	0	0	0	0	GO:0005737,cytoplasm; GO:0005634,nucleus; GO:0005524,ATP binding; GO:0003677,DNA binding; GO:0004386,helicase activity; GO:0046872,metal ion binding; GO:0016569,covalent chromatin modification; GO:0006355,regulation of transcription, DNA-templated; GO:0080188,RNA-directed DNA methylation; GO:0006351,transcription, DNA-templated	--	YBR114w	gb|POE76217.1|	CHR28_ARATH, RecName: Full=Helicase-like transcription factor CHR28 {ECO:0000305}; EC=3.6.4.- {ECO:0000305}; AltName: Full=Protein CHROMATIN REMODELING 28 {ECO:0000305}; AltName: Full=Protein SNF2-RING-HELICASE-LIKE 2 {ECO:0000303|PubMed:25425661};	A0A1Y1IBP8_KLENI, SubName: Full=Putative SNF2 family N-terminal domain containing protein {ECO:0000313|EMBL:GAQ86849.1};
TRINITY_DN267211_c0_g1	0	5.98	2.92	0	0	0	0	0	0	GO:0005737,cytoplasm; GO:0005634,nucleus; GO:0003700,DNA binding transcription factor activity; GO:0043565,sequence-specific DNA binding; GO:0006351,transcription, DNA-templated	--	YGL073w	ref|XP_017639702.1|	HFB2A_ORYSJ, RecName: Full=Heat stress transcription factor B-2a; AltName: Full=Heat stress transcription factor 1; Short=rHsf1; AltName: Full=Heat stress transcription factor 14; Short=OsHsf-14;	A0A1D1YL82_9ARAE, SubName: Full=Heat shock factor protein 1 {ECO:0000313|EMBL:JAT55400.1};
TRINITY_DN267727_c0_g3	0	6.44	7.19	62.1	60.97	50.55	33.19	27.95	72.03	GO:0005634,nucleus; GO:0003677,DNA binding; GO:0003700,DNA binding transcription factor activity; GO:0046983,protein dimerization activity; GO:0000977,RNA polymerase II regulatory region sequence-specific DNA binding; GO:0008134,transcription factor binding; GO:0030154,cell differentiation; GO:0010582,floral meristem determinacy; GO:0010022,meristem determinacy; GO:0045944,positive regulation of …	--	At3g30260	gb|KVI09231.1|	MADS1_ORYSJ, RecName: Full=MADS-box transcription factor 1; AltName: Full=OsMADS1; AltName: Full=Protein LEAFY HULL STERILE 1; AltName: Full=Protein SEPALLATA-like;	A0A103YHI9_CYNCS, SubName: Full=Transcription factor, MADS-box {ECO:0000313|EMBL:KVI09231.1};
TRINITY_DN267756_c1_g1	0	30.12	0	0	0	0	0	0	0	GO:0005634,nucleus; GO:0046872,metal ion binding; GO:0017025,TBP-class protein binding; GO:0070897,DNA-templated transcriptional preinitiation complex assembly; GO:0006355,regulation of transcription, DNA-templated	K03124: TFIIB, GTF2B, SUA7, tfb; transcription initiation factor TFIIB	SPAC16E8.16	gb|POF04196.1|	TF2B_SOYBN, RecName: Full=Transcription initiation factor IIB; AltName: Full=General transcription factor TFIIB;	A0A1D1YK01_9ARAE, SubName: Full=Transcription initiation factor IIB {ECO:0000313|EMBL:JAT54952.1};
TRINITY_DN267756_c2_g1	0	5.75	35.07	0	0	0	0	0	0	GO:0005737,cytoplasm; GO:0005634,nucleus; GO:0046872,metal ion binding; GO:0017025,TBP-class protein binding; GO:0070897,DNA-templated transcriptional preinitiation complex assembly; GO:0006355,regulation of transcription, DNA-templated	K03124: TFIIB, GTF2B, SUA7, tfb; transcription initiation factor TFIIB	SPAC16E8.16	gb|POF04196.1|	TF2B2_ARATH, RecName: Full=Transcription initiation factor IIB-2; AltName: Full=General transcription factor TFIIB-2; Short=AtTFIIB2;	A0A1D1YK01_9ARAE, SubName: Full=Transcription initiation factor IIB {ECO:0000313|EMBL:JAT54952.1};
TRINITY_DN267756_c3_g1	2.57	222.81	127.91	0	0	9.92	0	0	0	GO:0005737,cytoplasm; GO:0005634,nucleus; GO:0046872,metal ion binding; GO:0017025,TBP-class protein binding; GO:0070897,DNA-templated transcriptional preinitiation complex assembly; GO:0006355,regulation of transcription, DNA-templated	K03124: TFIIB, GTF2B, SUA7, tfb; transcription initiation factor TFIIB	SPAC16E8.16	gb|POF04196.1|	TF2B2_ARATH, RecName: Full=Transcription initiation factor IIB-2; AltName: Full=General transcription factor TFIIB-2; Short=AtTFIIB2;	A0A1D1YK01_9ARAE, SubName: Full=Transcription initiation factor IIB {ECO:0000313|EMBL:JAT54952.1};
TRINITY_DN267756_c3_g3	0	14.49	24.05	0	0	0	0	0	0	GO:0005737,cytoplasm; GO:0005634,nucleus; GO:0046872,metal ion binding; GO:0017025,TBP-class protein binding; GO:0070897,DNA-templated transcriptional preinitiation complex assembly; GO:0006355,regulation of transcription, DNA-templated	K03124: TFIIB, GTF2B, SUA7, tfb; transcription initiation factor TFIIB	SPAC16E8.16	gb|POF04196.1|	TF2B2_ARATH, RecName: Full=Transcription initiation factor IIB-2; AltName: Full=General transcription factor TFIIB-2; Short=AtTFIIB2;	A0A1D1YK01_9ARAE, SubName: Full=Transcription initiation factor IIB {ECO:0000313|EMBL:JAT54952.1};
TRINITY_DN267756_c3_g5	0	3.22	2.92	0	0	0	0	0	0	GO:0005634,nucleus; GO:0046872,metal ion binding; GO:0017025,TBP-class protein binding; GO:0070897,DNA-templated transcriptional preinitiation complex assembly; GO:0006355,regulation of transcription, DNA-templated	K03124: TFIIB, GTF2B, SUA7, tfb; transcription initiation factor TFIIB	SPAC16E8.16	gb|POF04196.1|	TF2B_ORYSJ, RecName: Full=Transcription initiation factor IIB; AltName: Full=General transcription factor TFIIB;	A0A1D1YK01_9ARAE, SubName: Full=Transcription initiation factor IIB {ECO:0000313|EMBL:JAT54952.1};
TRINITY_DN267756_c4_g1	0	27.36	0	0	0	0	0	0	0	GO:0005634,nucleus; GO:0046872,metal ion binding; GO:0017025,TBP-class protein binding; GO:0070897,DNA-templated transcriptional preinitiation complex assembly; GO:0006355,regulation of transcription, DNA-templated	K03124: TFIIB, GTF2B, SUA7, tfb; transcription initiation factor TFIIB	SPAC16E8.16	gb|POF04196.1|	TF2B_ORYSJ, RecName: Full=Transcription initiation factor IIB; AltName: Full=General transcription factor TFIIB;	A0A1D1YK01_9ARAE, SubName: Full=Transcription initiation factor IIB {ECO:0000313|EMBL:JAT54952.1};
TRINITY_DN267787_c0_g1	0	0	0	45.96	1.07	3.69	0	1.82	1.25	GO:0005634,nucleus; GO:0003700,DNA binding transcription factor activity; GO:0000981,RNA polymerase II transcription factor activity, sequence-specific DNA binding; GO:0043565,sequence-specific DNA binding; GO:0001135,transcription factor activity, RNA polymerase II transcription factor recruiting; GO:0044212,transcription regulatory region DNA binding; GO:0030154,cell differentiation; GO:0045893…	--	At5g16770	ref|XP_022015914.1|	MYB14_ARATH, RecName: Full=Transcription factor MYB14 {ECO:0000303|PubMed:9839469}; AltName: Full=Myb-related protein 14 {ECO:0000303|PubMed:9839469}; Short=AtMYB14 {ECO:0000303|PubMed:9839469}; Short=MYB14At {ECO:0000303|PubMed:9839469};	A0A251S7Y4_HELAN, SubName: Full=Putative homeodomain-like protein {ECO:0000313|EMBL:OTF93331.1};
TRINITY_DN267789_c0_g1	0	1.15	1.57	0.73	0	55.39	2.34	0	0	GO:0005634,nucleus; GO:0003700,DNA binding transcription factor activity; GO:0043565,sequence-specific DNA binding; GO:0050832,defense response to fungus; GO:0009867,jasmonic acid mediated signaling pathway; GO:0006351,transcription, DNA-templated	K13424: WRKY33; WRKY transcription factor 33	At5g26170	gb|OTG31068.1|	WRK50_ARATH, RecName: Full=Probable WRKY transcription factor 50; AltName: Full=WRKY DNA-binding protein 50;	A0A251V629_HELAN, SubName: Full=Putative WRKY domain-containing protein {ECO:0000313|EMBL:OTG31068.1};
TRINITY_DN267789_c0_g2	9.65	20.46	25.63	7.58	4.06	6.23	36.39	5.67	2.5	GO:0005634,nucleus; GO:0003700,DNA binding transcription factor activity; GO:0043565,sequence-specific DNA binding; GO:0042742,defense response to bacterium; GO:0050832,defense response to fungus; GO:0009867,jasmonic acid mediated signaling pathway; GO:0006351,transcription, DNA-templated	K13424: WRKY33; WRKY transcription factor 33	At5g26170	gb|KVI01515.1|	WRK51_ARATH, RecName: Full=Probable WRKY transcription factor 51; AltName: Full=WRKY DNA-binding protein 51;	A0A118K0J3_CYNCS, SubName: Full=DNA-binding WRKY {ECO:0000313|EMBL:KVI01515.1};
TRINITY_DN267878_c0_g2	0	6.67	2.47	0	0	0	0	0	0	GO:0005672,transcription factor TFIIA complex; GO:0017025,TBP-class protein binding; GO:0003713,transcription coactivator activity; GO:0003743,translation initiation factor activity; GO:0006952,defense response; GO:0051091,positive regulation of DNA binding transcription factor activity; GO:0045944,positive regulation of transcription by RNA polymerase II; GO:0051123,RNA polymerase II transcripti…	K03123: TFIIA2, GTF2A2, TOA2; transcription initiation factor TFIIA small subunit	At4g24440	ref|XP_020405929.1|	T2AG_ORYSJ, RecName: Full=Transcription initiation factor IIA subunit 2; AltName: Full=General transcription factor IIA subunit 2; AltName: Full=Transcription initiation factor IIA gamma chain; Short=TFIIA-gamma;	A0A1D6N0A5_MAIZE, RecName: Full=Transcription initiation factor IIA subunit 2 {ECO:0000256|PIRNR:PIRNR009415};
TRINITY_DN267953_c1_g1	0	0	8.32	0	0	0	0	0	0	GO:0005634,nucleus; GO:0003700,DNA binding transcription factor activity; GO:0000977,RNA polymerase II regulatory region sequence-specific DNA binding; GO:0009585,red, far-red light phototransduction; GO:0006355,regulation of transcription, DNA-templated; GO:0006351,transcription, DNA-templated	--	SPBC29B5.01	gb|POE54343.1|	HY5_SOLLC, RecName: Full=Transcription factor HY5; AltName: Full=LeHY5; AltName: Full=tHY5;	--
TRINITY_DN267957_c0_g1	0	7.13	0	0	0	0	0	0	0	GO:0005634,nucleus; GO:0003700,DNA binding transcription factor activity; GO:0000981,RNA polymerase II transcription factor activity, sequence-specific DNA binding; GO:0043565,sequence-specific DNA binding; GO:0001135,transcription factor activity, RNA polymerase II transcription factor recruiting; GO:0044212,transcription regulatory region DNA binding; GO:0030154,cell differentiation; GO:1900384…	--	At4g12350	gb|KVH95937.1|	MYB7_ARATH, RecName: Full=Transcription factor MYB7 {ECO:0000305}; AltName: Full=Myb-related protein 7 {ECO:0000305}; Short=AtMYB7 {ECO:0000312|EMBL:CAB09243.1}; AltName: Full=Myb-related protein Y49 {ECO:0000305}; Short=AtY49 {ECO:0000303|PubMed:8980549};	A0A118JXE2_CYNCS, SubName: Full=Homeodomain-like protein {ECO:0000313|EMBL:KVH95937.1};
TRINITY_DN267957_c1_g1	0.64	0	0	0	0	0	0.64	8.71	14.26	GO:0005634,nucleus; GO:0003700,DNA binding transcription factor activity; GO:0000981,RNA polymerase II transcription factor activity, sequence-specific DNA binding; GO:0043565,sequence-specific DNA binding; GO:0001135,transcription factor activity, RNA polymerase II transcription factor recruiting; GO:0044212,transcription regulatory region DNA binding; GO:0030154,cell differentiation; GO:0045893…	--	At5g16770	ref|XP_022015914.1|	MYB14_ARATH, RecName: Full=Transcription factor MYB14 {ECO:0000303|PubMed:9839469}; AltName: Full=Myb-related protein 14 {ECO:0000303|PubMed:9839469}; Short=AtMYB14 {ECO:0000303|PubMed:9839469}; Short=MYB14At {ECO:0000303|PubMed:9839469};	A0A251S7Y4_HELAN, SubName: Full=Putative homeodomain-like protein {ECO:0000313|EMBL:OTF93331.1};
TRINITY_DN268308_c0_g1	2.14	34.49	21.58	0	0	0	0	0	0	GO:0005634,nucleus; GO:0047627,adenylylsulfatase activity; GO:0005524,ATP binding; GO:0003677,DNA binding; GO:0046872,metal ion binding; GO:0046983,protein dimerization activity; GO:0006260,DNA replication; GO:0009150,purine ribonucleotide metabolic process; GO:0006355,regulation of transcription, DNA-templated; GO:0006790,sulfur compound metabolic process; GO:0006351,transcription, DNA-templated	--	SPCC18.09c	gb|POE85071.1|	BH140_ARATH, RecName: Full=Transcription factor bHLH140; AltName: Full=Basic helix-loop-helix protein 140; Short=AtbHLH140; Short=bHLH 140; AltName: Full=Transcription factor EN 122; AltName: Full=bHLH transcription factor bHLH140;	--
TRINITY_DN268365_c0_g1	2.57	31.73	40.46	0	0	0	0	0	0	GO:0032044,DSIF complex; GO:0005654,nucleoplasm; GO:0003682,chromatin binding; GO:0003677,DNA binding; GO:0003729,mRNA binding; GO:0003723,RNA binding; GO:0006342,chromatin silencing; GO:0006306,DNA methylation; GO:0016458,gene silencing; GO:0006397,mRNA processing; GO:0030422,production of siRNA involved in RNA interference; GO:0006357,regulation of transcription by RNA polymerase II; GO:0080188…	--	SPAC23C4.19	gb|POF15519.1|	RDM3_ARATH, RecName: Full=Protein RNA-directed DNA methylation 3 {ECO:0000303|PubMed:19410546}; AltName: Full=KOW domain-containing transcription factor 1 {ECO:0000303|PubMed:19410546}; AltName: Full=Protein SPT5-like {ECO:0000303|PubMed:19343051};	M1VFB1_CYAM1, SubName: Full=Similar to transcription initiation protein SPT5 {ECO:0000313|EMBL:BAM79213.1};
TRINITY_DN268562_c0_g1	14.59	20.23	35.74	335.68	148.46	130.4	310.03	101.29	83.79	GO:0005634,nucleus; GO:0005516,calmodulin binding; GO:0003700,DNA binding transcription factor activity; GO:0043565,sequence-specific DNA binding; GO:0006351,transcription, DNA-templated	--	At4g24240	gb|KVI06683.1|	WRKY7_ARATH, RecName: Full=Probable WRKY transcription factor 7; AltName: Full=WRKY DNA-binding protein 7;	A0A103YCQ9_CYNCS, SubName: Full=DNA-binding WRKY {ECO:0000313|EMBL:KVI06683.1};
TRINITY_DN268562_c0_g2	100.17	86.92	164.33	1673.02	198.51	505.92	680.71	279.95	627.03	GO:0005634,nucleus; GO:0005516,calmodulin binding; GO:0003700,DNA binding transcription factor activity; GO:0043565,sequence-specific DNA binding; GO:0006351,transcription, DNA-templated	--	At4g24240	gb|KVI06683.1|	WRKY7_ARATH, RecName: Full=Probable WRKY transcription factor 7; AltName: Full=WRKY DNA-binding protein 7;	A0A103YCQ9_CYNCS, SubName: Full=DNA-binding WRKY {ECO:0000313|EMBL:KVI06683.1};
TRINITY_DN269257_c0_g1	2.14	3.45	2.92	0	0	0	0	0	0	GO:0005634,nucleus; GO:0003700,DNA binding transcription factor activity; GO:0000977,RNA polymerase II regulatory region sequence-specific DNA binding; GO:0009585,red, far-red light phototransduction; GO:0006355,regulation of transcription, DNA-templated; GO:0006351,transcription, DNA-templated	K16241: HY5; transcription factor HY5	--	--	HY5_SOLLC, RecName: Full=Transcription factor HY5; AltName: Full=LeHY5; AltName: Full=tHY5;	--
TRINITY_DN269257_c0_g3	0	4.14	1.35	0	0	0	0	0	0	GO:0005634,nucleus; GO:0003700,DNA binding transcription factor activity; GO:0000977,RNA polymerase II regulatory region sequence-specific DNA binding; GO:0009585,red, far-red light phototransduction; GO:0006355,regulation of transcription, DNA-templated; GO:0006351,transcription, DNA-templated	K16241: HY5; transcription factor HY5	Hs5802980	gb|POE54343.1|	HY5_SOLLC, RecName: Full=Transcription factor HY5; AltName: Full=LeHY5; AltName: Full=tHY5;	A0A1J3HVY0_NOCCA, SubName: Full=Transcription factor HY5 {ECO:0000313|EMBL:JAU71328.1}; Flags: Fragment;
TRINITY_DN269624_c0_g1	254.6	8.74	10.57	176.03	346.11	249.04	288.11	176.03	267.87	GO:0005634,nucleus; GO:0003700,DNA binding transcription factor activity; GO:0044212,transcription regulatory region DNA binding; GO:0080060,integument development; GO:0045995,regulation of embryonic development; GO:0009753,response to jasmonic acid; GO:0048317,seed morphogenesis; GO:0006351,transcription, DNA-templated	--	At3g15510	gb|PLY76511.1|	NAC56_ARATH, RecName: Full=NAC transcription factor 56 {ECO:0000303|PubMed:15029955}; Short=AtNAC056 {ECO:0000303|PubMed:15029955}; AltName: Full=NAC domain-containing protein 2 {ECO:0000303|PubMed:11245578}; Short=AtNAC2 {ECO:0000303|PubMed:11245578}; AltName: Full=Protein NAC-REGULATED SEED MORPHOLOGY 1 {ECO:0000303|PubMed:18849494};	A0A103XY65_CYNCS, SubName: Full=No apical meristem (NAM) protein {ECO:0000313|EMBL:KVH99113.1};
TRINITY_DN269653_c0_g1	132.77	90.36	33.05	84.1	74.01	124.17	73.2	87.51	69.53	GO:0016592,mediator complex; GO:0005730,nucleolus; GO:0005634,nucleus; GO:0003700,DNA binding transcription factor activity; GO:0000981,RNA polymerase II transcription factor activity, sequence-specific DNA binding; GO:0043565,sequence-specific DNA binding; GO:0006355,regulation of transcription, DNA-templated; GO:0006351,transcription, DNA-templated	--	At2g38250	gb|KVH91538.1|	TGT3B_ARATH, RecName: Full=Trihelix transcription factor GT-3b; AltName: Full=Transcription factor GT-1-like; AltName: Full=Trihelix DNA-binding protein GT-3b;	A0A103XJ07_CYNCS, SubName: Full=Myb-like domain-containing protein {ECO:0000313|EMBL:KVH91538.1};
TRINITY_DN269653_c0_g2	4.93	11.73	3.15	7.09	8.13	0	8.94	17.42	0	GO:0016592,mediator complex; GO:0005730,nucleolus; GO:0005634,nucleus; GO:0003700,DNA binding transcription factor activity; GO:0000981,RNA polymerase II transcription factor activity, sequence-specific DNA binding; GO:0043565,sequence-specific DNA binding; GO:0006355,regulation of transcription, DNA-templated; GO:0006351,transcription, DNA-templated	--	At2g38250	gb|KVH91538.1|	TGT3B_ARATH, RecName: Full=Trihelix transcription factor GT-3b; AltName: Full=Transcription factor GT-1-like; AltName: Full=Trihelix DNA-binding protein GT-3b;	A0A103XJ07_CYNCS, SubName: Full=Myb-like domain-containing protein {ECO:0000313|EMBL:KVH91538.1};
TRINITY_DN269977_c0_g1	0	4.83	18.43	0	0	0	0	0	0	GO:0005829,cytosol; GO:0005634,nucleus; GO:0003677,DNA binding; GO:0003700,DNA binding transcription factor activity; GO:0046982,protein heterodimerization activity; GO:0009738,abscisic acid-activated signaling pathway; GO:0009740,gibberellic acid mediated signaling pathway; GO:2000905,negative regulation of starch metabolic process; GO:2000306,positive regulation of photomorphogenesis; GO:005124…	K08066: NFYC; nuclear transcription factor Y, gamma	Hs9845281	ref|XP_020679873.1|	NFYC4_ARATH, RecName: Full=Nuclear transcription factor Y subunit C-4; Short=AtNF-YC-4;	F0Y9H8_AURAN, SubName: Full=Uncharacterized protein {ECO:0000313|EMBL:EGB08239.1}; Flags: Fragment;
TRINITY_DN269977_c0_g2	0	9.43	24.5	0	0	0	0	0	0	GO:0005634,nucleus; GO:0003677,DNA binding; GO:0003700,DNA binding transcription factor activity; GO:0046982,protein heterodimerization activity; GO:0006351,transcription, DNA-templated	K08066: NFYC; nuclear transcription factor Y, gamma	Hs9845281	ref|XP_020679873.1|	NFYC6_ARATH, RecName: Full=Nuclear transcription factor Y subunit C-6; Short=AtNF-YC-6;	A0A2I0VRN2_9ASPA, SubName: Full=Nuclear transcription factor Y subunit C-3 {ECO:0000313|EMBL:PKU66067.1};
TRINITY_DN270047_c0_g1	1.07	0	0.22	16.14	6.63	2.54	0.64	0.61	0	GO:0005634,nucleus; GO:0003700,DNA binding transcription factor activity; GO:0043565,sequence-specific DNA binding; GO:0006351,transcription, DNA-templated	K13425: WRKY22; WRKY transcription factor 22	At1g29280	ref|XP_022035328.1|	WRK65_ARATH, RecName: Full=Probable WRKY transcription factor 65; AltName: Full=WRKY DNA-binding protein 65;	A0A251V0Y7_HELAN, SubName: Full=Putative WRKY DNA-binding protein 65 {ECO:0000313|EMBL:OTG28933.1};
TRINITY_DN270047_c0_g2	0.64	0.23	0	0	0	2.54	2.34	11.14	10.25	GO:0005634,nucleus; GO:0003700,DNA binding transcription factor activity; GO:0043565,sequence-specific DNA binding; GO:0006351,transcription, DNA-templated	K13425: WRKY22; WRKY transcription factor 22	At1g29280	ref|XP_022035328.1|	WRK65_ARATH, RecName: Full=Probable WRKY transcription factor 65; AltName: Full=WRKY DNA-binding protein 65;	A0A251V0Y7_HELAN, SubName: Full=Putative WRKY DNA-binding protein 65 {ECO:0000313|EMBL:OTG28933.1};
TRINITY_DN270206_c0_g3	5.36	0	0	0	8.77	0	0	3.04	6.25	GO:0005634,nucleus; GO:0005667,transcription factor complex; GO:0003682,chromatin binding; GO:0000977,RNA polymerase II regulatory region sequence-specific DNA binding; GO:0001085,RNA polymerase II transcription factor binding; GO:0001228,transcriptional activator activity, RNA polymerase II transcription regulatory region sequence-specific DNA binding; GO:0008270,zinc ion binding; GO:0030154,cel…	--	At5g26930	gb|KVI12530.1|	GAT23_ARATH, RecName: Full=GATA transcription factor 23;	A0A103YNS9_CYNCS, SubName: Full=Zinc finger, GATA-type {ECO:0000313|EMBL:KVI12530.1};
TRINITY_DN270339_c0_g1	567.54	112.44	101.83	2003.81	1938.27	950.46	913.71	1178.36	1501.18	GO:0005634,nucleus; GO:0003700,DNA binding transcription factor activity; GO:0046982,protein heterodimerization activity; GO:0043565,sequence-specific DNA binding; GO:0044212,transcription regulatory region DNA binding; GO:0009845,seed germination; GO:0006351,transcription, DNA-templated	--	At1g75390	gb|KVI06536.1|	BZP44_ARATH, RecName: Full=bZIP transcription factor 44 {ECO:0000305}; Short=AtbZIP44 {ECO:0000303|PubMed:11906833};	A0A103YCF2_CYNCS, SubName: Full=Basic-leucine zipper domain-containing protein {ECO:0000313|EMBL:KVI06536.1};
TRINITY_DN270712_c0_g1	72.5	12.42	42.04	227.62	227.82	107.32	317.05	246.93	350.66	GO:0005634,nucleus; GO:0003677,DNA binding; GO:0003700,DNA binding transcription factor activity; GO:0046983,protein dimerization activity; GO:0000977,RNA polymerase II regulatory region sequence-specific DNA binding; GO:0030154,cell differentiation; GO:0009553,embryo sac development; GO:0010582,floral meristem determinacy; GO:0048437,floral organ development; GO:0048449,floral organ formation; G…	--	At2g45650	emb|CAH04879.1|	MADS6_ORYSJ, RecName: Full=MADS-box transcription factor 6; AltName: Full=OsMADS6; AltName: Full=Protein MOSAIC FLORAL ORGANS 1;	Q6EUV6_GERHY, SubName: Full=MADS domain protein {ECO:0000313|EMBL:CAH04879.1};
TRINITY_DN270712_c0_g2	59.63	8.51	1.57	233.24	737.15	125.56	420.68	224.85	313.64	GO:0005634,nucleus; GO:0003677,DNA binding; GO:0003700,DNA binding transcription factor activity; GO:0046983,protein dimerization activity; GO:0000977,RNA polymerase II regulatory region sequence-specific DNA binding; GO:0030154,cell differentiation; GO:0009553,embryo sac development; GO:0010582,floral meristem determinacy; GO:0048437,floral organ development; GO:0048449,floral organ formation; G…	--	At2g45650	emb|CAH04879.1|	MADS6_ORYSJ, RecName: Full=MADS-box transcription factor 6; AltName: Full=OsMADS6; AltName: Full=Protein MOSAIC FLORAL ORGANS 1;	Q6EUV6_GERHY, SubName: Full=MADS domain protein {ECO:0000313|EMBL:CAH04879.1};
TRINITY_DN271084_c3_g1	2.57	0	0	7.58	2.99	6.69	1.92	4.66	3.25	GO:0005634,nucleus; GO:0003677,DNA binding; GO:0003700,DNA binding transcription factor activity; GO:0046983,protein dimerization activity; GO:0006355,regulation of transcription, DNA-templated; GO:0006351,transcription, DNA-templated	--	At1g68810	gb|KVH97521.1|	BH030_ARATH, RecName: Full=Transcription factor bHLH30; AltName: Full=Basic helix-loop-helix protein 30; Short=AtbHLH30; Short=bHLH 30; AltName: Full=Transcription factor EN 53; AltName: Full=bHLH transcription factor bHLH030;	A0A103XV90_CYNCS, SubName: Full=Myc-type, basic helix-loop-helix (BHLH) domain-containing protein {ECO:0000313|EMBL:KVH97521.1};
TRINITY_DN271298_c0_g2	7.08	5.98	4.27	36.18	153.8	19.39	28.73	23.7	27.51	GO:0005730,nucleolus; GO:0005634,nucleus; GO:0080084,5S rDNA binding; GO:0008097,5S rRNA binding; GO:0003700,DNA binding transcription factor activity; GO:0046872,metal ion binding; GO:0003723,RNA binding; GO:0007275,multicellular organism development; GO:0006351,transcription, DNA-templated	--	At1g72050	gb|KVI02200.1|	TF3A_ARATH, RecName: Full=Transcription factor IIIA {ECO:0000303|PubMed:12711688}; Short=AtTFIIIA {ECO:0000303|PubMed:12711688};	A0A103Y470_CYNCS, SubName: Full=Uncharacterized protein {ECO:0000313|EMBL:KVI02200.1};
TRINITY_DN271298_c0_g3	21.88	2.07	0	68.7	65.46	19.39	42.98	36.26	61.28	GO:0005730,nucleolus; GO:0005634,nucleus; GO:0080084,5S rDNA binding; GO:0008097,5S rRNA binding; GO:0003700,DNA binding transcription factor activity; GO:0046872,metal ion binding; GO:0003723,RNA binding; GO:0007275,multicellular organism development; GO:0006351,transcription, DNA-templated	--	At1g72050	gb|KVI02200.1|	TF3A_ARATH, RecName: Full=Transcription factor IIIA {ECO:0000303|PubMed:12711688}; Short=AtTFIIIA {ECO:0000303|PubMed:12711688};	A0A103Y470_CYNCS, SubName: Full=Uncharacterized protein {ECO:0000313|EMBL:KVI02200.1};
TRINITY_DN271410_c0_g1	19.52	2.07	2.25	13.2	11.77	13.62	6.81	11.75	13.26	GO:0005634,nucleus; GO:0003677,DNA binding; GO:0003700,DNA binding transcription factor activity; GO:0046983,protein dimerization activity; GO:0010078,maintenance of root meristem identity; GO:0045893,positive regulation of transcription, DNA-templated; GO:0006355,regulation of transcription, DNA-templated; GO:0048364,root development; GO:0010479,stele development; GO:0006351,transcription, DNA-t…	--	At2g27230	gb|KVH95276.1|	LHW_ARATH, RecName: Full=Transcription factor LHW; AltName: Full=BHLH transcription factor delta; Short=bHLH delta; AltName: Full=Basic helix-loop-helix protein 156; Short=AtbHLH156; Short=bHLH 156; AltName: Full=Protein LONESOME HIGHWAY; AltName: Full=bHLH transcription factor bHLH156;	A0A118JWU1_CYNCS, SubName: Full=Myc-type, basic helix-loop-helix (BHLH) domain-containing protein {ECO:0000313|EMBL:KVH95276.1};
TRINITY_DN271601_c0_g1	0	0.69	13.71	0	0	0	0	0	0	GO:0005634,nucleus; GO:0046872,metal ion binding; GO:0043565,sequence-specific DNA binding; GO:0009738,abscisic acid-activated signaling pathway; GO:0006952,defense response; GO:0009788,negative regulation of abscisic acid-activated signaling pathway; GO:0045892,negative regulation of transcription, DNA-templated; GO:0045893,positive regulation of transcription, DNA-templated; GO:1900150,regulati…	--	--	gb|POE82402.1|	YY1_ARATH, RecName: Full=Zinc finger transcription factor YY1 {ECO:0000303|PubMed:22508367}; AltName: Full=Protein YIN YANG 1 {ECO:0000303|PubMed:22508367}; Short=AtYY1 {ECO:0000303|PubMed:22508367};	A0A1D1XY36_9ARAE, SubName: Full=Transcriptional regulator NRG1 {ECO:0000313|EMBL:JAT47261.1};
TRINITY_DN271714_c0_g1	3	80.48	245.93	0	0	0	0	0	0	GO:0005634,nucleus; GO:0006355,regulation of transcription, DNA-templated; GO:0006351,transcription, DNA-templated	--	YLR399c	gb|POE46861.1|	GTE9_ARATH, RecName: Full=Transcription factor GTE9; AltName: Full=BROMODOMAIN AND EXTRATERMINAL DOMAIN PROTEIN 9; Short=AtBET9; AltName: Full=Bromodomain-containing protein GTE9; AltName: Full=Protein GLOBAL TRANSCRIPTION FACTOR GROUP E9;	C5Y626_SORBI, SubName: Full=Uncharacterized protein {ECO:0000313|EMBL:EES09391.2};
TRINITY_DN271733_c0_g1	14.8	1.84	1.8	9.29	5.13	29.54	6.38	11.95	40.52	GO:0005634,nucleus; GO:0003677,DNA binding; GO:0040008,regulation of growth; GO:0048831,regulation of shoot system development; GO:0006355,regulation of transcription, DNA-templated; GO:0006351,transcription, DNA-templated	--	At3g18550	gb|KVH98432.1|	TB1_ORYSJ, RecName: Full=Transcription factor TB1 {ECO:0000305}; AltName: Full=Protein FINE CULM 1 {ECO:0000303|PubMed:12581309}; AltName: Full=Protein TEOSINTE BRANCHED 1 homolog {ECO:0000303|PubMed:12581309}; Short=OsTB1 {ECO:0000303|PubMed:12581309}; AltName: Full=TCP transcription factor 8 {ECO:0000312|EMBL:AFK65660.1}; Short=OsTCP8 {ECO:0000312|EMBL:AFK65660.1};	A0A103XX05_CYNCS, SubName: Full=CYC/TB1, R domain-containing protein {ECO:0000313|EMBL:KVH98432.1};
TRINITY_DN271733_c0_g3	6.43	0	0	0	0	0.92	0	6.89	11.51	GO:0005634,nucleus; GO:0003677,DNA binding; GO:0040008,regulation of growth; GO:0048831,regulation of shoot system development; GO:0006355,regulation of transcription, DNA-templated; GO:0006351,transcription, DNA-templated	--	At3g18550	gb|KVH98432.1|	TB1_ORYSJ, RecName: Full=Transcription factor TB1 {ECO:0000305}; AltName: Full=Protein FINE CULM 1 {ECO:0000303|PubMed:12581309}; AltName: Full=Protein TEOSINTE BRANCHED 1 homolog {ECO:0000303|PubMed:12581309}; Short=OsTB1 {ECO:0000303|PubMed:12581309}; AltName: Full=TCP transcription factor 8 {ECO:0000312|EMBL:AFK65660.1}; Short=OsTCP8 {ECO:0000312|EMBL:AFK65660.1};	A0A103XX05_CYNCS, SubName: Full=CYC/TB1, R domain-containing protein {ECO:0000313|EMBL:KVH98432.1};
TRINITY_DN271800_c0_g1	0	86	90.37	0	0	0	0	0	0	GO:0005634,nucleus; GO:0046872,metal ion binding; GO:0043565,sequence-specific DNA binding; GO:0009738,abscisic acid-activated signaling pathway; GO:0006952,defense response; GO:0009788,negative regulation of abscisic acid-activated signaling pathway; GO:0045892,negative regulation of transcription, DNA-templated; GO:0045893,positive regulation of transcription, DNA-templated; GO:1900150,regulati…	--	Hs18566270	gb|POE74735.1|	YY1_ARATH, RecName: Full=Zinc finger transcription factor YY1 {ECO:0000303|PubMed:22508367}; AltName: Full=Protein YIN YANG 1 {ECO:0000303|PubMed:22508367}; Short=AtYY1 {ECO:0000303|PubMed:22508367};	A0A1D1YT22_9ARAE, SubName: Full=Zinc finger protein 551 {ECO:0000313|EMBL:JAT57769.1};
TRINITY_DN271990_c0_g1	15.87	9.43	3.82	46.45	51.55	23.08	19.79	30.99	32.26	GO:0005737,cytoplasm; GO:0005634,nucleus; GO:0005667,transcription factor complex; GO:0003677,DNA binding; GO:0003700,DNA binding transcription factor activity; GO:0046983,protein dimerization activity; GO:0007049,cell cycle; GO:0051446,positive regulation of meiotic cell cycle; GO:0045893,positive regulation of transcription, DNA-templated; GO:0006351,transcription, DNA-templated	K06620: E2F3; transcription factor E2F3	At2g36010	gb|PLY72625.1|	E2FA_ARATH, RecName: Full=Transcription factor E2FA; AltName: Full=E2F transcription factor-3; Short=AtE2F3;	A0A251VHX2_HELAN, SubName: Full=Putative winged helix-turn-helix DNA-binding domain-containing protein {ECO:0000313|EMBL:OTG35160.1};
TRINITY_DN272124_c0_g1	14.16	2.3	0.9	30.81	30.8	13.85	14.68	21.07	32.51	GO:0005634,nucleus; GO:0003677,DNA binding; GO:0003700,DNA binding transcription factor activity; GO:0046983,protein dimerization activity; GO:0010078,maintenance of root meristem identity; GO:0045893,positive regulation of transcription, DNA-templated; GO:0006355,regulation of transcription, DNA-templated; GO:0048364,root development; GO:0010479,stele development; GO:0006351,transcription, DNA-t…	--	At2g27230	gb|KVI08192.1|	LHW_ARATH, RecName: Full=Transcription factor LHW; AltName: Full=BHLH transcription factor delta; Short=bHLH delta; AltName: Full=Basic helix-loop-helix protein 156; Short=AtbHLH156; Short=bHLH 156; AltName: Full=Protein LONESOME HIGHWAY; AltName: Full=bHLH transcription factor bHLH156;	A0A118K4X0_CYNCS, SubName: Full=Transcription factor MYC/MYB N-terminal {ECO:0000313|EMBL:KVI08192.1};
TRINITY_DN272124_c0_g2	1.29	0	0.45	0.73	8.13	5.08	2.34	7.7	3.5	GO:0005634,nucleus; GO:0003677,DNA binding; GO:0003700,DNA binding transcription factor activity; GO:0046983,protein dimerization activity; GO:0010078,maintenance of root meristem identity; GO:0045893,positive regulation of transcription, DNA-templated; GO:0006355,regulation of transcription, DNA-templated; GO:0048364,root development; GO:0010479,stele development; GO:0006351,transcription, DNA-t…	--	At2g27230	gb|KVI08192.1|	LHW_ARATH, RecName: Full=Transcription factor LHW; AltName: Full=BHLH transcription factor delta; Short=bHLH delta; AltName: Full=Basic helix-loop-helix protein 156; Short=AtbHLH156; Short=bHLH 156; AltName: Full=Protein LONESOME HIGHWAY; AltName: Full=bHLH transcription factor bHLH156;	A0A118K4X0_CYNCS, SubName: Full=Transcription factor MYC/MYB N-terminal {ECO:0000313|EMBL:KVI08192.1};
TRINITY_DN272272_c0_g1	3.43	70.82	18.66	0	0.21	0	0	0	0	GO:0005634,nucleus; GO:0003677,DNA binding; GO:0003700,DNA binding transcription factor activity; GO:0046983,protein dimerization activity; GO:0009738,abscisic acid-activated signaling pathway; GO:0010629,negative regulation of gene expression; GO:0006355,regulation of transcription, DNA-templated; GO:0009737,response to abscisic acid; GO:0009611,response to wounding; GO:0006351,transcription, DN…	--	At2g46510	--	AIB_ARATH, RecName: Full=Transcription factor ABA-INDUCIBLE bHLH-TYPE; Short=AtAIB; AltName: Full=Basic helix-loop-helix protein 17; Short=AtbHLH17; Short=bHLH 17; AltName: Full=Transcription factor EN 35; AltName: Full=bHLH transcription factor bHLH017;	--
TRINITY_DN272279_c0_g1	58.77	23.45	10.57	73.59	135.19	122.1	94.26	98.45	133.56	GO:0005634,nucleus; GO:0003700,DNA binding transcription factor activity; GO:0043565,sequence-specific DNA binding; GO:0009957,epidermal cell fate specification; GO:0010214,seed coat development; GO:0006351,transcription, DNA-templated	K13424: WRKY33; WRKY transcription factor 33	At2g37260	gb|KVI09528.1|	WRK44_ARATH, RecName: Full=WRKY transcription factor 44; AltName: Full=Protein TRANSPARENT TESTA GLABRA 2; AltName: Full=WRKY DNA-binding protein 44;	A0A118K5R6_CYNCS, SubName: Full=DNA-binding WRKY {ECO:0000313|EMBL:KVI09528.1};
TRINITY_DN272279_c0_g2	44.4	6.44	0	16.38	13.05	6.46	13.19	13.37	20.01	GO:0005634,nucleus; GO:0003700,DNA binding transcription factor activity; GO:0043565,sequence-specific DNA binding; GO:0009957,epidermal cell fate specification; GO:0010214,seed coat development; GO:0006351,transcription, DNA-templated	K13424: WRKY33; WRKY transcription factor 33	At2g37260	gb|KVI09528.1|	WRK44_ARATH, RecName: Full=WRKY transcription factor 44; AltName: Full=Protein TRANSPARENT TESTA GLABRA 2; AltName: Full=WRKY DNA-binding protein 44;	A0A118K5R6_CYNCS, SubName: Full=DNA-binding WRKY {ECO:0000313|EMBL:KVI09528.1};
TRINITY_DN272601_c1_g1	355.19	121.41	51.25	441.54	660.35	443.38	323.44	374.96	454.71	GO:0005672,transcription factor TFIIA complex; GO:0017025,TBP-class protein binding; GO:0003713,transcription coactivator activity; GO:0051091,positive regulation of DNA binding transcription factor activity; GO:0045944,positive regulation of transcription by RNA polymerase II; GO:0051123,RNA polymerase II transcriptional preinitiation complex assembly	K03123: TFIIA2, GTF2A2, TOA2; transcription initiation factor TFIIA small subunit	At4g24440	ref|XP_021987112.1|	T2AG_ARATH, RecName: Full=Transcription initiation factor IIA subunit 2; AltName: Full=General transcription factor IIA subunit 2; AltName: Full=Transcription initiation factor IIA gamma chain; Short=TFIIA-gamma;	A0A251TF91_HELAN, RecName: Full=Transcription initiation factor IIA subunit 2 {ECO:0000256|PIRNR:PIRNR009415};
TRINITY_DN272601_c2_g2	27.24	12.65	10.34	53.3	36.58	53.32	36.17	50.04	45.52	GO:0005672,transcription factor TFIIA complex; GO:0017025,TBP-class protein binding; GO:0003713,transcription coactivator activity; GO:0051091,positive regulation of DNA binding transcription factor activity; GO:0045944,positive regulation of transcription by RNA polymerase II; GO:0051123,RNA polymerase II transcriptional preinitiation complex assembly	K03123: TFIIA2, GTF2A2, TOA2; transcription initiation factor TFIIA small subunit	At4g24440	ref|XP_021987112.1|	T2AG_ARATH, RecName: Full=Transcription initiation factor IIA subunit 2; AltName: Full=General transcription factor IIA subunit 2; AltName: Full=Transcription initiation factor IIA gamma chain; Short=TFIIA-gamma;	A0A251TF91_HELAN, RecName: Full=Transcription initiation factor IIA subunit 2 {ECO:0000256|PIRNR:PIRNR009415};
TRINITY_DN272754_c0_g1	63.49	2.07	5.62	300.23	22.25	94.63	71.28	143.02	114.05	GO:0005634,nucleus; GO:0003677,DNA binding; GO:0003700,DNA binding transcription factor activity; GO:0046983,protein dimerization activity; GO:0006355,regulation of transcription, DNA-templated; GO:0006351,transcription, DNA-templated	K13422: MYC2; transcription factor MYC2	At4g37850	gb|KVI08881.1|	BH025_ARATH, RecName: Full=Transcription factor bHLH25; AltName: Full=Basic helix-loop-helix protein 25; Short=AtbHLH25; Short=bHLH 25; AltName: Full=Transcription factor EN 29; AltName: Full=bHLH transcription factor bHLH025;	A0A124SHA0_CYNCS, SubName: Full=Uncharacterized protein {ECO:0000313|EMBL:KVI08881.1}; Flags: Fragment;
TRINITY_DN272778_c0_g1	323.66	108.99	66.99	344.24	278.94	718.03	304.71	226.47	267.37	GO:0009941,chloroplast envelope; GO:0005634,nucleus; GO:0043531,ADP binding; GO:0005524,ATP binding; GO:0003700,DNA binding transcription factor activity; GO:0004674,protein serine/threonine kinase activity; GO:0043565,sequence-specific DNA binding; GO:0006952,defense response; GO:0006351,transcription, DNA-templated	--	At1g64140	gb|KVI07116.1|	WRK19_ARATH, RecName: Full=Probable WRKY transcription factor 19; AltName: Full=WRKY DNA-binding protein 19;	A0A103YDJ7_CYNCS, SubName: Full=Uncharacterized protein {ECO:0000313|EMBL:KVI07116.1};
TRINITY_DN273037_c0_g1	0	0	0	0	0	15.46	0	0	0	GO:0005634,nucleus; GO:0003677,DNA binding; GO:0003700,DNA binding transcription factor activity; GO:0046983,protein dimerization activity; GO:0006355,regulation of transcription, DNA-templated; GO:0006351,transcription, DNA-templated	--	At1g68810	gb|KVI04316.1|	BH030_ARATH, RecName: Full=Transcription factor bHLH30; AltName: Full=Basic helix-loop-helix protein 30; Short=AtbHLH30; Short=bHLH 30; AltName: Full=Transcription factor EN 53; AltName: Full=bHLH transcription factor bHLH030;	A0A103Y883_CYNCS, SubName: Full=Myc-type, basic helix-loop-helix (BHLH) domain-containing protein {ECO:0000313|EMBL:KVI04316.1};
TRINITY_DN273037_c0_g2	8.79	1.15	2.7	27.87	30.16	8.08	17.02	24.71	31.51	GO:0005634,nucleus; GO:0003677,DNA binding; GO:0003700,DNA binding transcription factor activity; GO:0046983,protein dimerization activity; GO:0006355,regulation of transcription, DNA-templated; GO:0006351,transcription, DNA-templated	--	At1g68810	gb|KVI04316.1|	BH030_ARATH, RecName: Full=Transcription factor bHLH30; AltName: Full=Basic helix-loop-helix protein 30; Short=AtbHLH30; Short=bHLH 30; AltName: Full=Transcription factor EN 53; AltName: Full=bHLH transcription factor bHLH030;	A0A103Y883_CYNCS, SubName: Full=Myc-type, basic helix-loop-helix (BHLH) domain-containing protein {ECO:0000313|EMBL:KVI04316.1};
TRINITY_DN273255_c0_g1	0	14.72	50.13	0	0	0	0	0	0	GO:0005672,transcription factor TFIIA complex; GO:0017025,TBP-class protein binding; GO:0003713,transcription coactivator activity; GO:0003743,translation initiation factor activity; GO:0006952,defense response; GO:0051091,positive regulation of DNA binding transcription factor activity; GO:0045944,positive regulation of transcription by RNA polymerase II; GO:0051123,RNA polymerase II transcripti…	K03123: TFIIA2, GTF2A2, TOA2; transcription initiation factor TFIIA small subunit	At4g24440	ref|XP_020405929.1|	T2AG_ORYSJ, RecName: Full=Transcription initiation factor IIA subunit 2; AltName: Full=General transcription factor IIA subunit 2; AltName: Full=Transcription initiation factor IIA gamma chain; Short=TFIIA-gamma;	A0A1D6N0A5_MAIZE, RecName: Full=Transcription initiation factor IIA subunit 2 {ECO:0000256|PIRNR:PIRNR009415};
TRINITY_DN273286_c0_g1	0	9.66	12.59	0	0	0	0	0	0	GO:0005730,nucleolus; GO:0005634,nucleus; GO:0080084,5S rDNA binding; GO:0008097,5S rRNA binding; GO:0003700,DNA binding transcription factor activity; GO:0046872,metal ion binding; GO:0003723,RNA binding; GO:0007275,multicellular organism development; GO:0006351,transcription, DNA-templated	--	CE16720	gb|POE87408.1|	TF3A_ARATH, RecName: Full=Transcription factor IIIA {ECO:0000303|PubMed:12711688}; Short=AtTFIIIA {ECO:0000303|PubMed:12711688};	F2D520_HORVV, SubName: Full=Predicted protein {ECO:0000313|EMBL:BAJ90191.1};
TRINITY_DN273355_c0_g1	0	0	2.02	153.05	5.99	15.93	0	0	21.76	GO:0005634,nucleus; GO:0003700,DNA binding transcription factor activity; GO:0043565,sequence-specific DNA binding; GO:0044212,transcription regulatory region DNA binding; GO:0071497,cellular response to freezing; GO:0034605,cellular response to heat; GO:0009873,ethylene-activated signaling pathway; GO:0045893,positive regulation of transcription, DNA-templated; GO:0009753,response to jasmonic ac…	--	At1g21910	gb|KVI06754.1|	ERF12_ARATH, RecName: Full=Ethylene-responsive transcription factor ERF012; AltName: Full=Dehydration response element-binding protein 26 {ECO:0000303|PubMed:21069430};	A0A103YCW0_CYNCS, SubName: Full=AP2/ERF domain-containing protein {ECO:0000313|EMBL:KVI06754.1};
TRINITY_DN273490_c0_g1	9.22	0.69	0	225.66	0	34.85	57.45	16	72.28	GO:0005634,nucleus; GO:0003700,DNA binding transcription factor activity; GO:0043565,sequence-specific DNA binding; GO:0044212,transcription regulatory region DNA binding; GO:0071497,cellular response to freezing; GO:0034605,cellular response to heat; GO:0009873,ethylene-activated signaling pathway; GO:0045893,positive regulation of transcription, DNA-templated; GO:0009753,response to jasmonic ac…	--	At1g21910	gb|KVI06754.1|	ERF12_ARATH, RecName: Full=Ethylene-responsive transcription factor ERF012; AltName: Full=Dehydration response element-binding protein 26 {ECO:0000303|PubMed:21069430};	A0A103YCW0_CYNCS, SubName: Full=AP2/ERF domain-containing protein {ECO:0000313|EMBL:KVI06754.1};
TRINITY_DN273497_c0_g2	160.01	83.47	32.6	149.63	197.01	182.57	92.35	159.02	181.08	GO:0005634,nucleus; GO:0003700,DNA binding transcription factor activity; GO:0046983,protein dimerization activity; GO:0043565,sequence-specific DNA binding; GO:0006351,transcription, DNA-templated	--	At1g69010	gb|OTG17753.1|	BIM2_ARATH, RecName: Full=Transcription factor BIM2; AltName: Full=BES1-interacting Myc-like protein 2; AltName: Full=Basic helix-loop-helix protein 102; Short=AtbHLH102; Short=bHLH 102; AltName: Full=Transcription factor EN 125; AltName: Full=bHLH transcription factor bHLH102;	A0A251U3Y6_HELAN, SubName: Full=Putative myc-type, basic helix-loop-helix (BHLH) domain-containing protein {ECO:0000313|EMBL:OTG17753.1};
TRINITY_DN273534_c3_g1	0	0	0	10.76	14.97	0	0	0	0	GO:0005634,nucleus; GO:0001046,core promoter sequence-specific DNA binding; GO:0003700,DNA binding transcription factor activity; GO:0046983,protein dimerization activity; GO:0001228,transcriptional activator activity, RNA polymerase II transcription regulatory region sequence-specific DNA binding; GO:0006366,transcription by RNA polymerase II	K05765: CFL; cofilin	At3g20640	ref|XP_022028523.1|	BH123_ARATH, RecName: Full=Transcription factor bHLH123; AltName: Full=Basic helix-loop-helix protein 123; Short=AtbHLH123; Short=bHLH 123; AltName: Full=Transcription factor EN 63; AltName: Full=bHLH transcription factor bHLH123;	A0A251V8K5_HELAN, SubName: Full=Putative basic helix-loop-helix (BHLH) DNA-binding superfamily protein {ECO:0000313|EMBL:OTG31486.1};
TRINITY_DN273534_c3_g2	2.36	0	0.22	2.44	0	3	1.28	0	1	GO:0005634,nucleus; GO:0001046,core promoter sequence-specific DNA binding; GO:0003700,DNA binding transcription factor activity; GO:0046983,protein dimerization activity; GO:0001228,transcriptional activator activity, RNA polymerase II transcription regulatory region sequence-specific DNA binding; GO:0006366,transcription by RNA polymerase II	--	At3g20640	gb|PLY84638.1|	BH123_ARATH, RecName: Full=Transcription factor bHLH123; AltName: Full=Basic helix-loop-helix protein 123; Short=AtbHLH123; Short=bHLH 123; AltName: Full=Transcription factor EN 63; AltName: Full=bHLH transcription factor bHLH123;	A0A103XYD8_CYNCS, SubName: Full=Myc-type, basic helix-loop-helix (BHLH) domain-containing protein {ECO:0000313|EMBL:KVH99133.1}; Flags: Fragment;
TRINITY_DN273534_c4_g1	0.86	0	0	27.14	47.49	13.39	2.34	30.79	12.26	GO:0005634,nucleus; GO:0003677,DNA binding; GO:0048262,determination of dorsal/ventral asymmetry; GO:0009908,flower development; GO:0006355,regulation of transcription, DNA-templated; GO:0006351,transcription, DNA-templated	--	At5g58900	gb|KVH94695.1|	DIV_ANTMA, RecName: Full=Transcription factor DIVARICATA;	A0A103XPW1_CYNCS, SubName: Full=Homeodomain-like protein {ECO:0000313|EMBL:KVH94695.1};
TRINITY_DN273640_c0_g1	19.73	5.52	1.12	12.71	32.09	28.62	8.94	6.89	17.76	GO:0005634,nucleus; GO:0003677,DNA binding; GO:0003700,DNA binding transcription factor activity; GO:0046983,protein dimerization activity; GO:0010106,cellular response to iron ion starvation; GO:0055072,iron ion homeostasis; GO:0006355,regulation of transcription, DNA-templated; GO:0006351,transcription, DNA-templated	--	At3g47640	gb|KVH98839.1|	BH047_ARATH, RecName: Full=Transcription factor bHLH47; AltName: Full=Basic helix-loop-helix protein 47; Short=AtbHLH47; Short=bHLH 47; AltName: Full=Protein POPEYE; AltName: Full=Transcription factor EN 139; AltName: Full=bHLH transcription factor bHLH047;	A0A103XXV3_CYNCS, SubName: Full=Myc-type, basic helix-loop-helix (BHLH) domain-containing protein {ECO:0000313|EMBL:KVH98839.1};
TRINITY_DN273640_c0_g2	5.15	33.11	0.9	84.84	51.55	4.85	32.98	1.22	166.83	GO:0005634,nucleus; GO:0003677,DNA binding; GO:0003700,DNA binding transcription factor activity; GO:0046983,protein dimerization activity; GO:0010106,cellular response to iron ion starvation; GO:0055072,iron ion homeostasis; GO:0006355,regulation of transcription, DNA-templated; GO:0006351,transcription, DNA-templated	--	At3g47640	gb|KVG23795.1|	BH047_ARATH, RecName: Full=Transcription factor bHLH47; AltName: Full=Basic helix-loop-helix protein 47; Short=AtbHLH47; Short=bHLH 47; AltName: Full=Protein POPEYE; AltName: Full=Transcription factor EN 139; AltName: Full=bHLH transcription factor bHLH047;	A0A118H0W1_CYNCS, SubName: Full=Myc-type, basic helix-loop-helix (BHLH) domain-containing protein {ECO:0000313|EMBL:KVG23795.1};
TRINITY_DN273640_c0_g3	243.23	114.51	66.32	251.33	352.53	320.82	197.89	172.59	192.34	GO:0005634,nucleus; GO:0003677,DNA binding; GO:0003700,DNA binding transcription factor activity; GO:0046983,protein dimerization activity; GO:0010106,cellular response to iron ion starvation; GO:0055072,iron ion homeostasis; GO:0006355,regulation of transcription, DNA-templated; GO:0006351,transcription, DNA-templated	--	At3g47640	gb|KVH98839.1|	BH047_ARATH, RecName: Full=Transcription factor bHLH47; AltName: Full=Basic helix-loop-helix protein 47; Short=AtbHLH47; Short=bHLH 47; AltName: Full=Protein POPEYE; AltName: Full=Transcription factor EN 139; AltName: Full=bHLH transcription factor bHLH047;	A0A103XXV3_CYNCS, SubName: Full=Myc-type, basic helix-loop-helix (BHLH) domain-containing protein {ECO:0000313|EMBL:KVH98839.1};
TRINITY_DN273640_c0_g4	157.43	69.9	38.89	263.8	348.25	215.57	158.74	168.34	214.1	GO:0005634,nucleus; GO:0003677,DNA binding; GO:0003700,DNA binding transcription factor activity; GO:0046983,protein dimerization activity; GO:0010106,cellular response to iron ion starvation; GO:0055072,iron ion homeostasis; GO:0006355,regulation of transcription, DNA-templated; GO:0006351,transcription, DNA-templated	--	At3g47640	gb|KVG23795.1|	BH047_ARATH, RecName: Full=Transcription factor bHLH47; AltName: Full=Basic helix-loop-helix protein 47; Short=AtbHLH47; Short=bHLH 47; AltName: Full=Protein POPEYE; AltName: Full=Transcription factor EN 139; AltName: Full=bHLH transcription factor bHLH047;	A0A118H0W1_CYNCS, SubName: Full=Myc-type, basic helix-loop-helix (BHLH) domain-containing protein {ECO:0000313|EMBL:KVG23795.1};
TRINITY_DN274085_c0_g1	0	3.22	5.17	0	0	0	0	0	0	GO:0005737,cytoplasm; GO:0005634,nucleus; GO:0005524,ATP binding; GO:0003677,DNA binding; GO:0004386,helicase activity; GO:0046872,metal ion binding; GO:0016569,covalent chromatin modification; GO:0006355,regulation of transcription, DNA-templated; GO:0080188,RNA-directed DNA methylation; GO:0006351,transcription, DNA-templated	--	SPBC23E6.02	gb|POF17062.1|	CHR27_ARATH, RecName: Full=Helicase-like transcription factor CHR27 {ECO:0000305}; EC=3.6.4.- {ECO:0000305}; AltName: Full=Protein CHROMATIN REMODELING 27 {ECO:0000305}; AltName: Full=Protein SNF2-RING-HELICASE-LIKE 1 {ECO:0000303|PubMed:25425661};	S8CJZ6_9LAMI, SubName: Full=Uncharacterized protein {ECO:0000313|EMBL:EPS67509.1}; Flags: Fragment;
TRINITY_DN274186_c3_g1	0	2.07	9.89	0	0	0	0	0	0	GO:0005634,nucleus; GO:0045893,positive regulation of transcription, DNA-templated; GO:0006351,transcription, DNA-templated	--	SPAC631.02	gb|POE65888.1|	GTE11_ARATH, RecName: Full=Transcription factor GTE11; AltName: Full=BROMODOMAIN AND EXTRATERMINAL DOMAIN PROTEIN 10; Short=AtBET10; AltName: Full=Bromodomain-containing protein GTE11; AltName: Full=Protein GLOBAL TRANSCRIPTION FACTOR GROUP E11;	A0A1Y1HR56_KLENI, SubName: Full=Uncharacterized protein {ECO:0000313|EMBL:GAQ81124.1};
TRINITY_DN274186_c3_g12	0	0	8.99	0	0	0	0	0	0	GO:0005634,nucleus; GO:0045893,positive regulation of transcription, DNA-templated; GO:0006351,transcription, DNA-templated	--	SPAC631.02	gb|POE65888.1|	GTE11_ARATH, RecName: Full=Transcription factor GTE11; AltName: Full=BROMODOMAIN AND EXTRATERMINAL DOMAIN PROTEIN 10; Short=AtBET10; AltName: Full=Bromodomain-containing protein GTE11; AltName: Full=Protein GLOBAL TRANSCRIPTION FACTOR GROUP E11;	C1EC36_MICCC, SubName: Full=Bromodomain-containing protein {ECO:0000313|EMBL:ACO65829.1};
TRINITY_DN274263_c0_g1	0	0	0	0	48.56	9.69	0	0	1.5	GO:0005634,nucleus; GO:0003700,DNA binding transcription factor activity; GO:0000981,RNA polymerase II transcription factor activity, sequence-specific DNA binding; GO:0043565,sequence-specific DNA binding; GO:0001135,transcription factor activity, RNA polymerase II transcription factor recruiting; GO:0044212,transcription regulatory region DNA binding; GO:0030154,cell differentiation; GO:0006357…	--	At3g55730	gb|KVI09869.1|	MYB1_ARATH, RecName: Full=Transcription factor MYB1 {ECO:0000303|PubMed:11597504}; AltName: Full=Myb-related protein 1 {ECO:0000303|PubMed:11597504}; Short=AtMYB1 {ECO:0000303|PubMed:11597504};	A0A103YIS1_CYNCS, SubName: Full=Uncharacterized protein {ECO:0000313|EMBL:KVI09869.1};
TRINITY_DN274263_c0_g2	18.23	7.36	2.02	48.41	0	17.77	31.92	46.79	37.27	GO:0005634,nucleus; GO:0003700,DNA binding transcription factor activity; GO:0000981,RNA polymerase II transcription factor activity, sequence-specific DNA binding; GO:0043565,sequence-specific DNA binding; GO:0001135,transcription factor activity, RNA polymerase II transcription factor recruiting; GO:0044212,transcription regulatory region DNA binding; GO:0030154,cell differentiation; GO:0006357…	--	At3g55730	gb|KVI09869.1|	MYB1_ARATH, RecName: Full=Transcription factor MYB1 {ECO:0000303|PubMed:11597504}; AltName: Full=Myb-related protein 1 {ECO:0000303|PubMed:11597504}; Short=AtMYB1 {ECO:0000303|PubMed:11597504};	A0A103YIS1_CYNCS, SubName: Full=Uncharacterized protein {ECO:0000313|EMBL:KVI09869.1};
TRINITY_DN274357_c0_g1	51.05	16.56	7.42	88.26	86.21	72.93	53.41	70.29	79.04	GO:0000139,Golgi membrane; GO:0016021,integral component of membrane; GO:0046872,metal ion binding; GO:0004222,metalloendopeptidase activity; GO:0071475,cellular hyperosmotic salinity response; GO:0006508,proteolysis; GO:1900457,regulation of brassinosteroid mediated signaling pathway; GO:1905897,regulation of response to endoplasmic reticulum stress; GO:0009651,response to salt stress	K07765: MBTPS2; S2P endopeptidase [EC:3.4.24.85]	At4g20310	gb|KVH89288.1|	S2P_ARATH, RecName: Full=Membrane-bound transcription factor site-2 protease homolog; EC=3.4.24.-; AltName: Full=Endopeptidase S2P;	A0A103XEK7_CYNCS, SubName: Full=Peptidase M50 {ECO:0000313|EMBL:KVH89288.1};
TRINITY_DN274375_c3_g1	42.25	2.3	0	78.48	117.22	53.32	28.09	57.33	83.54	GO:0005634,nucleus; GO:0003677,DNA binding; GO:0003700,DNA binding transcription factor activity; GO:0030154,cell differentiation; GO:0048826,cotyledon morphogenesis; GO:0009793,embryo development ending in seed dormancy; GO:0048366,leaf development; GO:0009965,leaf morphogenesis; GO:0045962,positive regulation of development, heterochronic; GO:0006355,regulation of transcription, DNA-templated; …	--	At3g15030	gb|KVI10452.1|	TCP4_ARATH, RecName: Full=Transcription factor TCP4; AltName: Full=Protein MATERNAL EFFECT EMBRYO ARREST 35;	A0A103YJX5_CYNCS, SubName: Full=Transcription factor, TCP {ECO:0000313|EMBL:KVI10452.1};
TRINITY_DN274375_c3_g2	95.66	9.2	8.32	209.28	296.48	113.79	96.61	119.52	131.81	GO:0005634,nucleus; GO:0003677,DNA binding; GO:0003700,DNA binding transcription factor activity; GO:0030154,cell differentiation; GO:0048366,leaf development; GO:0009965,leaf morphogenesis; GO:0045962,positive regulation of development, heterochronic; GO:0006355,regulation of transcription, DNA-templated; GO:0009733,response to auxin; GO:0006351,transcription, DNA-templated	--	At1g53230	gb|KVI10452.1|	TCP3_ARATH, RecName: Full=Transcription factor TCP3;	A0A103YJX5_CYNCS, SubName: Full=Transcription factor, TCP {ECO:0000313|EMBL:KVI10452.1};
TRINITY_DN274640_c5_g1	2.36	0	0	2.44	1.93	3.46	6.81	0	12.26	GO:0005634,nucleus; GO:0003700,DNA binding transcription factor activity; GO:0043565,sequence-specific DNA binding; GO:0035865,cellular response to potassium ion; GO:0009873,ethylene-activated signaling pathway; GO:0048528,post-embryonic root development; GO:0009723,response to ethylene; GO:0000302,response to reactive oxygen species; GO:0006351,transcription, DNA-templated	--	At5g19790	gb|KVH99797.1|	RA211_ARATH, RecName: Full=Ethylene-responsive transcription factor RAP2-11; AltName: Full=Protein RELATED TO APETALA2 11;	A0A103XZK6_CYNCS, SubName: Full=AP2/ERF domain-containing protein {ECO:0000313|EMBL:KVH99797.1};
TRINITY_DN275046_c0_g1	88.8	8.28	5.17	45.72	463.12	48.7	119.37	35.04	83.29	GO:0016020,membrane; GO:0005634,nucleus; GO:0003700,DNA binding transcription factor activity; GO:0042802,identical protein binding; GO:0044212,transcription regulatory region DNA binding; GO:0009734,auxin-activated signaling pathway; GO:0009793,embryo development ending in seed dormancy; GO:0009908,flower development; GO:0010305,leaf vascular tissue pattern formation; GO:0009942,longitudinal axi…	K14486: K14486, ARF; auxin response factor	At1g19850	gb|OTG30810.1|	ARFE_ARATH, RecName: Full=Auxin response factor 5; AltName: Full=Auxin-responsive protein IAA24; AltName: Full=Transcription factor MONOPTEROS;	A0A251V5D5_HELAN, RecName: Full=Auxin response factor {ECO:0000256|RuleBase:RU004561};
TRINITY_DN275046_c0_g2	67.56	6.44	4.05	48.16	139.26	59.32	30.43	38.29	71.78	GO:0016020,membrane; GO:0005634,nucleus; GO:0003700,DNA binding transcription factor activity; GO:0042802,identical protein binding; GO:0044212,transcription regulatory region DNA binding; GO:0009734,auxin-activated signaling pathway; GO:0009793,embryo development ending in seed dormancy; GO:0009908,flower development; GO:0010305,leaf vascular tissue pattern formation; GO:0009942,longitudinal axi…	K14486: K14486, ARF; auxin response factor	At1g19850	gb|OTG30810.1|	ARFE_ARATH, RecName: Full=Auxin response factor 5; AltName: Full=Auxin-responsive protein IAA24; AltName: Full=Transcription factor MONOPTEROS;	A0A251V5D5_HELAN, RecName: Full=Auxin response factor {ECO:0000256|RuleBase:RU004561};
TRINITY_DN275046_c0_g3	5.58	0	0.67	6.36	0	0.92	0	1.01	1	GO:0016020,membrane; GO:0005634,nucleus; GO:0003700,DNA binding transcription factor activity; GO:0042802,identical protein binding; GO:0044212,transcription regulatory region DNA binding; GO:0009734,auxin-activated signaling pathway; GO:0009793,embryo development ending in seed dormancy; GO:0009908,flower development; GO:0010305,leaf vascular tissue pattern formation; GO:0009942,longitudinal axi…	K14486: K14486, ARF; auxin response factor	At1g19850	gb|KVI07290.1|	ARFE_ARATH, RecName: Full=Auxin response factor 5; AltName: Full=Auxin-responsive protein IAA24; AltName: Full=Transcription factor MONOPTEROS;	A0A118K4C6_CYNCS, RecName: Full=Auxin-responsive protein {ECO:0000256|RuleBase:RU004549};
TRINITY_DN275046_c0_g5	1.29	5.29	2.47	18.83	0	0	0	5.27	10.75	GO:0016020,membrane; GO:0005634,nucleus; GO:0003700,DNA binding transcription factor activity; GO:0042802,identical protein binding; GO:0044212,transcription regulatory region DNA binding; GO:0009734,auxin-activated signaling pathway; GO:0009793,embryo development ending in seed dormancy; GO:0009908,flower development; GO:0010305,leaf vascular tissue pattern formation; GO:0009942,longitudinal axi…	K14486: K14486, ARF; auxin response factor	At1g19850	gb|KVI07290.1|	ARFE_ARATH, RecName: Full=Auxin response factor 5; AltName: Full=Auxin-responsive protein IAA24; AltName: Full=Transcription factor MONOPTEROS;	A0A118K4C6_CYNCS, RecName: Full=Auxin-responsive protein {ECO:0000256|RuleBase:RU004549};
TRINITY_DN275396_c4_g1	22.52	2.3	1.8	88.75	91.55	51.7	45.75	76.77	97.54	GO:0005634,nucleus; GO:0003700,DNA binding transcription factor activity; GO:0043565,sequence-specific DNA binding; GO:0006351,transcription, DNA-templated	K02888: RP-L21, MRPL21, rplU; large subunit ribosomal protein L21	At4g30930_1	gb|KVI11714.1|	WRK32_ARATH, RecName: Full=Probable WRKY transcription factor 32; AltName: Full=WRKY DNA-binding protein 32;	A0A103YMC5_CYNCS, SubName: Full=DNA-binding WRKY {ECO:0000313|EMBL:KVI11714.1};
TRINITY_DN275396_c4_g2	37.11	30.35	8.09	81.66	87.06	78.47	67.24	63.4	0	GO:0005634,nucleus; GO:0003700,DNA binding transcription factor activity; GO:0043565,sequence-specific DNA binding; GO:0006351,transcription, DNA-templated	K02888: RP-L21, MRPL21, rplU; large subunit ribosomal protein L21	At4g30930_1	gb|KVH88860.1|	WRK32_ARATH, RecName: Full=Probable WRKY transcription factor 32; AltName: Full=WRKY DNA-binding protein 32;	A0A103XDQ2_CYNCS, SubName: Full=DNA-binding WRKY {ECO:0000313|EMBL:KVH88860.1};
TRINITY_DN275396_c4_g3	17.16	0	10.12	0	14.12	4.85	2.55	1.22	78.79	GO:0005634,nucleus; GO:0003700,DNA binding transcription factor activity; GO:0043565,sequence-specific DNA binding; GO:0006351,transcription, DNA-templated	K02888: RP-L21, MRPL21, rplU; large subunit ribosomal protein L21	At4g30930_1	gb|KVH88860.1|	WRK32_ARATH, RecName: Full=Probable WRKY transcription factor 32; AltName: Full=WRKY DNA-binding protein 32;	A0A103XDQ2_CYNCS, SubName: Full=DNA-binding WRKY {ECO:0000313|EMBL:KVH88860.1};
TRINITY_DN275406_c2_g2	0.43	0	1.35	0.24	1.5	1.38	1.06	0	4.25	GO:0005634,nucleus; GO:0003677,DNA binding; GO:0003700,DNA binding transcription factor activity; GO:0042803,protein homodimerization activity; GO:0048498,establishment of petal orientation; GO:0046621,negative regulation of organ growth; GO:0090428,perianth development; GO:0048441,petal development; GO:0009909,regulation of flower development; GO:0006355,regulation of transcription, DNA-template…	--	At5g03680	gb|KVH89689.1|	PTL_ARATH, RecName: Full=Trihelix transcription factor PTL; AltName: Full=Trihelix DNA-binding protein PETAL LOSS;	A0A103XFA2_CYNCS, SubName: Full=Myb-like domain-containing protein {ECO:0000313|EMBL:KVH89689.1};
TRINITY_DN275406_c2_g6	0	0.23	0	9.78	0	0.92	1.92	5.27	4.75	GO:0005634,nucleus; GO:0003677,DNA binding; GO:0003700,DNA binding transcription factor activity; GO:0042803,protein homodimerization activity; GO:0048498,establishment of petal orientation; GO:0046621,negative regulation of organ growth; GO:0090428,perianth development; GO:0048441,petal development; GO:0009909,regulation of flower development; GO:0006355,regulation of transcription, DNA-template…	--	At5g03680	gb|KVH89689.1|	PTL_ARATH, RecName: Full=Trihelix transcription factor PTL; AltName: Full=Trihelix DNA-binding protein PETAL LOSS;	A0A103XFA2_CYNCS, SubName: Full=Myb-like domain-containing protein {ECO:0000313|EMBL:KVH89689.1};
TRINITY_DN275683_c0_g1	70.78	62.77	28.77	91.44	105.89	78.01	92.78	107.16	169.33	GO:0005634,nucleus; GO:0009738,abscisic acid-activated signaling pathway; GO:0051365,cellular response to potassium ion starvation; GO:0045892,negative regulation of transcription, DNA-templated; GO:0009737,response to abscisic acid; GO:0009409,response to cold; GO:0009651,response to salt stress; GO:0006351,transcription, DNA-templated	K05356: SPS, sds; all-trans-nonaprenyl-diphosphate synthase [EC:2.5.1.84 2.5.1.85]	At5g63330	gb|KVI06176.1|	GTE10_ARATH, RecName: Full=Transcription factor GTE10; AltName: Full=Bromodomain-containing protein GTE10; AltName: Full=Nuclear protein X1; AltName: Full=Protein GLOBAL TRANSCRIPTION FACTOR GROUP E10;	A0A103YBR7_CYNCS, SubName: Full=Bromodomain-containing protein {ECO:0000313|EMBL:KVI06176.1};
TRINITY_DN275690_c0_g1	0	14.49	1.57	0	0	0	0	0	0	GO:0009507,chloroplast; GO:0005634,nucleus; GO:0005681,spliceosomal complex; GO:0003700,DNA binding transcription factor activity; GO:0000981,RNA polymerase II transcription factor activity, sequence-specific DNA binding; GO:0043565,sequence-specific DNA binding; GO:0001135,transcription factor activity, RNA polymerase II transcription factor recruiting; GO:0044212,transcription regulatory region…	K12860: CDC5L, CDC5, CEF1; pre-mRNA-splicing factor CDC5/CEF1	SPAC644.12	gb|POE72299.1|	CDC5L_ARATH, RecName: Full=Cell division cycle 5-like protein; Short=Cdc5-like protein; AltName: Full=Atypical R2R3-MYB transcription factor CDC5; AltName: Full=MOS4-associated complex protein 1; Short=MAC protein 1; AltName: Full=Protein MYB DOMAIN CELL DIVISION CYCLE 5; Short=AtMYBCD5;	A0A1R3HNX5_COCAP, SubName: Full=Uncharacterized protein {ECO:0000313|EMBL:OMO72069.1}; Flags: Fragment;
TRINITY_DN275690_c1_g1	0	5.75	0	0	0	0	0	0	0	GO:0009507,chloroplast; GO:0005634,nucleus; GO:0005681,spliceosomal complex; GO:0003700,DNA binding transcription factor activity; GO:0000981,RNA polymerase II transcription factor activity, sequence-specific DNA binding; GO:0043565,sequence-specific DNA binding; GO:0001135,transcription factor activity, RNA polymerase II transcription factor recruiting; GO:0044212,transcription regulatory region…	K12860: CDC5L, CDC5, CEF1; pre-mRNA-splicing factor CDC5/CEF1	SPAC644.12	gb|POE74049.1|	CDC5L_ARATH, RecName: Full=Cell division cycle 5-like protein; Short=Cdc5-like protein; AltName: Full=Atypical R2R3-MYB transcription factor CDC5; AltName: Full=MOS4-associated complex protein 1; Short=MAC protein 1; AltName: Full=Protein MYB DOMAIN CELL DIVISION CYCLE 5; Short=AtMYBCD5;	V4L7K4_EUTSA, SubName: Full=Uncharacterized protein {ECO:0000313|EMBL:ESQ39619.1};
TRINITY_DN275690_c2_g1	0	11.5	0	0	0	0	0	0	0	GO:0009507,chloroplast; GO:0005634,nucleus; GO:0005681,spliceosomal complex; GO:0003700,DNA binding transcription factor activity; GO:0000981,RNA polymerase II transcription factor activity, sequence-specific DNA binding; GO:0043565,sequence-specific DNA binding; GO:0001135,transcription factor activity, RNA polymerase II transcription factor recruiting; GO:0044212,transcription regulatory region…	K12860: CDC5L, CDC5, CEF1; pre-mRNA-splicing factor CDC5/CEF1	SPAC644.12	gb|POE72299.1|	CDC5L_ARATH, RecName: Full=Cell division cycle 5-like protein; Short=Cdc5-like protein; AltName: Full=Atypical R2R3-MYB transcription factor CDC5; AltName: Full=MOS4-associated complex protein 1; Short=MAC protein 1; AltName: Full=Protein MYB DOMAIN CELL DIVISION CYCLE 5; Short=AtMYBCD5;	V4L7K4_EUTSA, SubName: Full=Uncharacterized protein {ECO:0000313|EMBL:ESQ39619.1};
TRINITY_DN275718_c0_g1	4.72	0	0	5.13	1.93	1.62	1.28	0.41	3.75	GO:0005618,cell wall; GO:0005634,nucleus; GO:0003700,DNA binding transcription factor activity; GO:0044212,transcription regulatory region DNA binding; GO:0030154,cell differentiation; GO:0080060,integument development; GO:0048481,plant ovule development; GO:0006355,regulation of transcription, DNA-templated; GO:0006351,transcription, DNA-templated	--	At5g42630	gb|KVI06617.1|	KAN4_ARATH, RecName: Full=Probable transcription factor KAN4; AltName: Full=Protein ABERRANT TESTA SHAPE; AltName: Full=Protein KANADI 4;	A0A118K3X4_CYNCS, SubName: Full=Homeodomain-like protein {ECO:0000313|EMBL:KVI06617.1};
TRINITY_DN275718_c0_g2	4.93	0	0	4.4	0.43	2.54	1.28	0.81	2.25	GO:0005618,cell wall; GO:0005634,nucleus; GO:0003700,DNA binding transcription factor activity; GO:0044212,transcription regulatory region DNA binding; GO:0030154,cell differentiation; GO:0080060,integument development; GO:0048481,plant ovule development; GO:0006355,regulation of transcription, DNA-templated; GO:0006351,transcription, DNA-templated	--	At5g42630	gb|KVI06617.1|	KAN4_ARATH, RecName: Full=Probable transcription factor KAN4; AltName: Full=Protein ABERRANT TESTA SHAPE; AltName: Full=Protein KANADI 4;	A0A118K3X4_CYNCS, SubName: Full=Homeodomain-like protein {ECO:0000313|EMBL:KVI06617.1};
TRINITY_DN275728_c1_g2	12.44	301.68	75.53	23.72	10.91	26.54	7.87	22.28	25.51	GO:0005634,nucleus; GO:0003700,DNA binding transcription factor activity; GO:0000981,RNA polymerase II transcription factor activity, sequence-specific DNA binding; GO:0043565,sequence-specific DNA binding; GO:0001135,transcription factor activity, RNA polymerase II transcription factor recruiting; GO:0044212,transcription regulatory region DNA binding; GO:0030154,cell differentiation; GO:0008285…	--	At5g02320	gb|KVH95388.1|	MB3R5_ARATH, RecName: Full=Transcription factor MYB3R-5 {ECO:0000303|PubMed:11597504}; AltName: Full=Myb-related protein 3R-5 {ECO:0000303|PubMed:11597504};	A0A103XR90_CYNCS, SubName: Full=Homeodomain-like protein {ECO:0000313|EMBL:KVH95388.1};
TRINITY_DN275728_c1_g4	56.41	0	0	69.19	1.28	0	2.13	0	4.75	GO:0005634,nucleus; GO:0003700,DNA binding transcription factor activity; GO:0000981,RNA polymerase II transcription factor activity, sequence-specific DNA binding; GO:0043565,sequence-specific DNA binding; GO:0001135,transcription factor activity, RNA polymerase II transcription factor recruiting; GO:0044212,transcription regulatory region DNA binding; GO:0030154,cell differentiation; GO:0008285…	--	At5g02320	gb|KVH95388.1|	MB3R5_ARATH, RecName: Full=Transcription factor MYB3R-5 {ECO:0000303|PubMed:11597504}; AltName: Full=Myb-related protein 3R-5 {ECO:0000303|PubMed:11597504};	A0A103XR90_CYNCS, SubName: Full=Homeodomain-like protein {ECO:0000313|EMBL:KVH95388.1};
TRINITY_DN275737_c0_g3	4.72	2.07	1.8	1.47	1.28	3.69	6.6	3.24	1.25	GO:0005737,cytoplasm; GO:0005634,nucleus; GO:0003700,DNA binding transcription factor activity; GO:0043565,sequence-specific DNA binding; GO:0004871,signal transducer activity; GO:0009640,photomorphogenesis; GO:0006355,regulation of transcription, DNA-templated; GO:0006351,transcription, DNA-templated	--	At5g48150	gb|KVI10634.1|	PAT1_ARATH, RecName: Full=Scarecrow-like transcription factor PAT1; AltName: Full=GRAS family protein 29; Short=AtGRAS-29; AltName: Full=Protein PHYTOCHROME A SIGNAL TRANSDUCTION 1;	A0A103YK97_CYNCS, SubName: Full=Transcription factor GRAS {ECO:0000313|EMBL:KVI10634.1};
TRINITY_DN275764_c2_g1	634.46	157.28	251.55	2596.45	1034.49	1547.78	1457.17	1237.51	1467.91	GO:0005634,nucleus; GO:0003700,DNA binding transcription factor activity; GO:0000981,RNA polymerase II transcription factor activity, sequence-specific DNA binding; GO:0043565,sequence-specific DNA binding; GO:0001135,transcription factor activity, RNA polymerase II transcription factor recruiting; GO:0044212,transcription regulatory region DNA binding; GO:0030154,cell differentiation; GO:0019760…	--	At4g37260	gb|KVI02715.1|	MYB73_ARATH, RecName: Full=Transcription factor MYB73 {ECO:0000303|PubMed:11597504}; AltName: Full=Myb-related protein 73 {ECO:0000303|PubMed:11597504}; Short=AtMYB73 {ECO:0000303|PubMed:11597504};	A0A118K1H7_CYNCS, SubName: Full=Homeodomain-like protein {ECO:0000313|EMBL:KVI02715.1};
TRINITY_DN275764_c2_g2	0	0	27.2	100.97	0	0	0	0	57.28	GO:0005634,nucleus; GO:0003700,DNA binding transcription factor activity; GO:0000981,RNA polymerase II transcription factor activity, sequence-specific DNA binding; GO:0043565,sequence-specific DNA binding; GO:0001135,transcription factor activity, RNA polymerase II transcription factor recruiting; GO:0044212,transcription regulatory region DNA binding; GO:0030154,cell differentiation; GO:0019760…	--	At4g37260	gb|KVI08962.1|	MYB73_ARATH, RecName: Full=Transcription factor MYB73 {ECO:0000303|PubMed:11597504}; AltName: Full=Myb-related protein 73 {ECO:0000303|PubMed:11597504}; Short=AtMYB73 {ECO:0000303|PubMed:11597504};	A0A103YH32_CYNCS, SubName: Full=Homeodomain-like protein {ECO:0000313|EMBL:KVI08962.1};
TRINITY_DN275764_c7_g1	399.38	106.23	158.26	1832.92	421.41	1228.81	920.52	779.09	1191.54	GO:0005634,nucleus; GO:0003700,DNA binding transcription factor activity; GO:0000981,RNA polymerase II transcription factor activity, sequence-specific DNA binding; GO:0043565,sequence-specific DNA binding; GO:0001135,transcription factor activity, RNA polymerase II transcription factor recruiting; GO:0044212,transcription regulatory region DNA binding; GO:0030154,cell differentiation; GO:0019760…	--	At4g37260	gb|KVI02715.1|	MYB73_ARATH, RecName: Full=Transcription factor MYB73 {ECO:0000303|PubMed:11597504}; AltName: Full=Myb-related protein 73 {ECO:0000303|PubMed:11597504}; Short=AtMYB73 {ECO:0000303|PubMed:11597504};	A0A118K1H7_CYNCS, SubName: Full=Homeodomain-like protein {ECO:0000313|EMBL:KVI02715.1};
TRINITY_DN275864_c0_g1	1618.96	1382.61	571.67	415.14	248.14	948.38	163.21	341.13	931.42	GO:0005634,nucleus; GO:0003677,DNA binding; GO:0003700,DNA binding transcription factor activity; GO:0009793,embryo development ending in seed dormancy; GO:0009908,flower development; GO:0009835,fruit ripening; GO:0010150,leaf senescence; GO:0009825,multidimensional cell growth; GO:0006351,transcription, DNA-templated	--	At1g69490	gb|KVI05537.1|	NAC29_ARATH, RecName: Full=NAC transcription factor 29; Short=AtNAC029; AltName: Full=Protein NAC-LIKE, ACTIVATED BY AP3/PI; Short=AtNAP;	A0A118K390_CYNCS, SubName: Full=No apical meristem (NAM) protein {ECO:0000313|EMBL:KVI05537.1};
TRINITY_DN275864_c0_g2	40.75	51.05	16.64	12.71	14.76	31.39	8.94	45.58	18.01	GO:0005634,nucleus; GO:0003677,DNA binding; GO:0003700,DNA binding transcription factor activity; GO:0009793,embryo development ending in seed dormancy; GO:0009908,flower development; GO:0009835,fruit ripening; GO:0010150,leaf senescence; GO:0009825,multidimensional cell growth; GO:0006351,transcription, DNA-templated	--	At1g69490	gb|KVI05537.1|	NAC29_ARATH, RecName: Full=NAC transcription factor 29; Short=AtNAC029; AltName: Full=Protein NAC-LIKE, ACTIVATED BY AP3/PI; Short=AtNAP;	A0A118K390_CYNCS, SubName: Full=No apical meristem (NAM) protein {ECO:0000313|EMBL:KVI05537.1};
TRINITY_DN275894_c0_g1	18.88	0	0.22	65.28	88.35	16.85	2.98	6.08	2	GO:0005634,nucleus; GO:0003677,DNA binding; GO:0003700,DNA binding transcription factor activity; GO:0031347,regulation of defense response; GO:0006355,regulation of transcription, DNA-templated; GO:0006351,transcription, DNA-templated	K16221: TCP21, CHE; transcription factor TCP21 (protein CCA1 HIKING EXPEDITION)	At5g51910	gb|PLY91668.1|	TCP19_ARATH, RecName: Full=Transcription factor TCP19;	A0A103YJ83_CYNCS, SubName: Full=Transcription factor, TCP {ECO:0000313|EMBL:KVI10144.1};
TRINITY_DN275894_c0_g2	6.43	2.53	0	11.74	25.03	9	31.07	36.06	51.02	GO:0005634,nucleus; GO:0003677,DNA binding; GO:0003700,DNA binding transcription factor activity; GO:0031347,regulation of defense response; GO:0006355,regulation of transcription, DNA-templated; GO:0006351,transcription, DNA-templated	K16221: TCP21, CHE; transcription factor TCP21 (protein CCA1 HIKING EXPEDITION)	At5g51910	gb|PLY91668.1|	TCP19_ARATH, RecName: Full=Transcription factor TCP19;	A0A103YJ83_CYNCS, SubName: Full=Transcription factor, TCP {ECO:0000313|EMBL:KVI10144.1};
TRINITY_DN276324_c1_g1	0	9.66	0	0	0	0	0	0	0	GO:0016602,CCAAT-binding factor complex; GO:0005737,cytoplasm; GO:0005634,nucleus; GO:0003677,DNA binding; GO:0003700,DNA binding transcription factor activity; GO:0046982,protein heterodimerization activity; GO:0045893,positive regulation of transcription, DNA-templated; GO:0006355,regulation of transcription, DNA-templated; GO:0006351,transcription, DNA-templated	K08066: NFYC; nuclear transcription factor Y, gamma	At1g56170	gb|POE56740.1|	NFYC2_ARATH, RecName: Full=Nuclear transcription factor Y subunit C-2; Short=AtNF-YC-2; AltName: Full=Transcriptional activator HAP5B;	A0A176VDH9_MARPO, SubName: Full=Uncharacterized protein {ECO:0000313|EMBL:OAE18593.1};
TRINITY_DN276324_c2_g1	0	15.18	0	0	0	0	0	0	0	GO:0016602,CCAAT-binding factor complex; GO:0005737,cytoplasm; GO:0005634,nucleus; GO:0003677,DNA binding; GO:0003700,DNA binding transcription factor activity; GO:0046982,protein heterodimerization activity; GO:0045893,positive regulation of transcription, DNA-templated; GO:0006355,regulation of transcription, DNA-templated; GO:0006351,transcription, DNA-templated	K08066: NFYC; nuclear transcription factor Y, gamma	YOR358w	gb|POE56740.1|	NFYC2_ARATH, RecName: Full=Nuclear transcription factor Y subunit C-2; Short=AtNF-YC-2; AltName: Full=Transcriptional activator HAP5B;	K3WKP4_PYTUL, RecName: Full=Transcriptional activator {ECO:0000256|RuleBase:RU364046};
TRINITY_DN276324_c3_g2	3	16.56	2.92	0	0	0	0	0	0	GO:0016602,CCAAT-binding factor complex; GO:0005634,nucleus; GO:0003677,DNA binding; GO:0003700,DNA binding transcription factor activity; GO:0046982,protein heterodimerization activity; GO:2000306,positive regulation of photomorphogenesis; GO:0045893,positive regulation of transcription, DNA-templated; GO:0006355,regulation of transcription, DNA-templated; GO:0006351,transcription, DNA-templated	--	At3g48590	gb|POE56740.1|	NFYC1_ARATH, RecName: Full=Nuclear transcription factor Y subunit C-1; Short=AtNF-YC-1; AltName: Full=Transcriptional activator HAP5A;	A9NKD3_PICSI, SubName: Full=Uncharacterized protein {ECO:0000313|EMBL:ABK21094.1};
TRINITY_DN276324_c3_g3	1.72	42.77	46.08	0	0	0	0	0	0	GO:0016602,CCAAT-binding factor complex; GO:0005634,nucleus; GO:0003677,DNA binding; GO:0003700,DNA binding transcription factor activity; GO:0046982,protein heterodimerization activity; GO:2000306,positive regulation of photomorphogenesis; GO:0045893,positive regulation of transcription, DNA-templated; GO:0006355,regulation of transcription, DNA-templated; GO:0006351,transcription, DNA-templated	K08066: NFYC; nuclear transcription factor Y, gamma	YOR358w	gb|POE56740.1|	NFYC1_ARATH, RecName: Full=Nuclear transcription factor Y subunit C-1; Short=AtNF-YC-1; AltName: Full=Transcriptional activator HAP5A;	K8ERR5_9CHLO, SubName: Full=Uncharacterized protein {ECO:0000313|EMBL:CCO20649.1};
TRINITY_DN276332_c0_g1	98.45	182.11	63.39	46.7	48.77	76.86	22.77	38.08	38.02	GO:0005634,nucleus; GO:0003700,DNA binding transcription factor activity; GO:0043565,sequence-specific DNA binding; GO:0006351,transcription, DNA-templated	--	At2g03340	gb|KVI05477.1|	WRKY3_ARATH, RecName: Full=Probable WRKY transcription factor 3; AltName: Full=WRKY DNA-binding protein 3;	A0A118K370_CYNCS, SubName: Full=DNA-binding WRKY {ECO:0000313|EMBL:KVI05477.1};
TRINITY_DN276332_c0_g2	51.91	68.52	45.86	1.47	7.27	46.16	11.7	13.98	19.76	GO:0005634,nucleus; GO:0003700,DNA binding transcription factor activity; GO:0043565,sequence-specific DNA binding; GO:0006351,transcription, DNA-templated	--	At2g03340	gb|KVI05477.1|	WRKY3_ARATH, RecName: Full=Probable WRKY transcription factor 3; AltName: Full=WRKY DNA-binding protein 3;	A0A118K370_CYNCS, SubName: Full=DNA-binding WRKY {ECO:0000313|EMBL:KVI05477.1};
TRINITY_DN276338_c3_g2	168.37	47.37	31.47	323.94	114.02	251.12	185.98	236.4	257.12	GO:0005829,cytosol; GO:0005634,nucleus; GO:0003682,chromatin binding; GO:0003700,DNA binding transcription factor activity; GO:0051019,mitogen-activated protein kinase binding; GO:0003676,nucleic acid binding; GO:0043621,protein self-association; GO:0043565,sequence-specific DNA binding; GO:0009970,cellular response to sulfate starvation; GO:0006952,defense response; GO:0009294,DNA mediated trans…	K20557: VIP1; transcription factor VIP1	At1g43700	gb|KVH98639.1|	VIP1_ARATH, RecName: Full=Transcription factor VIP1; AltName: Full=Protein SULPHATE UTILIZATION EFFICIENCY 3; AltName: Full=VirE2-interacting protein 1; Short=AtVIP1; AltName: Full=bZIP transcription factor 51 {ECO:0000303|PubMed:11906833}; Short=AtbZIP51 {ECO:0000303|PubMed:11906833}; Short=bZIP protein 51;	A0A103XXF0_CYNCS, SubName: Full=Basic-leucine zipper domain-containing protein {ECO:0000313|EMBL:KVH98639.1};
TRINITY_DN276419_c5_g1	0	15.41	14.39	0	0	0	0	0	0	GO:0006355,regulation of transcription, DNA-templated; GO:0009651,response to salt stress; GO:0006351,transcription, DNA-templated	K01527: EGD1, BTF3; nascent polypeptide-associated complex subunit beta	Hs20070130	gb|ACG48240.1|	BTF3_ARATH, RecName: Full=Basic transcription factor 3 {ECO:0000303|PubMed:2320128}; Short=AtBTF3 {ECO:0000303|PubMed:2320128}; AltName: Full=Nascent polypeptide-associated complex subunit beta {ECO:0000255|RuleBase:RU361272};	B6UFV7_MAIZE, RecName: Full=Nascent polypeptide-associated complex subunit beta {ECO:0000256|RuleBase:RU361272};
TRINITY_DN276419_c5_g2	0	23.45	129.71	0	0	0	0	0	0	GO:0006355,regulation of transcription, DNA-templated; GO:0009651,response to salt stress; GO:0006351,transcription, DNA-templated	K01527: EGD1, BTF3; nascent polypeptide-associated complex subunit beta	SPAC4F10.14c	gb|ACG48240.1|	BTF3_ARATH, RecName: Full=Basic transcription factor 3 {ECO:0000303|PubMed:2320128}; Short=AtBTF3 {ECO:0000303|PubMed:2320128}; AltName: Full=Nascent polypeptide-associated complex subunit beta {ECO:0000255|RuleBase:RU361272};	B6UFV7_MAIZE, RecName: Full=Nascent polypeptide-associated complex subunit beta {ECO:0000256|RuleBase:RU361272};
TRINITY_DN276419_c5_g3	0	0.92	21.36	0	0	0	0	0	0	GO:0006355,regulation of transcription, DNA-templated; GO:0009651,response to salt stress; GO:0006351,transcription, DNA-templated	K01527: EGD1, BTF3; nascent polypeptide-associated complex subunit beta	Hs20070130	gb|ACG48240.1|	BTF3_ARATH, RecName: Full=Basic transcription factor 3 {ECO:0000303|PubMed:2320128}; Short=AtBTF3 {ECO:0000303|PubMed:2320128}; AltName: Full=Nascent polypeptide-associated complex subunit beta {ECO:0000255|RuleBase:RU361272};	B6UFV7_MAIZE, RecName: Full=Nascent polypeptide-associated complex subunit beta {ECO:0000256|RuleBase:RU361272};
TRINITY_DN276419_c5_g4	0	5.06	42.04	0	0	0	0	0	0	GO:0006355,regulation of transcription, DNA-templated; GO:0009651,response to salt stress; GO:0006351,transcription, DNA-templated	K01527: EGD1, BTF3; nascent polypeptide-associated complex subunit beta	SPAC4F10.14c	gb|ACG48240.1|	BTF3_ARATH, RecName: Full=Basic transcription factor 3 {ECO:0000303|PubMed:2320128}; Short=AtBTF3 {ECO:0000303|PubMed:2320128}; AltName: Full=Nascent polypeptide-associated complex subunit beta {ECO:0000255|RuleBase:RU361272};	B6UFV7_MAIZE, RecName: Full=Nascent polypeptide-associated complex subunit beta {ECO:0000256|RuleBase:RU361272};
TRINITY_DN276435_c2_g2	7.29	116.58	91.72	7.09	1.5	7.62	2.34	2.84	0.75	GO:0005634,nucleus; GO:0003677,DNA binding; GO:0003700,DNA binding transcription factor activity; GO:0006952,defense response; GO:0009873,ethylene-activated signaling pathway; GO:0009867,jasmonic acid mediated signaling pathway; GO:0006351,transcription, DNA-templated	K14516: ERF1; ethylene-responsive transcription factor 1	At3g23240	gb|KVI09580.1|	ERF92_ARATH, RecName: Full=Ethylene-responsive transcription factor 1B; Short=AtERF1B; AltName: Full=Ethylene-responsive element-binding factor 1B; Short=EREBP-1B;	A0A103YIA4_CYNCS, SubName: Full=AP2/ERF domain-containing protein {ECO:0000313|EMBL:KVI09580.1};
TRINITY_DN276435_c3_g4	3.22	7.36	5.84	0	0	0	0	0	0	GO:0005634,nucleus; GO:0003677,DNA binding; GO:0003700,DNA binding transcription factor activity; GO:0009873,ethylene-activated signaling pathway; GO:0010200,response to chitin; GO:0006351,transcription, DNA-templated	--	At3g23230	gb|PLY74173.1|	ERF98_ARATH, RecName: Full=Ethylene-responsive transcription factor ERF098;	A0A251UZU5_HELAN, SubName: Full=Putative DNA-binding domain-containing protein {ECO:0000313|EMBL:OTG28549.1};
TRINITY_DN276435_c4_g2	9.44	93.81	72.39	0	0	3.69	2.55	0	0	GO:0005634,nucleus; GO:0003677,DNA binding; GO:0003700,DNA binding transcription factor activity; GO:0006952,defense response; GO:0009873,ethylene-activated signaling pathway; GO:0009867,jasmonic acid mediated signaling pathway; GO:0006351,transcription, DNA-templated	K14516: ERF1; ethylene-responsive transcription factor 1	At3g23240	gb|KVI09580.1|	ERF92_ARATH, RecName: Full=Ethylene-responsive transcription factor 1B; Short=AtERF1B; AltName: Full=Ethylene-responsive element-binding factor 1B; Short=EREBP-1B;	A0A103YIA4_CYNCS, SubName: Full=AP2/ERF domain-containing protein {ECO:0000313|EMBL:KVI09580.1};
TRINITY_DN276435_c6_g1	6.65	17.48	15.96	0	0.86	0.92	0	0	1	GO:0005634,nucleus; GO:0003677,DNA binding; GO:0003700,DNA binding transcription factor activity; GO:0009873,ethylene-activated signaling pathway; GO:0010200,response to chitin; GO:0006351,transcription, DNA-templated	--	At3g23230	gb|PLY74173.1|	ERF98_ARATH, RecName: Full=Ethylene-responsive transcription factor ERF098;	A0A251UZU5_HELAN, SubName: Full=Putative DNA-binding domain-containing protein {ECO:0000313|EMBL:OTG28549.1};
TRINITY_DN276442_c0_g1	276.26	106.69	40.01	579.19	579.28	402.75	376.63	318.85	383.67	GO:0005737,cytoplasm; GO:0005634,nucleus; GO:0046872,metal ion binding; GO:0043565,sequence-specific DNA binding; GO:0009631,cold acclimation; GO:0009816,defense response to bacterium, incompatible interaction; GO:0048574,long-day photoperiodism, flowering; GO:0048578,positive regulation of long-day photoperiodism, flowering; GO:0045893,positive regulation of transcription, DNA-templated; GO:0009…	--	At1g28520	gb|PLY63937.1|	VOZ1_ARATH, RecName: Full=Transcription factor VOZ1; AltName: Full=Protein VASCULAR PLANT ONE-ZINC FINGER 1; Short=AtVOZ1;	A0A251RSI9_HELAN, SubName: Full=Putative vascular plant one zinc finger protein {ECO:0000313|EMBL:OTF87438.1};
TRINITY_DN276492_c0_g2	0	5.52	16.19	0	0	0	0	0	0	GO:0006355,regulation of transcription, DNA-templated; GO:0009651,response to salt stress; GO:0006351,transcription, DNA-templated	K01527: EGD1, BTF3; nascent polypeptide-associated complex subunit beta	Hs20070130	gb|ACG48240.1|	BTF3_ARATH, RecName: Full=Basic transcription factor 3 {ECO:0000303|PubMed:2320128}; Short=AtBTF3 {ECO:0000303|PubMed:2320128}; AltName: Full=Nascent polypeptide-associated complex subunit beta {ECO:0000255|RuleBase:RU361272};	A0A1D1XTH6_9ARAE, RecName: Full=Nascent polypeptide-associated complex subunit beta {ECO:0000256|RuleBase:RU361272};
TRINITY_DN276492_c0_g4	0	1.38	30.8	0	0	0	0	0	0	GO:0006355,regulation of transcription, DNA-templated; GO:0009651,response to salt stress; GO:0006351,transcription, DNA-templated	K01527: EGD1, BTF3; nascent polypeptide-associated complex subunit beta	Hs20070130	gb|ACG48240.1|	BTF3_ARATH, RecName: Full=Basic transcription factor 3 {ECO:0000303|PubMed:2320128}; Short=AtBTF3 {ECO:0000303|PubMed:2320128}; AltName: Full=Nascent polypeptide-associated complex subunit beta {ECO:0000255|RuleBase:RU361272};	A0A1D1XTH6_9ARAE, RecName: Full=Nascent polypeptide-associated complex subunit beta {ECO:0000256|RuleBase:RU361272};
TRINITY_DN276606_c1_g1	9.87	3.91	2.7	62.1	78.51	27.47	36.17	33.02	33.01	GO:0005634,nucleus; GO:0003677,DNA binding; GO:0040008,regulation of growth; GO:0048831,regulation of shoot system development; GO:0006355,regulation of transcription, DNA-templated; GO:0006351,transcription, DNA-templated	--	--	gb|KVH92545.1|	TB1_ORYSJ, RecName: Full=Transcription factor TB1 {ECO:0000305}; AltName: Full=Protein FINE CULM 1 {ECO:0000303|PubMed:12581309}; AltName: Full=Protein TEOSINTE BRANCHED 1 homolog {ECO:0000303|PubMed:12581309}; Short=OsTB1 {ECO:0000303|PubMed:12581309}; AltName: Full=TCP transcription factor 8 {ECO:0000312|EMBL:AFK65660.1}; Short=OsTCP8 {ECO:0000312|EMBL:AFK65660.1};	A0A124SC35_CYNCS, SubName: Full=CYC/TB1, R domain-containing protein {ECO:0000313|EMBL:KVH92545.1};
TRINITY_DN276606_c1_g2	42.04	7.13	2.7	240.82	263.11	149.79	158.1	140.58	160.57	GO:0005634,nucleus; GO:0003677,DNA binding; GO:0040008,regulation of growth; GO:0048831,regulation of shoot system development; GO:0006355,regulation of transcription, DNA-templated; GO:0006351,transcription, DNA-templated	--	--	gb|KVH92545.1|	TB1_ORYSJ, RecName: Full=Transcription factor TB1 {ECO:0000305}; AltName: Full=Protein FINE CULM 1 {ECO:0000303|PubMed:12581309}; AltName: Full=Protein TEOSINTE BRANCHED 1 homolog {ECO:0000303|PubMed:12581309}; Short=OsTB1 {ECO:0000303|PubMed:12581309}; AltName: Full=TCP transcription factor 8 {ECO:0000312|EMBL:AFK65660.1}; Short=OsTCP8 {ECO:0000312|EMBL:AFK65660.1};	A0A124SC35_CYNCS, SubName: Full=CYC/TB1, R domain-containing protein {ECO:0000313|EMBL:KVH92545.1};
TRINITY_DN276606_c1_g4	0	0	0	0	0.64	0	17.87	26.94	4.5	GO:0005634,nucleus; GO:0003677,DNA binding; GO:0040008,regulation of growth; GO:0048831,regulation of shoot system development; GO:0006355,regulation of transcription, DNA-templated; GO:0006351,transcription, DNA-templated	--	--	gb|KVH92564.1|	TB1_ORYSJ, RecName: Full=Transcription factor TB1 {ECO:0000305}; AltName: Full=Protein FINE CULM 1 {ECO:0000303|PubMed:12581309}; AltName: Full=Protein TEOSINTE BRANCHED 1 homolog {ECO:0000303|PubMed:12581309}; Short=OsTB1 {ECO:0000303|PubMed:12581309}; AltName: Full=TCP transcription factor 8 {ECO:0000312|EMBL:AFK65660.1}; Short=OsTCP8 {ECO:0000312|EMBL:AFK65660.1};	A0A103XL52_CYNCS, SubName: Full=CYC/TB1, R domain-containing protein {ECO:0000313|EMBL:KVH92564.1};
TRINITY_DN276638_c0_g2	0	7.36	29.9	0	0	0	0	0	0	GO:0005634,nucleus; GO:0046872,metal ion binding; GO:0017025,TBP-class protein binding; GO:0070897,DNA-templated transcriptional preinitiation complex assembly; GO:0009960,endosperm development; GO:0010183,pollen tube guidance; GO:0080092,regulation of pollen tube growth; GO:0006355,regulation of transcription, DNA-templated	K03124: TFIIB, GTF2B, SUA7, tfb; transcription initiation factor TFIIB	SPAC16E8.16	gb|POF04196.1|	TF2B1_ARATH, RecName: Full=Transcription initiation factor IIB-1; AltName: Full=General transcription factor TFIIB-1; Short=AtTFIIB1;	A0A1D1YK01_9ARAE, SubName: Full=Transcription initiation factor IIB {ECO:0000313|EMBL:JAT54952.1};
TRINITY_DN276865_c0_g1	5.36	1.38	0.67	11.49	6.2	4.62	5.75	8.1	9.25	GO:0005634,nucleus; GO:0003700,DNA binding transcription factor activity; GO:0043565,sequence-specific DNA binding; GO:0006351,transcription, DNA-templated	--	At5g16820	gb|KVH95188.1|	HSF8_SOLPE, RecName: Full=Heat shock factor protein HSF8; AltName: Full=Heat shock transcription factor 8; Short=HSTF 8; AltName: Full=Heat stress transcription factor;	A0A103XQS8_CYNCS, SubName: Full=Heat shock factor (HSF)-type, DNA-binding {ECO:0000313|EMBL:KVH95188.1};
TRINITY_DN276865_c0_g2	68.21	19.54	8.99	77.5	105.25	93.01	64.47	87.51	97.04	GO:0005634,nucleus; GO:0003700,DNA binding transcription factor activity; GO:0043565,sequence-specific DNA binding; GO:0006351,transcription, DNA-templated	--	At1g32330	gb|KVH90184.1|	HSF8_SOLLC, RecName: Full=Heat shock factor protein HSF8; AltName: Full=Heat shock transcription factor 8; Short=HSTF 8; AltName: Full=Heat stress transcription factor;	A0A103XG73_CYNCS, SubName: Full=Heat shock factor (HSF)-type, DNA-binding {ECO:0000313|EMBL:KVH90184.1}; Flags: Fragment;
TRINITY_DN276865_c0_g3	52.76	20.23	10.12	115.15	105.25	81.01	72.56	79.21	100.3	GO:0005634,nucleus; GO:0003700,DNA binding transcription factor activity; GO:0043565,sequence-specific DNA binding; GO:0006351,transcription, DNA-templated	--	At5g16820	gb|KVH95188.1|	HSF8_SOLPE, RecName: Full=Heat shock factor protein HSF8; AltName: Full=Heat shock transcription factor 8; Short=HSTF 8; AltName: Full=Heat stress transcription factor;	A0A103XQS8_CYNCS, SubName: Full=Heat shock factor (HSF)-type, DNA-binding {ECO:0000313|EMBL:KVH95188.1};
TRINITY_DN276891_c0_g1	0	79.33	40.91	0	0	0	0	0	0	GO:0005634,nucleus; GO:0005667,transcription factor complex; GO:0003682,chromatin binding; GO:0003700,DNA binding transcription factor activity; GO:0000977,RNA polymerase II regulatory region sequence-specific DNA binding; GO:0001085,RNA polymerase II transcription factor binding; GO:0044212,transcription regulatory region DNA binding; GO:0001228,transcriptional activator activity, RNA polymerase…	--	YMR136w	gb|POF11641.1|	GAT20_ARATH, RecName: Full=GATA transcription factor 20;	A0A0D9XKC0_9ORYZ, SubName: Full=Uncharacterized protein {ECO:0000313|EnsemblPlants:LPERR10G08960.1};
TRINITY_DN276923_c1_g1	0	0	0.45	0	0	0	3.83	0	4.25	GO:0005634,nucleus; GO:0003677,DNA binding; GO:0003700,DNA binding transcription factor activity; GO:0006351,transcription, DNA-templated	K01051: E3.1.1.11; pectinesterase [EC:3.1.1.11]	At1g76880	gb|ALF46671.1|	TGT2_ARATH, RecName: Full=Trihelix transcription factor GT-2; AltName: Full=Trihelix DNA-binding protein GT-2;	A0A141FQL4_CHRMO, SubName: Full=Trihelix protein {ECO:0000313|EMBL:ALF46671.1}; Flags: Fragment;
TRINITY_DN276978_c0_g1	0	5.98	4.05	0	0	0	0	0	0	GO:0005737,cytoplasm; GO:0005634,nucleus; GO:0005524,ATP binding; GO:0003677,DNA binding; GO:0004386,helicase activity; GO:0046872,metal ion binding; GO:0016569,covalent chromatin modification; GO:0006355,regulation of transcription, DNA-templated; GO:0080188,RNA-directed DNA methylation; GO:0006351,transcription, DNA-templated	--	SPCC330.01c	ref|XP_019107275.1|	CHR28_ARATH, RecName: Full=Helicase-like transcription factor CHR28 {ECO:0000305}; EC=3.6.4.- {ECO:0000305}; AltName: Full=Protein CHROMATIN REMODELING 28 {ECO:0000305}; AltName: Full=Protein SNF2-RING-HELICASE-LIKE 2 {ECO:0000303|PubMed:25425661};	A0A1Y1IBP8_KLENI, SubName: Full=Putative SNF2 family N-terminal domain containing protein {ECO:0000313|EMBL:GAQ86849.1};
TRINITY_DN276978_c0_g2	0	8.51	3.82	0	0	0	0	0	0	GO:0005737,cytoplasm; GO:0005634,nucleus; GO:0005524,ATP binding; GO:0003677,DNA binding; GO:0004386,helicase activity; GO:0046872,metal ion binding; GO:0016569,covalent chromatin modification; GO:0006355,regulation of transcription, DNA-templated; GO:0080188,RNA-directed DNA methylation; GO:0006351,transcription, DNA-templated	--	YBR114w	dbj|GAQ86849.1|	CHR28_ARATH, RecName: Full=Helicase-like transcription factor CHR28 {ECO:0000305}; EC=3.6.4.- {ECO:0000305}; AltName: Full=Protein CHROMATIN REMODELING 28 {ECO:0000305}; AltName: Full=Protein SNF2-RING-HELICASE-LIKE 2 {ECO:0000303|PubMed:25425661};	G5AHZ9_PHYSP, SubName: Full=Uncharacterized protein {ECO:0000313|EMBL:EGZ04828.1};
TRINITY_DN276978_c1_g1	0	12.19	10.57	0	0	0	0	0	0	GO:0005737,cytoplasm; GO:0005634,nucleus; GO:0005524,ATP binding; GO:0003677,DNA binding; GO:0004386,helicase activity; GO:0046872,metal ion binding; GO:0016569,covalent chromatin modification; GO:0006355,regulation of transcription, DNA-templated; GO:0080188,RNA-directed DNA methylation; GO:0006351,transcription, DNA-templated	--	YBR114w	gb|POE76217.1|	CHR28_ARATH, RecName: Full=Helicase-like transcription factor CHR28 {ECO:0000305}; EC=3.6.4.- {ECO:0000305}; AltName: Full=Protein CHROMATIN REMODELING 28 {ECO:0000305}; AltName: Full=Protein SNF2-RING-HELICASE-LIKE 2 {ECO:0000303|PubMed:25425661};	A0A0V0HVR9_SOLCH, SubName: Full=Putative ovule protein {ECO:0000313|EMBL:JAP24340.1};
TRINITY_DN277088_c0_g1	186.82	344.67	159.83	376.75	327.72	490.46	309.18	237.82	313.39	GO:0005634,nucleus; GO:0003700,DNA binding transcription factor activity; GO:0043565,sequence-specific DNA binding; GO:0010200,response to chitin; GO:0006351,transcription, DNA-templated	--	At5g62020	gb|KVI10147.1|	HFB2A_ARATH, RecName: Full=Heat stress transcription factor B-2a; Short=AtHsfB2a; AltName: Full=AtHsf-22; AltName: Full=Heat shock factor protein 6; Short=HSF 6; AltName: Full=Heat shock transcription factor 6; Short=HSTF 6;	A0A103YJH3_CYNCS, SubName: Full=Heat shock factor (HSF)-type, DNA-binding {ECO:0000313|EMBL:KVI10147.1};
TRINITY_DN277280_c8_g8	143.71	0	0.67	65.03	220.12	27.47	2.98	28.77	187.08	GO:0005634,nucleus; GO:0005667,transcription factor complex; GO:0003682,chromatin binding; GO:0003700,DNA binding transcription factor activity; GO:0000977,RNA polymerase II regulatory region sequence-specific DNA binding; GO:0001085,RNA polymerase II transcription factor binding; GO:0001228,transcriptional activator activity, RNA polymerase II transcription regulatory region sequence-specific DN…	K17895: GATA3; GATA-binding protein 3	At5g66320	gb|KVI08786.1|	GATA5_ARATH, RecName: Full=GATA transcription factor 5;	A0A103YGR1_CYNCS, RecName: Full=GATA transcription factor {ECO:0000256|PIRNR:PIRNR016992};
TRINITY_DN277292_c0_g2	0	2.76	0	0	0	0	0	0	0	GO:0005737,cytoplasm; GO:0005634,nucleus; GO:0003700,DNA binding transcription factor activity; GO:0043565,sequence-specific DNA binding; GO:0046686,response to cadmium ion; GO:0006351,transcription, DNA-templated	--	SPAC2E12.02.02	gb|POE64998.1|	HSFB3_ARATH, RecName: Full=Heat stress transcription factor B-3; Short=AtHsfB3; AltName: Full=AtHsf-05;	A0A218W2A8_PUNGR, SubName: Full=Uncharacterized protein {ECO:0000313|EMBL:OWM66252.1};
TRINITY_DN277436_c2_g2	251.17	392.96	385.08	372.35	5.35	253.65	50.64	41.53	98.29	GO:0005634,nucleus; GO:0003700,DNA binding transcription factor activity; GO:0043565,sequence-specific DNA binding; GO:0044212,transcription regulatory region DNA binding; GO:0080169,cellular response to boron-containing substance deprivation; GO:0016036,cellular response to phosphate starvation; GO:0009873,ethylene-activated signaling pathway; GO:0045892,negative regulation of transcription, DNA…	--	At4g04450	gb|KVI09382.1|	WRKY6_ARATH, RecName: Full=WRKY transcription factor 6 {ECO:0000303|PubMed:11722756}; AltName: Full=WRKY DNA-binding protein 6 {ECO:0000303|PubMed:11722756}; Short=AtWRKY6 {ECO:0000303|PubMed:11722756};	A0A103YHX2_CYNCS, SubName: Full=DNA-binding WRKY {ECO:0000313|EMBL:KVI09382.1}; Flags: Fragment;
TRINITY_DN277436_c2_g5	71.64	194.53	116	113.2	5.99	75.24	19.36	12.56	35.02	GO:0005634,nucleus; GO:0003700,DNA binding transcription factor activity; GO:0043565,sequence-specific DNA binding; GO:0044212,transcription regulatory region DNA binding; GO:0045892,negative regulation of transcription, DNA-templated; GO:0006351,transcription, DNA-templated	K18834: WRKY1; WRKY transcription factor 1	At4g04450	gb|KVI09382.1|	WRK42_ARATH, RecName: Full=WRKY transcription factor 42 {ECO:0000303|Ref.1}; AltName: Full=WRKY DNA-binding protein 42 {ECO:0000303|Ref.1};	A0A103YHX2_CYNCS, SubName: Full=DNA-binding WRKY {ECO:0000313|EMBL:KVI09382.1}; Flags: Fragment;
TRINITY_DN277606_c1_g1	0	7.13	20.01	0	0	0	0	0	0	GO:0005634,nucleus; GO:0046872,metal ion binding; GO:0017025,TBP-class protein binding; GO:0070897,DNA-templated transcriptional preinitiation complex assembly; GO:0006355,regulation of transcription, DNA-templated	K03124: TFIIB, GTF2B, SUA7, tfb; transcription initiation factor TFIIB	SPAC16E8.16	gb|POF04196.1|	TF2B_ORYSJ, RecName: Full=Transcription initiation factor IIB; AltName: Full=General transcription factor TFIIB;	A0A1D1YK01_9ARAE, SubName: Full=Transcription initiation factor IIB {ECO:0000313|EMBL:JAT54952.1};
TRINITY_DN277618_c0_g1	431.34	108.3	127.69	848.86	560.67	704.19	445.58	567.2	665.55	GO:0009941,chloroplast envelope; GO:0005634,nucleus; GO:0043531,ADP binding; GO:0005524,ATP binding; GO:0003700,DNA binding transcription factor activity; GO:0004674,protein serine/threonine kinase activity; GO:0043565,sequence-specific DNA binding; GO:0006952,defense response; GO:0006351,transcription, DNA-templated	--	At5g64550	gb|KVI10943.1|	WRK19_ARATH, RecName: Full=Probable WRKY transcription factor 19; AltName: Full=WRKY DNA-binding protein 19;	A0A103YKV7_CYNCS, SubName: Full=Uncharacterized protein {ECO:0000313|EMBL:KVI10943.1};
TRINITY_DN277618_c0_g2	33.46	18.39	15.51	28.6	120.86	58.86	45.11	65.23	76.53	GO:0009941,chloroplast envelope; GO:0005634,nucleus; GO:0043531,ADP binding; GO:0005524,ATP binding; GO:0003700,DNA binding transcription factor activity; GO:0004674,protein serine/threonine kinase activity; GO:0043565,sequence-specific DNA binding; GO:0006952,defense response; GO:0006351,transcription, DNA-templated	--	At5g64550	gb|KVI10943.1|	WRK19_ARATH, RecName: Full=Probable WRKY transcription factor 19; AltName: Full=WRKY DNA-binding protein 19;	A0A103YKV7_CYNCS, SubName: Full=Uncharacterized protein {ECO:0000313|EMBL:KVI10943.1};
TRINITY_DN277649_c6_g1	5.79	25.52	0.45	104.64	78.93	8.08	1.7	164.69	5.75	GO:0005634,nucleus; GO:0003700,DNA binding transcription factor activity; GO:0043565,sequence-specific DNA binding; GO:0009793,embryo development ending in seed dormancy; GO:0006355,regulation of transcription, DNA-templated; GO:0010431,seed maturation; GO:0006351,transcription, DNA-templated	--	At3g10030	gb|KVH90463.1|	ASIL2_ARATH, RecName: Full=Trihelix transcription factor ASIL2 {ECO:0000305}; AltName: Full=6B-interacting protein 1-like 2 {ECO:0000303|PubMed:21330492}; AltName: Full=Trihelix DNA-binding protein ASIL2 {ECO:0000305};	A0A103XGQ3_CYNCS, SubName: Full=Aspartate/glutamate/uridylate kinase {ECO:0000313|EMBL:KVH90463.1};
TRINITY_DN277656_c4_g1	0	0	0	5.38	3.42	0	6.38	1.62	9.25	GO:0005634,nucleus; GO:0003677,DNA binding; GO:0003700,DNA binding transcription factor activity; GO:0006351,transcription, DNA-templated	K06236: COL1A; collagen, type I, alpha	At3g04030	gb|PLY99306.1|	PHL9_ARATH, RecName: Full=Myb-related protein 2 {ECO:0000303|PubMed:21255164}; AltName: Full=Myb family transcription factor PHL9 {ECO:0000305}; AltName: Full=Protein NITROGEN STARVATION RESPONSE 1 {ECO:0000303|PubMed:15592750}; Short=AtNSR1 {ECO:0000303|PubMed:15592750}; AltName: Full=Protein PHR1-LIKE 9 {ECO:0000305};	A0A251VSA6_HELAN, SubName: Full=Putative homeodomain-like superfamily protein {ECO:0000313|EMBL:OTG37966.1};
TRINITY_DN277656_c4_g2	2.36	0	0	37.16	34.23	9.23	8.51	11.95	9.5	GO:0005634,nucleus; GO:0003677,DNA binding; GO:0003700,DNA binding transcription factor activity; GO:0006351,transcription, DNA-templated	K06236: COL1A; collagen, type I, alpha	At3g04030	gb|PLY99306.1|	PHL9_ARATH, RecName: Full=Myb-related protein 2 {ECO:0000303|PubMed:21255164}; AltName: Full=Myb family transcription factor PHL9 {ECO:0000305}; AltName: Full=Protein NITROGEN STARVATION RESPONSE 1 {ECO:0000303|PubMed:15592750}; Short=AtNSR1 {ECO:0000303|PubMed:15592750}; AltName: Full=Protein PHR1-LIKE 9 {ECO:0000305};	A0A251VSA6_HELAN, SubName: Full=Putative homeodomain-like superfamily protein {ECO:0000313|EMBL:OTG37966.1};
TRINITY_DN277656_c4_g3	1.07	0	0	16.14	30.59	0	0	4.86	0	GO:0005634,nucleus; GO:0003677,DNA binding; GO:0003700,DNA binding transcription factor activity; GO:0006351,transcription, DNA-templated	--	At3g04030	gb|KVH88912.1|	PHL9_ARATH, RecName: Full=Myb-related protein 2 {ECO:0000303|PubMed:21255164}; AltName: Full=Myb family transcription factor PHL9 {ECO:0000305}; AltName: Full=Protein NITROGEN STARVATION RESPONSE 1 {ECO:0000303|PubMed:15592750}; Short=AtNSR1 {ECO:0000303|PubMed:15592750}; AltName: Full=Protein PHR1-LIKE 9 {ECO:0000305};	A0A124SAX9_CYNCS, SubName: Full=MYB-CC type transcription factor, LHEQLE-containing domain-containing protein {ECO:0000313|EMBL:KVH88912.1};
TRINITY_DN277656_c5_g1	58.98	49.44	5.17	198.03	386.76	122.56	164.7	138.96	139.81	GO:0005634,nucleus; GO:0003677,DNA binding; GO:0003700,DNA binding transcription factor activity; GO:0006351,transcription, DNA-templated	--	At3g04030	gb|KVI08393.1|	PHL9_ARATH, RecName: Full=Myb-related protein 2 {ECO:0000303|PubMed:21255164}; AltName: Full=Myb family transcription factor PHL9 {ECO:0000305}; AltName: Full=Protein NITROGEN STARVATION RESPONSE 1 {ECO:0000303|PubMed:15592750}; Short=AtNSR1 {ECO:0000303|PubMed:15592750}; AltName: Full=Protein PHR1-LIKE 9 {ECO:0000305};	A0A103YG07_CYNCS, SubName: Full=Homeodomain-like protein {ECO:0000313|EMBL:KVI08393.1};
TRINITY_DN277656_c5_g2	5.58	0	0	5.13	18.82	15.93	8.72	115.67	13.01	GO:0005634,nucleus; GO:0003677,DNA binding; GO:0003700,DNA binding transcription factor activity; GO:0006351,transcription, DNA-templated	--	At3g04030	gb|KVI08393.1|	PHL9_ARATH, RecName: Full=Myb-related protein 2 {ECO:0000303|PubMed:21255164}; AltName: Full=Myb family transcription factor PHL9 {ECO:0000305}; AltName: Full=Protein NITROGEN STARVATION RESPONSE 1 {ECO:0000303|PubMed:15592750}; Short=AtNSR1 {ECO:0000303|PubMed:15592750}; AltName: Full=Protein PHR1-LIKE 9 {ECO:0000305};	A0A103YG07_CYNCS, SubName: Full=Homeodomain-like protein {ECO:0000313|EMBL:KVI08393.1};
TRINITY_DN277708_c4_g1	0	0	0	4.16	0	4.62	9.58	0.81	14.76	GO:0005634,nucleus; GO:0003700,DNA binding transcription factor activity; GO:0043565,sequence-specific DNA binding; GO:0010143,cutin biosynthetic process; GO:0009873,ethylene-activated signaling pathway; GO:0009414,response to water deprivation; GO:0006351,transcription, DNA-templated; GO:0010166,wax metabolic process	--	At1g15360	gb|KVH93032.1|	WIN1_ARATH, RecName: Full=Ethylene-responsive transcription factor WIN1; AltName: Full=Protein SHINE 1; AltName: Full=Protein WAX INDUCER 1;	A0A103XLM3_CYNCS, SubName: Full=AP2/ERF domain-containing protein {ECO:0000313|EMBL:KVH93032.1};
TRINITY_DN277708_c4_g2	0	0	0	3.91	1.93	9	6.38	4.05	0	GO:0005634,nucleus; GO:0003700,DNA binding transcription factor activity; GO:0043565,sequence-specific DNA binding; GO:0010143,cutin biosynthetic process; GO:0009873,ethylene-activated signaling pathway; GO:0009414,response to water deprivation; GO:0006351,transcription, DNA-templated; GO:0010166,wax metabolic process	K13434: PTI6; pathogenesis-related genes transcriptional activator PTI6	At1g15360	gb|KVH93032.1|	WIN1_ARATH, RecName: Full=Ethylene-responsive transcription factor WIN1; AltName: Full=Protein SHINE 1; AltName: Full=Protein WAX INDUCER 1;	A0A103XLM3_CYNCS, SubName: Full=AP2/ERF domain-containing protein {ECO:0000313|EMBL:KVH93032.1};
TRINITY_DN277860_c2_g1	227.36	70.59	46.08	343.99	275.31	270.04	192.79	242.88	294.13	GO:0005737,cytoplasm; GO:0005829,cytosol; GO:0005634,nucleus; GO:0003700,DNA binding transcription factor activity; GO:0046982,protein heterodimerization activity; GO:0043565,sequence-specific DNA binding; GO:0009738,abscisic acid-activated signaling pathway; GO:0009740,gibberellic acid mediated signaling pathway; GO:2000306,positive regulation of photomorphogenesis; GO:0010029,regulation of seed…	K08066: NFYC; nuclear transcription factor Y, gamma	At1g08970	gb|KVI01619.1|	NFYC9_ARATH, RecName: Full=Nuclear transcription factor Y subunit C-9; Short=AtNF-YC-9; AltName: Full=Transcriptional activator HAP5C;	A0A103Y321_CYNCS, SubName: Full=Histone-fold {ECO:0000313|EMBL:KVI01619.1};
TRINITY_DN277860_c2_g2	524.64	223.5	154.89	1349.81	1252.04	974.23	805.82	795.5	977.69	GO:0005737,cytoplasm; GO:0005829,cytosol; GO:0005634,nucleus; GO:0003700,DNA binding transcription factor activity; GO:0046982,protein heterodimerization activity; GO:0043565,sequence-specific DNA binding; GO:0009738,abscisic acid-activated signaling pathway; GO:0009740,gibberellic acid mediated signaling pathway; GO:2000306,positive regulation of photomorphogenesis; GO:0010029,regulation of seed…	K08066: NFYC; nuclear transcription factor Y, gamma	At1g08970	ref|XP_021989814.1|	NFYC9_ARATH, RecName: Full=Nuclear transcription factor Y subunit C-9; Short=AtNF-YC-9; AltName: Full=Transcriptional activator HAP5C;	A0A251TN91_HELAN, SubName: Full=Putative histone-fold protein {ECO:0000313|EMBL:OTG12560.1};
TRINITY_DN277860_c2_g3	7.51	10.35	5.62	32.27	54.55	35.54	46.17	55.71	45.77	GO:0005634,nucleus; GO:0003677,DNA binding; GO:0003700,DNA binding transcription factor activity; GO:0046982,protein heterodimerization activity; GO:0003712,transcription cofactor activity; GO:0009738,abscisic acid-activated signaling pathway; GO:0009740,gibberellic acid mediated signaling pathway; GO:0048574,long-day photoperiodism, flowering; GO:2000306,positive regulation of photomorphogenesis…	K08066: NFYC; nuclear transcription factor Y, gamma	At1g54830	gb|KVI01619.1|	NFYC3_ARATH, RecName: Full=Nuclear transcription factor Y subunit C-3; Short=AtNF-YC-3;	A0A103Y321_CYNCS, SubName: Full=Histone-fold {ECO:0000313|EMBL:KVI01619.1};
TRINITY_DN277993_c8_g4	4.93	9.43	10.79	4.4	4.06	0.69	4.47	3.24	2	GO:0005634,nucleus; GO:0003700,DNA binding transcription factor activity; GO:0043565,sequence-specific DNA binding; GO:0009793,embryo development ending in seed dormancy; GO:0006355,regulation of transcription, DNA-templated; GO:0010431,seed maturation; GO:0006351,transcription, DNA-templated	--	At2g44730	gb|KVI00542.1|	ASIL2_ARATH, RecName: Full=Trihelix transcription factor ASIL2 {ECO:0000305}; AltName: Full=6B-interacting protein 1-like 2 {ECO:0000303|PubMed:21330492}; AltName: Full=Trihelix DNA-binding protein ASIL2 {ECO:0000305};	A0A118JZX9_CYNCS, SubName: Full=MADF domain-containing protein {ECO:0000313|EMBL:KVI00542.1};
TRINITY_DN277993_c8_g5	6.43	13.8	1.8	3.42	0	5.77	0.85	5.06	2.5	GO:0005634,nucleus; GO:0003700,DNA binding transcription factor activity; GO:0043565,sequence-specific DNA binding; GO:0009793,embryo development ending in seed dormancy; GO:0006355,regulation of transcription, DNA-templated; GO:0010431,seed maturation; GO:0006351,transcription, DNA-templated	K12501: HST; homogentisate solanesyltransferase [EC:2.5.1.117]	At2g44730	gb|PLY78594.1|	ASIL2_ARATH, RecName: Full=Trihelix transcription factor ASIL2 {ECO:0000305}; AltName: Full=6B-interacting protein 1-like 2 {ECO:0000303|PubMed:21330492}; AltName: Full=Trihelix DNA-binding protein ASIL2 {ECO:0000305};	A0A118JZX9_CYNCS, SubName: Full=MADF domain-containing protein {ECO:0000313|EMBL:KVI00542.1};
TRINITY_DN277993_c8_g7	30.24	25.75	7.87	54.76	50.91	35.08	41.92	51.05	47.77	GO:0005634,nucleus; GO:0003700,DNA binding transcription factor activity; GO:0043565,sequence-specific DNA binding; GO:0009793,embryo development ending in seed dormancy; GO:0006355,regulation of transcription, DNA-templated; GO:0010431,seed maturation; GO:0006351,transcription, DNA-templated	--	At2g44730	gb|KVI00549.1|	ASIL2_ARATH, RecName: Full=Trihelix transcription factor ASIL2 {ECO:0000305}; AltName: Full=6B-interacting protein 1-like 2 {ECO:0000303|PubMed:21330492}; AltName: Full=Trihelix DNA-binding protein ASIL2 {ECO:0000305};	A0A103Y114_CYNCS, SubName: Full=MADF domain-containing protein {ECO:0000313|EMBL:KVI00549.1};
TRINITY_DN278205_c2_g1	5.15	2.3	1.35	66.5	75.73	4.15	7.02	4.66	5	GO:0005634,nucleus; GO:0003677,DNA binding; GO:0003700,DNA binding transcription factor activity; GO:0042802,identical protein binding; GO:0010313,phytochrome binding; GO:0046983,protein dimerization activity; GO:0015995,chlorophyll biosynthetic process; GO:0009740,gibberellic acid mediated signaling pathway; GO:0006783,heme biosynthetic process; GO:0009959,negative gravitropism; GO:0010100,negat…	K16189: PIF4; phytochrome-interacting factor 4	At2g20180	gb|OAY32746.1|	PIF1_ARATH, RecName: Full=Transcription factor PIF1; AltName: Full=Basic helix-loop-helix protein 15; Short=AtbHLH15; Short=bHLH 15; AltName: Full=Protein PHY-INTERACTING FACTOR 1; AltName: Full=Protein PHYTOCHROME INTERACTING FACTOR 3-LIKE 5; AltName: Full=Transcription factor EN 101; AltName: Full=bHLH transcription factor bHLH015;	A0A2C9UNT2_MANES, SubName: Full=Uncharacterized protein {ECO:0000313|EMBL:OAY32746.1};
TRINITY_DN278218_c2_g1	21.66	32.42	10.79	16.63	82.57	79.4	46.6	16.61	41.27	GO:0005634,nucleus; GO:0003700,DNA binding transcription factor activity; GO:0000976,transcription regulatory region sequence-specific DNA binding; GO:0008270,zinc ion binding; GO:0010252,auxin homeostasis; GO:0048527,lateral root development; GO:0048366,leaf development; GO:0010150,leaf senescence; GO:2000469,negative regulation of peroxidase activity; GO:0000122,negative regulation of transcrip…	--	At3g16350	gb|KVI05955.1|	KUA1_ARATH, RecName: Full=Transcription factor KUA1 {ECO:0000303|PubMed:24806884}; AltName: Full=Myb-related protein H {ECO:0000303|PubMed:23888064}; Short=AtMYBH {ECO:0000303|PubMed:23888064}; Short=AtMYBS3 {ECO:0000303|PubMed:25920996}; Short=MYBS3-homolg protein {ECO:0000303|PubMed:25920996}; AltName: Full=Protein KUODA1 {ECO:0000303|PubMed:24806884};	A0A118K3I0_CYNCS, SubName: Full=Homeodomain-like protein {ECO:0000313|EMBL:KVI05955.1};
TRINITY_DN278218_c2_g2	57.91	0	0.67	35.94	0	0	44.47	45.78	57.03	GO:0005634,nucleus; GO:0003677,DNA binding; GO:0003700,DNA binding transcription factor activity; GO:0046872,metal ion binding; GO:0045892,negative regulation of transcription, DNA-templated; GO:0009723,response to ethylene; GO:0009739,response to gibberellin; GO:0009744,response to sucrose; GO:0006351,transcription, DNA-templated	--	At5g47390	gb|KVI05955.1|	MYBS3_ORYSJ, RecName: Full=Transcription factor MYBS3 {ECO:0000303|PubMed:12172034}; AltName: Full=Myb-related protein S3 {ECO:0000303|PubMed:12172034}; Short=OsMYBS3 {ECO:0000303|PubMed:12172034};	A0A118K3I0_CYNCS, SubName: Full=Homeodomain-like protein {ECO:0000313|EMBL:KVI05955.1};
TRINITY_DN278234_c3_g6	99.95	9.66	11.91	126.89	96.47	125.79	118.1	94.8	127.56	GO:0005634,nucleus; GO:0003700,DNA binding transcription factor activity; GO:0043565,sequence-specific DNA binding; GO:0009793,embryo development ending in seed dormancy; GO:0006355,regulation of transcription, DNA-templated; GO:0010431,seed maturation; GO:0006351,transcription, DNA-templated	K12501: HST; homogentisate solanesyltransferase [EC:2.5.1.117]	At2g44730	gb|PLY89196.1|	ASIL2_ARATH, RecName: Full=Trihelix transcription factor ASIL2 {ECO:0000305}; AltName: Full=6B-interacting protein 1-like 2 {ECO:0000303|PubMed:21330492}; AltName: Full=Trihelix DNA-binding protein ASIL2 {ECO:0000305};	A0A141FQK0_CHRMO, SubName: Full=Trihelix protein {ECO:0000313|EMBL:ALF46657.1}; Flags: Fragment;
TRINITY_DN278300_c0_g1	2.14	0	0.67	0	0	0	0	1.22	0	GO:0005634,nucleus; GO:0003700,DNA binding transcription factor activity; GO:0043565,sequence-specific DNA binding; GO:0045893,positive regulation of transcription, DNA-templated; GO:0009733,response to auxin; GO:0009753,response to jasmonic acid; GO:0009751,response to salicylic acid; GO:0006351,transcription, DNA-templated	K14431: TGA; transcription factor TGA	At5g06840	gb|PLY76064.1|	TGA10_TOBAC, RecName: Full=bZIP transcription factor TGA10 {ECO:0000303|PubMed:12777042}; AltName: Full=Protein TGACG (TGA) motif-binding protein 10 {ECO:0000303|PubMed:12777042};	A0A251TJR9_HELAN, SubName: Full=Putative bZIP transcription factor family protein {ECO:0000313|EMBL:OTG11395.1};
TRINITY_DN278392_c0_g1	10.3	85.54	77.11	0	0	0	0	0	0	GO:0005634,nucleus; GO:0043425,bHLH transcription factor binding; GO:0003677,DNA binding; GO:0003700,DNA binding transcription factor activity; GO:0046983,protein dimerization activity; GO:0009718,anthocyanin-containing compound biosynthetic process; GO:0006952,defense response; GO:0045893,positive regulation of transcription, DNA-templated; GO:0006355,regulation of transcription, DNA-templated; …	--	SPAC3F10.12c	gb|POE53446.1|	MYC3_ARATH, RecName: Full=Transcription factor MYC3; AltName: Full=Basic helix-loop-helix protein 5; Short=AtbHLH5; Short=bHLH 5; AltName: Full=Protein ALTERED TRYPTOPHAN REGULATION 2; AltName: Full=Transcription factor ATR2; AltName: Full=Transcription factor EN 36; AltName: Full=bHLH transcription factor bHLH005;	A0A1D1XYT2_9ARAE, SubName: Full=Putative bHLH domain-containing protein C3F10.12c {ECO:0000313|EMBL:JAT47543.1};
TRINITY_DN278985_c1_g1	46.76	6.9	2.25	0	0	212.11	45.75	105.54	95.54	GO:0005634,nucleus; GO:0005667,transcription factor complex; GO:0003682,chromatin binding; GO:0003700,DNA binding transcription factor activity; GO:0000977,RNA polymerase II regulatory region sequence-specific DNA binding; GO:0001085,RNA polymerase II transcription factor binding; GO:0001228,transcriptional activator activity, RNA polymerase II transcription regulatory region sequence-specific DN…	K17895: GATA3; GATA-binding protein 3	At5g66320	gb|KVI08786.1|	GATA5_ARATH, RecName: Full=GATA transcription factor 5;	A0A103YGR1_CYNCS, RecName: Full=GATA transcription factor {ECO:0000256|PIRNR:PIRNR016992};
TRINITY_DN279022_c2_g1	0	0	0	27.63	0	75.7	0	39.91	76.53	GO:0005634,nucleus; GO:0003677,DNA binding; GO:0046983,protein dimerization activity; GO:0006355,regulation of transcription, DNA-templated; GO:0006351,transcription, DNA-templated	K13422: MYC2; transcription factor MYC2	At5g08130	gb|PLY82986.1|	BIM1_ARATH, RecName: Full=Transcription factor BIM1; AltName: Full=BES1-interacting Myc-like protein 1; AltName: Full=Basic helix-loop-helix protein 46; Short=AtbHLH46; Short=bHLH 46; AltName: Full=Transcription factor EN 126; AltName: Full=bHLH transcription factor bHLH046;	A0A251UY36_HELAN, SubName: Full=Putative basic helix-loop-helix (BHLH) DNA-binding superfamily protein {ECO:0000313|EMBL:OTG28275.1};
TRINITY_DN279063_c2_g1	60.27	12.65	5.17	94.37	135.84	73.63	35.54	55.1	79.79	GO:0005634,nucleus; GO:0003677,DNA binding; GO:0008289,lipid binding; GO:0030154,cell differentiation; GO:0006355,regulation of transcription, DNA-templated; GO:0006351,transcription, DNA-templated	--	At1g52150	gb|PLY94646.1|	ATB15_ARATH, RecName: Full=Homeobox-leucine zipper protein ATHB-15; AltName: Full=HD-ZIP protein ATHB-15; AltName: Full=Homeodomain transcription factor ATHB-15; AltName: Full=Protein CORONA; AltName: Full=Protein INCURVATA 4;	A0A251UUQ8_HELAN, SubName: Full=Putative START domain, Homeodomain-like, MEKHLA, START-like domain protein {ECO:0000313|EMBL:OTG27068.1};
TRINITY_DN279063_c2_g3	33.03	3.22	1.8	40.1	20.32	20.31	14.9	19.45	30.01	GO:0005634,nucleus; GO:0003677,DNA binding; GO:0008289,lipid binding; GO:0030154,cell differentiation; GO:0006355,regulation of transcription, DNA-templated; GO:0006351,transcription, DNA-templated	--	At1g52150	gb|PLY94646.1|	ATB15_ARATH, RecName: Full=Homeobox-leucine zipper protein ATHB-15; AltName: Full=HD-ZIP protein ATHB-15; AltName: Full=Homeodomain transcription factor ATHB-15; AltName: Full=Protein CORONA; AltName: Full=Protein INCURVATA 4;	A0A251UUQ8_HELAN, SubName: Full=Putative START domain, Homeodomain-like, MEKHLA, START-like domain protein {ECO:0000313|EMBL:OTG27068.1};
TRINITY_DN279063_c2_g6	22.52	0	0	11.25	8.13	44.31	0	9.52	0	GO:0005634,nucleus; GO:0003677,DNA binding; GO:0008289,lipid binding; GO:0030154,cell differentiation; GO:0006355,regulation of transcription, DNA-templated; GO:0006351,transcription, DNA-templated	--	At1g52150	gb|PLY88768.1|	ATB15_ARATH, RecName: Full=Homeobox-leucine zipper protein ATHB-15; AltName: Full=HD-ZIP protein ATHB-15; AltName: Full=Homeodomain transcription factor ATHB-15; AltName: Full=Protein CORONA; AltName: Full=Protein INCURVATA 4;	A0A061GCM2_THECC, SubName: Full=Homeobox-leucine zipper family protein / lipid-binding START domain-containing protein isoform 4 {ECO:0000313|EMBL:EOY26902.1};
TRINITY_DN279122_c0_g2	4.5	31.5	31.47	0	0	0	0	0	0	GO:0016602,CCAAT-binding factor complex; GO:0005634,nucleus; GO:0003677,DNA binding; GO:0003700,DNA binding transcription factor activity; GO:0045892,negative regulation of transcription, DNA-templated; GO:0048510,regulation of timing of transition from vegetative to reproductive phase; GO:0006351,transcription, DNA-templated	K08064: NFYA; nuclear transcription factor Y, alpha	YGL237c	gb|POF26208.1|	NFYA4_ARATH, RecName: Full=Nuclear transcription factor Y subunit A-4; Short=AtNF-YA-4;	--
TRINITY_DN279133_c7_g6	4.08	0.46	0	31.29	89.63	9.46	44.69	45.98	31.26	GO:0005634,nucleus; GO:0003677,DNA binding; GO:0048262,determination of dorsal/ventral asymmetry; GO:0009908,flower development; GO:0006355,regulation of transcription, DNA-templated; GO:0006351,transcription, DNA-templated	--	At5g58900	gb|KVH94695.1|	DIV_ANTMA, RecName: Full=Transcription factor DIVARICATA;	A0A103XPW1_CYNCS, SubName: Full=Homeodomain-like protein {ECO:0000313|EMBL:KVH94695.1};
TRINITY_DN279141_c1_g1	5.58	42.31	20.01	25.67	5.13	3.92	1.7	3.44	2.25	GO:0005634,nucleus; GO:0003677,DNA binding; GO:0003700,DNA binding transcription factor activity; GO:0006952,defense response; GO:0009873,ethylene-activated signaling pathway; GO:0006351,transcription, DNA-templated	--	At4g17500	gb|KVI07598.1|	ERF2_TOBAC, RecName: Full=Ethylene-responsive transcription factor 2; Short=NtERF2; AltName: Full=Ethylene-responsive element-binding factor 2; Short=EREBP-2;	A0A103YEG4_CYNCS, SubName: Full=AP2/ERF domain-containing protein {ECO:0000313|EMBL:KVI07598.1};
TRINITY_DN279207_c0_g1	66.06	15.18	13.94	94.62	59.68	86.78	57.67	67.86	92.54	GO:0016602,CCAAT-binding factor complex; GO:0003677,DNA binding; GO:0003700,DNA binding transcription factor activity; GO:0009793,embryo development ending in seed dormancy; GO:0055046,microgametogenesis; GO:0048510,regulation of timing of transition from vegetative to reproductive phase; GO:0006355,regulation of transcription, DNA-templated; GO:0048316,seed development; GO:0010262,somatic embryo…	K08064: NFYA; nuclear transcription factor Y, alpha	At5g12840	ref|XP_022026391.1|	NFYA1_ARATH, RecName: Full=Nuclear transcription factor Y subunit A-1; Short=AtNF-YA-1; AltName: Full=Protein EMBRYO DEFECTIVE 2220; AltName: Full=Transcriptional activator HAP2A;	A0A251VID7_HELAN, SubName: Full=Putative nuclear factor Y, subunit A9 {ECO:0000313|EMBL:OTG35365.1};
TRINITY_DN279207_c0_g2	5.36	0	11.02	25.67	37.86	4.62	1.06	4.05	6.25	GO:0016602,CCAAT-binding factor complex; GO:0003677,DNA binding; GO:0003700,DNA binding transcription factor activity; GO:0009793,embryo development ending in seed dormancy; GO:0055046,microgametogenesis; GO:0048510,regulation of timing of transition from vegetative to reproductive phase; GO:0006355,regulation of transcription, DNA-templated; GO:0048316,seed development; GO:0010262,somatic embryo…	K08064: NFYA; nuclear transcription factor Y, alpha	At5g12840	ref|XP_022026391.1|	NFYA1_ARATH, RecName: Full=Nuclear transcription factor Y subunit A-1; Short=AtNF-YA-1; AltName: Full=Protein EMBRYO DEFECTIVE 2220; AltName: Full=Transcriptional activator HAP2A;	A0A251VID7_HELAN, SubName: Full=Putative nuclear factor Y, subunit A9 {ECO:0000313|EMBL:OTG35365.1};
TRINITY_DN279230_c1_g3	16.09	0	2.47	20.78	26.95	10.85	26.39	34.84	40.27	GO:0005654,nucleoplasm; GO:0003677,DNA binding; GO:0043565,sequence-specific DNA binding; GO:0009909,regulation of flower development; GO:0006355,regulation of transcription, DNA-templated; GO:0006351,transcription, DNA-templated; GO:0010048,vernalization response	--	At3g18960	gb|KVH92588.1|	VRN1_ARATH, RecName: Full=B3 domain-containing transcription factor VRN1; AltName: Full=Protein VERNALIZATION 1;	A0A103XL03_CYNCS, SubName: Full=B3 DNA binding domain-containing protein {ECO:0000313|EMBL:KVH92588.1};
TRINITY_DN279327_c8_g1	0	0	0	9.05	0	0	3.19	0	10.5	GO:0005634,nucleus; GO:0003677,DNA binding; GO:0003700,DNA binding transcription factor activity; GO:0042802,identical protein binding; GO:0046983,protein dimerization activity; GO:0009704,de-etiolation; GO:0009740,gibberellic acid mediated signaling pathway; GO:0031539,positive regulation of anthocyanin metabolic process; GO:0010017,red or far-red light signaling pathway; GO:0009585,red, far-red…	K12126: PIF3; phytochrome-interacting factor 3	At1g09530	gb|PLY89012.1|	PIF3_ARATH, RecName: Full=Transcription factor PIF3; AltName: Full=Basic helix-loop-helix protein 8; Short=AtbHLH8; Short=bHLH 8; AltName: Full=Phytochrome-associated protein 3; AltName: Full=Phytochrome-interacting factor 3; AltName: Full=Transcription factor EN 100; AltName: Full=bHLH transcription factor bHLH008;	A0A0A9P987_ARUDO, SubName: Full=Uncharacterized protein {ECO:0000313|EMBL:JAF17117.1};
TRINITY_DN279373_c1_g7	0.21	0	2.25	1.96	7.27	0	5.96	8.51	0	GO:0005634,nucleus; GO:0003677,DNA binding; GO:0003700,DNA binding transcription factor activity; GO:0042802,identical protein binding; GO:0010313,phytochrome binding; GO:0046983,protein dimerization activity; GO:0015995,chlorophyll biosynthetic process; GO:0009740,gibberellic acid mediated signaling pathway; GO:0006783,heme biosynthetic process; GO:0009959,negative gravitropism; GO:0010100,negat…	K16189: PIF4; phytochrome-interacting factor 4	At2g20180	gb|KVI03827.1|	PIF1_ARATH, RecName: Full=Transcription factor PIF1; AltName: Full=Basic helix-loop-helix protein 15; Short=AtbHLH15; Short=bHLH 15; AltName: Full=Protein PHY-INTERACTING FACTOR 1; AltName: Full=Protein PHYTOCHROME INTERACTING FACTOR 3-LIKE 5; AltName: Full=Transcription factor EN 101; AltName: Full=bHLH transcription factor bHLH015;	A0A118K253_CYNCS, SubName: Full=Basic helix-loop-helix leucine zipper transcription factor {ECO:0000313|EMBL:KVI03827.1};
TRINITY_DN279459_c4_g1	7.08	6.44	1.35	20.54	53.48	3.23	2.77	5.47	25.76	GO:0005634,nucleus; GO:0003700,DNA binding transcription factor activity; GO:0043565,sequence-specific DNA binding; GO:0009793,embryo development ending in seed dormancy; GO:0006355,regulation of transcription, DNA-templated; GO:0010431,seed maturation; GO:0006351,transcription, DNA-templated	--	At3g58630	gb|KVI03417.1|	ASIL2_ARATH, RecName: Full=Trihelix transcription factor ASIL2 {ECO:0000305}; AltName: Full=6B-interacting protein 1-like 2 {ECO:0000303|PubMed:21330492}; AltName: Full=Trihelix DNA-binding protein ASIL2 {ECO:0000305};	A0A103Y6H4_CYNCS, SubName: Full=Uncharacterized protein {ECO:0000313|EMBL:KVI03417.1};
TRINITY_DN279459_c4_g2	102.74	36.79	27.2	117.6	109.74	106.63	78.52	106.96	120.05	GO:0005634,nucleus; GO:0003700,DNA binding transcription factor activity; GO:0043565,sequence-specific DNA binding; GO:0009793,embryo development ending in seed dormancy; GO:0006355,regulation of transcription, DNA-templated; GO:0010431,seed maturation; GO:0006351,transcription, DNA-templated	--	At3g58630	gb|KVI03417.1|	ASIL2_ARATH, RecName: Full=Trihelix transcription factor ASIL2 {ECO:0000305}; AltName: Full=6B-interacting protein 1-like 2 {ECO:0000303|PubMed:21330492}; AltName: Full=Trihelix DNA-binding protein ASIL2 {ECO:0000305};	A0A103Y6H4_CYNCS, SubName: Full=Uncharacterized protein {ECO:0000313|EMBL:KVI03417.1};
TRINITY_DN279484_c4_g1	83.44	11.04	16.64	54.76	41.29	123.48	27.66	40.31	44.77	GO:0005634,nucleus; GO:0003700,DNA binding transcription factor activity; GO:0044212,transcription regulatory region DNA binding; GO:0048440,carpel development; GO:0030154,cell differentiation; GO:0048481,plant ovule development; GO:0009944,polarity specification of adaxial/abaxial axis; GO:0006355,regulation of transcription, DNA-templated; GO:0006351,transcription, DNA-templated	--	At1g32240	gb|KVH95195.1|	KAN2_ARATH, RecName: Full=Probable transcription factor KAN2; AltName: Full=Protein KANADI 2;	A0A103XQV4_CYNCS, SubName: Full=Homeodomain-like protein {ECO:0000313|EMBL:KVH95195.1}; Flags: Fragment;
TRINITY_DN279600_c1_g1	0	11.27	0	0	0	0	0	0	0	GO:0005634,nucleus; GO:0046872,metal ion binding; GO:0043565,sequence-specific DNA binding; GO:0009738,abscisic acid-activated signaling pathway; GO:0006952,defense response; GO:0009788,negative regulation of abscisic acid-activated signaling pathway; GO:0045892,negative regulation of transcription, DNA-templated; GO:0045893,positive regulation of transcription, DNA-templated; GO:1900150,regulati…	--	Hs18566270	gb|POE74735.1|	YY1_ARATH, RecName: Full=Zinc finger transcription factor YY1 {ECO:0000303|PubMed:22508367}; AltName: Full=Protein YIN YANG 1 {ECO:0000303|PubMed:22508367}; Short=AtYY1 {ECO:0000303|PubMed:22508367};	A0A1D1YT22_9ARAE, SubName: Full=Zinc finger protein 551 {ECO:0000313|EMBL:JAT57769.1};
TRINITY_DN279721_c1_g1	4.29	6.67	1.8	2.93	5.35	4.15	6.81	10.13	4.5	GO:0005634,nucleus; GO:0003677,DNA binding; GO:0003700,DNA binding transcription factor activity; GO:0009873,ethylene-activated signaling pathway; GO:0007275,multicellular organism development; GO:0006351,transcription, DNA-templated	--	At2g28550	gb|KVI09742.1|	RAP27_ARATH, RecName: Full=Ethylene-responsive transcription factor RAP2-7; AltName: Full=Protein RELATED TO APETALA2 7; AltName: Full=Protein TARGET OF EAT 1;	A0A103YIN8_CYNCS, SubName: Full=AP2/ERF domain-containing protein {ECO:0000313|EMBL:KVI09742.1};
TRINITY_DN279748_c1_g1	17.8	4.14	2.47	24.69	35.51	21.46	8.3	11.14	10.75	GO:0005634,nucleus; GO:0003677,DNA binding; GO:0003700,DNA binding transcription factor activity; GO:0045892,negative regulation of transcription, DNA-templated; GO:0006351,transcription, DNA-templated	K08064: NFYA; nuclear transcription factor Y, alpha	At3g20910	gb|KVH97331.1|	NFYA7_ARATH, RecName: Full=Nuclear transcription factor Y subunit A-7; Short=AtNF-YA-7;	A0A118JXQ2_CYNCS, SubName: Full=CCAAT-binding factor, conserved site-containing protein {ECO:0000313|EMBL:KVH97331.1};
TRINITY_DN279748_c1_g2	0	0	0	0	7.27	1.38	0	0	0	GO:0005634,nucleus; GO:0003677,DNA binding; GO:0003700,DNA binding transcription factor activity; GO:0045892,negative regulation of transcription, DNA-templated; GO:0006351,transcription, DNA-templated	K08064: NFYA; nuclear transcription factor Y, alpha	At3g20910	gb|KVH97331.1|	NFYA7_ARATH, RecName: Full=Nuclear transcription factor Y subunit A-7; Short=AtNF-YA-7;	A0A118JXQ2_CYNCS, SubName: Full=CCAAT-binding factor, conserved site-containing protein {ECO:0000313|EMBL:KVH97331.1};
TRINITY_DN279748_c1_g7	42.25	7.36	4.05	55.99	66.53	54.24	58.52	74.75	63.28	GO:0016602,CCAAT-binding factor complex; GO:0003677,DNA binding; GO:0003700,DNA binding transcription factor activity; GO:0009793,embryo development ending in seed dormancy; GO:0055046,microgametogenesis; GO:0045892,negative regulation of transcription, DNA-templated; GO:0009555,pollen development; GO:0048316,seed development; GO:0010262,somatic embryogenesis; GO:0006351,transcription, DNA-templa…	K08064: NFYA; nuclear transcription factor Y, alpha	At3g20910	gb|KVH97331.1|	NFYA9_ARATH, RecName: Full=Nuclear transcription factor Y subunit A-9; Short=AtNF-YA-9;	A0A118JXQ2_CYNCS, SubName: Full=CCAAT-binding factor, conserved site-containing protein {ECO:0000313|EMBL:KVH97331.1};
TRINITY_DN279777_c1_g1	0	7.13	16.19	0	0	0	0	0	0	GO:0005737,cytoplasm; GO:0005634,nucleus; GO:0005524,ATP binding; GO:0003677,DNA binding; GO:0004386,helicase activity; GO:0046872,metal ion binding; GO:0016569,covalent chromatin modification; GO:0006355,regulation of transcription, DNA-templated; GO:0080188,RNA-directed DNA methylation; GO:0006351,transcription, DNA-templated	--	SPBC582.10c	gb|POF17908.1|	CHR28_ARATH, RecName: Full=Helicase-like transcription factor CHR28 {ECO:0000305}; EC=3.6.4.- {ECO:0000305}; AltName: Full=Protein CHROMATIN REMODELING 28 {ECO:0000305}; AltName: Full=Protein SNF2-RING-HELICASE-LIKE 2 {ECO:0000303|PubMed:25425661};	R7QC47_CHOCR, SubName: Full=Uncharacterized protein {ECO:0000313|EMBL:CDF35025.1};
TRINITY_DN279822_c5_g1	280.98	229.25	177.37	147.18	20.11	272.35	74.48	87.51	169.08	GO:0005634,nucleus; GO:0003700,DNA binding transcription factor activity; GO:0043565,sequence-specific DNA binding; GO:0050832,defense response to fungus; GO:0009873,ethylene-activated signaling pathway; GO:0007275,multicellular organism development; GO:0006351,transcription, DNA-templated	K14517: ERF2; ethylene-responsive transcription factor 2	At5g61890	gb|PLY85455.1|	EF114_ARATH, RecName: Full=Ethylene-responsive transcription factor ERF114 {ECO:0000303|PubMed:16407444}; AltName: Full=ERF bud enhancer {ECO:0000303|PubMed:23616605};	A0A251RMR5_HELAN, SubName: Full=Putative DNA-binding domain-containing protein {ECO:0000313|EMBL:OTF85481.1};
TRINITY_DN279826_c0_g1	0	0	8.99	0	0	0	0	0	0	GO:0005829,cytosol; GO:0005634,nucleus; GO:0003677,DNA binding; GO:0003700,DNA binding transcription factor activity; GO:0046982,protein heterodimerization activity; GO:0009738,abscisic acid-activated signaling pathway; GO:0009740,gibberellic acid mediated signaling pathway; GO:2000905,negative regulation of starch metabolic process; GO:2000306,positive regulation of photomorphogenesis; GO:005124…	K08066: NFYC; nuclear transcription factor Y, gamma	At5g63470	gb|PHT79791.1|	NFYC4_ARATH, RecName: Full=Nuclear transcription factor Y subunit C-4; Short=AtNF-YC-4;	A0A2G2ZD04_CAPAN, SubName: Full=Nuclear transcription factor Y subunit C-4 {ECO:0000313|EMBL:PHT79791.1};
TRINITY_DN279837_c12_g3	20.38	0	0	0	106.1	29.77	0.64	2.23	2.5	GO:0005634,nucleus; GO:0003700,DNA binding transcription factor activity; GO:0043565,sequence-specific DNA binding; GO:0009793,embryo development ending in seed dormancy; GO:0006355,regulation of transcription, DNA-templated; GO:0010431,seed maturation; GO:0006351,transcription, DNA-templated	--	At3g58630	gb|KVH88809.1|	ASIL2_ARATH, RecName: Full=Trihelix transcription factor ASIL2 {ECO:0000305}; AltName: Full=6B-interacting protein 1-like 2 {ECO:0000303|PubMed:21330492}; AltName: Full=Trihelix DNA-binding protein ASIL2 {ECO:0000305};	A0A118JSV7_CYNCS, SubName: Full=Uncharacterized protein {ECO:0000313|EMBL:KVH88809.1};
TRINITY_DN279837_c12_g4	86.01	43.92	61.82	70.41	39.15	34.62	77.45	61.78	31.01	GO:0005634,nucleus; GO:0003700,DNA binding transcription factor activity; GO:0043565,sequence-specific DNA binding; GO:0009793,embryo development ending in seed dormancy; GO:0006355,regulation of transcription, DNA-templated; GO:0010431,seed maturation; GO:0006351,transcription, DNA-templated	--	At3g58630	gb|KVH88809.1|	ASIL2_ARATH, RecName: Full=Trihelix transcription factor ASIL2 {ECO:0000305}; AltName: Full=6B-interacting protein 1-like 2 {ECO:0000303|PubMed:21330492}; AltName: Full=Trihelix DNA-binding protein ASIL2 {ECO:0000305};	A0A118JSV7_CYNCS, SubName: Full=Uncharacterized protein {ECO:0000313|EMBL:KVH88809.1};
TRINITY_DN279982_c4_g2	0	0	0	37.65	0	0	0	0	0	GO:0005634,nucleus; GO:0003700,DNA binding transcription factor activity; GO:0043565,sequence-specific DNA binding; GO:0009555,pollen development; GO:0009846,pollen germination; GO:0009409,response to cold; GO:0006351,transcription, DNA-templated	K18835: WRKY2; WRKY transcription factor 2	At4g26440	gb|KVH88494.1|	WRK34_ARATH, RecName: Full=Probable WRKY transcription factor 34; AltName: Full=WRKY DNA-binding protein 34;	A0A118JSM7_CYNCS, SubName: Full=Disease resistance protein {ECO:0000313|EMBL:KVH88494.1};
TRINITY_DN279982_c4_g3	0	0	0	77.01	0	0	0	0	0	GO:0005634,nucleus; GO:0003700,DNA binding transcription factor activity; GO:0043565,sequence-specific DNA binding; GO:0009555,pollen development; GO:0009846,pollen germination; GO:0009409,response to cold; GO:0006351,transcription, DNA-templated	K04733: IRAK4; interleukin-1 receptor-associated kinase 4 [EC:2.7.11.1]	At4g26440	gb|KVH88494.1|	WRK34_ARATH, RecName: Full=Probable WRKY transcription factor 34; AltName: Full=WRKY DNA-binding protein 34;	A0A118JSM7_CYNCS, SubName: Full=Disease resistance protein {ECO:0000313|EMBL:KVH88494.1};
TRINITY_DN280027_c2_g8	4.72	0	0	19.07	13.26	2.08	0	0	2.5	GO:0005634,nucleus; GO:0003700,DNA binding transcription factor activity; GO:0000981,RNA polymerase II transcription factor activity, sequence-specific DNA binding; GO:0043565,sequence-specific DNA binding; GO:0001135,transcription factor activity, RNA polymerase II transcription factor recruiting; GO:0044212,transcription regulatory region DNA binding; GO:0030154,cell differentiation; GO:0048527…	--	At3g50060	gb|KVI06624.1|	MYB77_ARATH, RecName: Full=Transcription factor MYB77 {ECO:0000303|PubMed:11597504}; AltName: Full=Myb-related protein 77 {ECO:0000303|PubMed:11597504}; Short=AtMYB77 {ECO:0000303|PubMed:11597504}; AltName: Full=Myb-related protein R2 {ECO:0000303|PubMed:9678577}; Short=AtMYBR2 {ECO:0000303|PubMed:9678577};	A0A103YCM6_CYNCS, SubName: Full=Homeodomain-like protein {ECO:0000313|EMBL:KVI06624.1};
TRINITY_DN280089_c1_g2	14.8	5.52	0	2.93	13.69	20.31	16.81	17.83	8	GO:0005634,nucleus; GO:0001046,core promoter sequence-specific DNA binding; GO:0003700,DNA binding transcription factor activity; GO:0046983,protein dimerization activity; GO:0001228,transcriptional activator activity, RNA polymerase II transcription regulatory region sequence-specific DNA binding; GO:0048573,photoperiodism, flowering; GO:0006355,regulation of transcription, DNA-templated; GO:000…	--	At2g42280	gb|KVH94726.1|	BH130_ARATH, RecName: Full=Transcription factor bHLH130; AltName: Full=Basic helix-loop-helix protein 130; Short=AtbHLH130; Short=bHLH 130; AltName: Full=Transcription factor EN 69; AltName: Full=bHLH transcription factor bHLH130;	A0A103XPV8_CYNCS, SubName: Full=Myc-type, basic helix-loop-helix (BHLH) domain-containing protein {ECO:0000313|EMBL:KVH94726.1};
TRINITY_DN280089_c1_g3	9.87	0	1.35	18.09	29.31	8.54	0.43	0	12.51	GO:0005634,nucleus; GO:0001046,core promoter sequence-specific DNA binding; GO:0003700,DNA binding transcription factor activity; GO:0046983,protein dimerization activity; GO:0001228,transcriptional activator activity, RNA polymerase II transcription regulatory region sequence-specific DNA binding; GO:0048573,photoperiodism, flowering; GO:0006355,regulation of transcription, DNA-templated; GO:000…	--	At2g42280	gb|KVH94726.1|	BH130_ARATH, RecName: Full=Transcription factor bHLH130; AltName: Full=Basic helix-loop-helix protein 130; Short=AtbHLH130; Short=bHLH 130; AltName: Full=Transcription factor EN 69; AltName: Full=bHLH transcription factor bHLH130;	A0A103XPV8_CYNCS, SubName: Full=Myc-type, basic helix-loop-helix (BHLH) domain-containing protein {ECO:0000313|EMBL:KVH94726.1};
TRINITY_DN280149_c2_g4	825.14	508.85	327.76	843.23	385.69	896.68	446.21	448.09	675.06	GO:0005634,nucleus; GO:0003677,DNA binding; GO:0003700,DNA binding transcription factor activity; GO:0046872,metal ion binding; GO:0045892,negative regulation of transcription, DNA-templated; GO:0009723,response to ethylene; GO:0009739,response to gibberellin; GO:0009744,response to sucrose; GO:0006351,transcription, DNA-templated	--	At5g47390	gb|KVH91977.1|	MYBS3_ORYSJ, RecName: Full=Transcription factor MYBS3 {ECO:0000303|PubMed:12172034}; AltName: Full=Myb-related protein S3 {ECO:0000303|PubMed:12172034}; Short=OsMYBS3 {ECO:0000303|PubMed:12172034};	A0A118JUZ4_CYNCS, SubName: Full=Homeodomain-like protein {ECO:0000313|EMBL:KVH91977.1};
TRINITY_DN280149_c2_g5	9.65	12.88	4.72	14.67	5.99	16.85	10.64	5.87	21.76	GO:0005634,nucleus; GO:0003677,DNA binding; GO:0003700,DNA binding transcription factor activity; GO:0046872,metal ion binding; GO:0045892,negative regulation of transcription, DNA-templated; GO:0009723,response to ethylene; GO:0009739,response to gibberellin; GO:0009744,response to sucrose; GO:0006351,transcription, DNA-templated	--	At5g47390	gb|KVH91977.1|	MYBS3_ORYSJ, RecName: Full=Transcription factor MYBS3 {ECO:0000303|PubMed:12172034}; AltName: Full=Myb-related protein S3 {ECO:0000303|PubMed:12172034}; Short=OsMYBS3 {ECO:0000303|PubMed:12172034};	A0A118JUZ4_CYNCS, SubName: Full=Homeodomain-like protein {ECO:0000313|EMBL:KVH91977.1};
TRINITY_DN280152_c1_g1	0	2.53	7.19	0	0	0	0	0	0	GO:0009507,chloroplast; GO:0005634,nucleus; GO:0006355,regulation of transcription, DNA-templated; GO:0006351,transcription, DNA-templated	--	YLR399c	ref|XP_006659082.1|	GTE8_ARATH, RecName: Full=Transcription factor GTE8; AltName: Full=Bromodomain-containing protein GTE8; AltName: Full=Protein GLOBAL TRANSCRIPTION FACTOR GROUP E8;	J3MQ13_ORYBR, SubName: Full=Uncharacterized protein {ECO:0000313|EnsemblPlants:OB08G11920.1};
TRINITY_DN280152_c1_g4	0	8.74	0	0	0	0	0	0	0	GO:0009507,chloroplast; GO:0005634,nucleus; GO:0006355,regulation of transcription, DNA-templated; GO:0006351,transcription, DNA-templated	--	--	ref|XP_009367575.1|	GTE8_ARATH, RecName: Full=Transcription factor GTE8; AltName: Full=Bromodomain-containing protein GTE8; AltName: Full=Protein GLOBAL TRANSCRIPTION FACTOR GROUP E8;	A0A0E0AQD9_9ORYZ, SubName: Full=Uncharacterized protein {ECO:0000313|EnsemblPlants:OGLUM08G01790.1};
TRINITY_DN280152_c3_g1	0	21.15	0	0	0	0	0	0	0	GO:0009507,chloroplast; GO:0016569,covalent chromatin modification; GO:0006355,regulation of transcription, DNA-templated; GO:0006351,transcription, DNA-templated	--	At1g73150	gb|PIN06378.1|	GTE3_ARATH, RecName: Full=Transcription factor GTE3, chloroplastic; AltName: Full=Bromodomain-containing protein GTE3; AltName: Full=Protein GLOBAL TRANSCRIPTION FACTOR GROUP E3; Flags: Precursor;	A0A2G9GM82_9LAMI, SubName: Full=Transcription initiation factor TFIID, subunit BDF1 {ECO:0000313|EMBL:PIN06378.1};
TRINITY_DN280392_c2_g2	3	0	0	0	0	0	6.6	2.03	6.25	GO:0005634,nucleus; GO:0009506,plasmodesma; GO:0003677,DNA binding; GO:0003700,DNA binding transcription factor activity; GO:0046983,protein dimerization activity; GO:0009567,double fertilization forming a zygote and endosperm; GO:0006355,regulation of transcription, DNA-templated; GO:0006351,transcription, DNA-templated	--	At4g00050	gb|KVH91215.1|	UNE10_ARATH, RecName: Full=Transcription factor UNE10; AltName: Full=Basic helix-loop-helix protein 16; Short=AtbHLH16; Short=bHLH 16; AltName: Full=Protein UNFERTILIZED EMBRYO SAC 10; AltName: Full=Transcription factor EN 108; AltName: Full=bHLH transcription factor bHLH016;	A0A103XI80_CYNCS, SubName: Full=Uncharacterized protein {ECO:0000313|EMBL:KVH91215.1};
TRINITY_DN280408_c0_g1	16.3	0.23	0	60.63	4.92	25.62	18.09	0	10.75	GO:0005737,cytoplasm; GO:0005634,nucleus; GO:0003677,DNA binding; GO:0003700,DNA binding transcription factor activity; GO:0046983,protein dimerization activity; GO:0010629,negative regulation of gene expression; GO:0006355,regulation of transcription, DNA-templated; GO:0006351,transcription, DNA-templated	K13422: MYC2; transcription factor MYC2	At4g00870	gb|KVH91754.1|	BH014_ARATH, RecName: Full=Transcription factor bHLH14; AltName: Full=Basic helix-loop-helix protein 14; Short=AtbHLH14; Short=bHLH 14; AltName: Full=Transcription factor EN 33; AltName: Full=bHLH transcription factor bHLH014;	A0A103XJI4_CYNCS, SubName: Full=Myc-type, basic helix-loop-helix (BHLH) domain-containing protein {ECO:0000313|EMBL:KVH91754.1};
TRINITY_DN280421_c2_g1	158.94	57.94	27.2	244.49	359.8	196.18	156.19	172.39	154.82	GO:0005737,cytoplasm; GO:0005829,cytosol; GO:0005634,nucleus; GO:0003677,DNA binding; GO:0003700,DNA binding transcription factor activity; GO:0006351,transcription, DNA-templated	K20557: VIP1; transcription factor VIP1	At1g06070	gb|KVH87863.1|	POF21_ARATH, RecName: Full=Probable transcription factor PosF21; AltName: Full=bZIP transcription factor 59; Short=AtbZIP59;	A0A103XBW5_CYNCS, SubName: Full=Basic-leucine zipper domain-containing protein {ECO:0000313|EMBL:KVH87863.1};
TRINITY_DN280421_c2_g2	15.66	5.75	1.12	19.8	92.2	18.46	18.51	15.19	51.77	GO:0005737,cytoplasm; GO:0005829,cytosol; GO:0005634,nucleus; GO:0003677,DNA binding; GO:0003700,DNA binding transcription factor activity; GO:0006351,transcription, DNA-templated	K20557: VIP1; transcription factor VIP1	At1g06070	gb|KVH87863.1|	POF21_ARATH, RecName: Full=Probable transcription factor PosF21; AltName: Full=bZIP transcription factor 59; Short=AtbZIP59;	A0A103XBW5_CYNCS, SubName: Full=Basic-leucine zipper domain-containing protein {ECO:0000313|EMBL:KVH87863.1};
TRINITY_DN280445_c0_g2	159.58	1.61	0.9	391.67	397.45	204.49	8.51	176.84	209.09	GO:0005634,nucleus; GO:0003700,DNA binding transcription factor activity; GO:0046983,protein dimerization activity; GO:0043565,sequence-specific DNA binding; GO:0019760,glucosinolate metabolic process; GO:0006355,regulation of transcription, DNA-templated; GO:0006351,transcription, DNA-templated	--	At5g54680	ref|XP_016188681.1|	ILR3_ARATH, RecName: Full=Transcription factor ILR3; AltName: Full=Basic helix-loop-helix protein 105; Short=AtbHLH105; Short=bHLH 105; AltName: Full=Protein IAA-LEUCINE RESISTANT 3; AltName: Full=Transcription factor EN 133; AltName: Full=bHLH transcription factor bHLH105;	A0A251U7T0_HELAN, SubName: Full=Putative myc-type, basic helix-loop-helix (BHLH) domain-containing protein {ECO:0000313|EMBL:OTG19427.1};
TRINITY_DN280466_c0_g4	0	8.97	11.02	0	0	0	0	0	0	GO:0005634,nucleus; GO:0003677,DNA binding; GO:0003700,DNA binding transcription factor activity; GO:0006351,transcription, DNA-templated	--	--	ref|XP_015868915.1|	RSBZ3_ORYSJ, RecName: Full=bZIP transcription factor RISBZ3 {ECO:0000305}; AltName: Full=Rice seed bZIP3 {ECO:0000305}; AltName: Full=bZIP transcription factor 20 {ECO:0000303|PubMed:18065552}; Short=OsbZIP20 {ECO:0000303|PubMed:18065552};	--
TRINITY_DN280477_c0_g3	8.15	0	3.6	6.36	18.4	14.08	62.77	41.53	88.04	GO:0005634,nucleus; GO:0003700,DNA binding transcription factor activity; GO:0000981,RNA polymerase II transcription factor activity, sequence-specific DNA binding; GO:0043565,sequence-specific DNA binding; GO:0001135,transcription factor activity, RNA polymerase II transcription factor recruiting; GO:0044212,transcription regulatory region DNA binding; GO:0030154,cell differentiation; GO:0009908…	--	At3g61250	ref|XP_022000398.1|	MYB17_ARATH, RecName: Full=Transcription factor MYB41 {ECO:0000305}; AltName: Full=Myb-related protein 41 {ECO:0000303|PubMed:11597504}; Short=AtMYB41 {ECO:0000303|PubMed:11597504}; AltName: Full=Protein LATE MERISTEM IDENTITY 2;	A0A251STH2_HELAN, SubName: Full=Putative homeodomain-like protein {ECO:0000313|EMBL:OTG00851.1};
TRINITY_DN280479_c9_g1	30.03	0.46	0.67	90.46	83.43	183.95	46.6	59.96	110.55	GO:0005634,nucleus; GO:0003677,DNA binding; GO:0003700,DNA binding transcription factor activity; GO:0046983,protein dimerization activity; GO:0009739,response to gibberellin; GO:0006351,transcription, DNA-templated	--	At1g68920	gb|KVI06137.1|	BH137_ARATH, RecName: Full=Transcription factor bHLH137; AltName: Full=Basic helix-loop-helix protein 137; Short=AtbHLH137; Short=bHLH 137; AltName: Full=Transcription factor EN 89; AltName: Full=bHLH transcription factor bHLH137;	A0A124SGE4_CYNCS, SubName: Full=Myc-type, basic helix-loop-helix (BHLH) domain-containing protein {ECO:0000313|EMBL:KVI06137.1}; Flags: Fragment;
TRINITY_DN280527_c1_g4	3.22	11.04	7.64	0	0.43	0	0	0	0	GO:0005634,nucleus; GO:0003677,DNA binding; GO:0003700,DNA binding transcription factor activity; GO:0046982,protein heterodimerization activity; GO:0006351,transcription, DNA-templated	--	At5g50480	gb|POF15008.1|	NFYC6_ARATH, RecName: Full=Nuclear transcription factor Y subunit C-6; Short=AtNF-YC-6;	M7YWQ8_TRIUA, SubName: Full=Nuclear transcription factor Y subunit C-4 {ECO:0000313|EMBL:EMS51576.1, ECO:0000313|EnsemblPlants:TRIUR3_09240-P1};
TRINITY_DN280527_c1_g5	1.29	18.16	10.57	0	0	0	0	0	0	GO:0005634,nucleus; GO:0003677,DNA binding; GO:0003700,DNA binding transcription factor activity; GO:0046982,protein heterodimerization activity; GO:0006351,transcription, DNA-templated	K08066: NFYC; nuclear transcription factor Y, gamma	At5g50480	gb|POE72254.1|	NFYC6_ARATH, RecName: Full=Nuclear transcription factor Y subunit C-6; Short=AtNF-YC-6;	C0SVT2_ARATH, SubName: Full=Uncharacterized protein At5g50480 {ECO:0000313|EMBL:BAH30623.1}; Flags: Fragment;
TRINITY_DN280592_c0_g1	0	0.69	6.07	160.87	0.43	77.78	28.3	0.41	8.75	GO:0005634,nucleus; GO:0003700,DNA binding transcription factor activity; GO:0043565,sequence-specific DNA binding; GO:0044212,transcription regulatory region DNA binding; GO:0050832,defense response to fungus; GO:0009873,ethylene-activated signaling pathway; GO:0019760,glucosinolate metabolic process; GO:0006351,transcription, DNA-templated	--	At5g52020	gb|KVH95465.1|	ERF25_ARATH, RecName: Full=Ethylene-responsive transcription factor ERF025;	A0A103XRD3_CYNCS, SubName: Full=AP2/ERF domain-containing protein {ECO:0000313|EMBL:KVH95465.1};
TRINITY_DN280603_c8_g5	68.85	18.85	20.01	387.27	23.96	160.41	87.46	112.43	185.33	GO:0005634,nucleus; GO:0003677,DNA binding; GO:0003700,DNA binding transcription factor activity; GO:0046983,protein dimerization activity; GO:0006355,regulation of transcription, DNA-templated; GO:0006351,transcription, DNA-templated	--	At3g57800	gb|KVI03514.1|	BH060_ARATH, RecName: Full=Transcription factor bHLH60; AltName: Full=Basic helix-loop-helix protein 60; Short=AtbHLH60; Short=bHLH 60; AltName: Full=Transcription factor EN 91; AltName: Full=bHLH transcription factor bHLH060;	A0A103Y6P6_CYNCS, SubName: Full=Myc-type, basic helix-loop-helix (BHLH) domain-containing protein {ECO:0000313|EMBL:KVI03514.1};
TRINITY_DN280631_c9_g1	8.58	8.05	1.8	13.94	7.06	4.39	12.98	7.5	15.51	GO:0005737,cytoplasm; GO:0005634,nucleus; GO:0003677,DNA binding; GO:0003729,mRNA binding; GO:0006355,regulation of transcription, DNA-templated; GO:0046686,response to cadmium ion; GO:0006351,transcription, DNA-templated	--	--	gb|KVI08376.1|	PUR_ARATH, RecName: Full=Transcription factor Pur-alpha 1; AltName: Full=Purine-rich single-stranded DNA-binding protein alpha 1;	A0A103YFY6_CYNCS, SubName: Full=PUR-alpha/beta/gamma, DNA/RNA-binding {ECO:0000313|EMBL:KVI08376.1};
TRINITY_DN280631_c9_g2	497.61	244.65	132.18	673.32	738.43	607.48	451.53	567.6	676.06	GO:0005737,cytoplasm; GO:0005634,nucleus; GO:0003677,DNA binding; GO:0003729,mRNA binding; GO:0006355,regulation of transcription, DNA-templated; GO:0046686,response to cadmium ion; GO:0006351,transcription, DNA-templated	--	At2g32080	gb|KVI08376.1|	PUR_ARATH, RecName: Full=Transcription factor Pur-alpha 1; AltName: Full=Purine-rich single-stranded DNA-binding protein alpha 1;	A0A103YFY6_CYNCS, SubName: Full=PUR-alpha/beta/gamma, DNA/RNA-binding {ECO:0000313|EMBL:KVI08376.1};
TRINITY_DN280766_c14_g3	0	0	0	0	0	0	0	0	0	GO:0005634,nucleus; GO:0003700,DNA binding transcription factor activity; GO:0043565,sequence-specific DNA binding; GO:0016036,cellular response to phosphate starvation; GO:0010628,positive regulation of gene expression; GO:0006355,regulation of transcription, DNA-templated; GO:0006351,transcription, DNA-templated	--	At3g24120	gb|KVI00428.1|	PHL2_ARATH, RecName: Full=Protein PHR1-LIKE 2 {ECO:0000303|PubMed:26586833}; AltName: Full=Myb family transcription factor PHL2 {ECO:0000303|PubMed:26586833};	A0A103Y0T4_CYNCS, SubName: Full=Homeodomain-like protein {ECO:0000313|EMBL:KVI00428.1};
TRINITY_DN280808_c4_g1	0	0	0	10.27	14.33	0	0	0	0	GO:0005737,cytoplasm; GO:0005634,nucleus; GO:0003700,DNA binding transcription factor activity; GO:0042802,identical protein binding; GO:0043565,sequence-specific DNA binding; GO:0048825,cotyledon development; GO:0009736,cytokinin-activated signaling pathway; GO:0009873,ethylene-activated signaling pathway; GO:0048364,root development; GO:0006351,transcription, DNA-templated	K13434: PTI6; pathogenesis-related genes transcriptional activator PTI6	At4g23750	gb|PLY80594.1|	CRF2_ARATH, RecName: Full=Ethylene-responsive transcription factor CRF2; AltName: Full=Protein CYTOKININ RESPONSE FACTOR 2;	A0A251UBW6_HELAN, SubName: Full=Putative AP2/ERF transcription factor ERF/PTI6 {ECO:0000313|EMBL:OTG20262.1};
TRINITY_DN280857_c6_g4	0.64	0	0	11.74	0	2.54	0	0	0	GO:0005634,nucleus; GO:0003700,DNA binding transcription factor activity; GO:0043565,sequence-specific DNA binding; GO:0006952,defense response; GO:0010150,leaf senescence; GO:0010200,response to chitin; GO:0006351,transcription, DNA-templated	K13425: WRKY22; WRKY transcription factor 22	At4g01250	gb|KVH97255.1|	WRK22_ARATH, RecName: Full=WRKY transcription factor 22; AltName: Full=WRKY DNA-binding protein 22;	A0A118JYK9_CYNCS, SubName: Full=DNA-binding WRKY {ECO:0000313|EMBL:KVH97255.1};
TRINITY_DN280857_c6_g5	0	0.23	1.35	0	1.93	3.46	2.34	1.01	7.75	GO:0005634,nucleus; GO:0003700,DNA binding transcription factor activity; GO:0043565,sequence-specific DNA binding; GO:0006952,defense response; GO:0010150,leaf senescence; GO:0010200,response to chitin; GO:0006351,transcription, DNA-templated	K13425: WRKY22; WRKY transcription factor 22	At4g01250	gb|KVH97255.1|	WRK22_ARATH, RecName: Full=WRKY transcription factor 22; AltName: Full=WRKY DNA-binding protein 22;	A0A118JYK9_CYNCS, SubName: Full=DNA-binding WRKY {ECO:0000313|EMBL:KVH97255.1};
TRINITY_DN280907_c7_g1	185.53	43	34.62	5.62	9.84	240.27	148.95	229.31	302.64	GO:0005634,nucleus; GO:0003677,DNA binding; GO:0003700,DNA binding transcription factor activity; GO:0006351,transcription, DNA-templated	--	At5g29000	gb|PLY91811.1|	PHL1_ARATH, RecName: Full=Protein PHR1-LIKE 1; AltName: Full=Myb-like transcription factor 1;	A0A103YDZ2_CYNCS, SubName: Full=Uncharacterized protein {ECO:0000313|EMBL:KVI07339.1};
TRINITY_DN281062_c0_g1	17.59	1.61	1.8	54.28	19.89	26.77	11.7	29.37	30.51	GO:0005634,nucleus; GO:0003677,DNA binding; GO:0003700,DNA binding transcription factor activity; GO:0042802,identical protein binding; GO:0046983,protein dimerization activity; GO:0009704,de-etiolation; GO:0009740,gibberellic acid mediated signaling pathway; GO:0031539,positive regulation of anthocyanin metabolic process; GO:0010017,red or far-red light signaling pathway; GO:0009585,red, far-red…	K12126: PIF3; phytochrome-interacting factor 3	At1g09530	gb|KVH93597.1|	PIF3_ARATH, RecName: Full=Transcription factor PIF3; AltName: Full=Basic helix-loop-helix protein 8; Short=AtbHLH8; Short=bHLH 8; AltName: Full=Phytochrome-associated protein 3; AltName: Full=Phytochrome-interacting factor 3; AltName: Full=Transcription factor EN 100; AltName: Full=bHLH transcription factor bHLH008;	A0A118JW17_CYNCS, SubName: Full=Basic helix-loop-helix leucine zipper transcription factor {ECO:0000313|EMBL:KVH93597.1};
TRINITY_DN281193_c1_g6	10.08	7.59	1.35	21.51	31.87	36.24	5.96	16.41	30.01	GO:0005634,nucleus; GO:0003700,DNA binding transcription factor activity; GO:0043565,sequence-specific DNA binding; GO:0006351,transcription, DNA-templated	K19613: SHOC2, SUR8; leucine-rich repeat protein SHOC2	At4g11070	gb|AHC54613.1|	WRK41_ARATH, RecName: Full=Probable WRKY transcription factor 41; AltName: Full=WRKY DNA-binding protein 41;	A0A088BKG8_CHRMO, SubName: Full=WRKY8 {ECO:0000313|EMBL:AHC54613.1};
TRINITY_DN281197_c4_g1	10.72	1.61	0	4.16	0	24.7	0	0	8	GO:0005634,nucleus; GO:0003677,DNA binding; GO:0003700,DNA binding transcription factor activity; GO:1900056,negative regulation of leaf senescence; GO:0008361,regulation of cell size; GO:0006355,regulation of transcription, DNA-templated; GO:0048364,root development; GO:0006351,transcription, DNA-templated	K16221: TCP21, CHE; transcription factor TCP21 (protein CCA1 HIKING EXPEDITION)	At2g45680	ref|XP_022035857.1|	TCP9_ARATH, RecName: Full=Transcription factor TCP9;	A0A251V385_HELAN, SubName: Full=Putative transcription factor, TCP {ECO:0000313|EMBL:OTG29432.1};
TRINITY_DN281197_c4_g10	2.14	1.38	2.25	37.41	23.53	29.08	36.6	21.07	13.51	GO:0005634,nucleus; GO:0003677,DNA binding; GO:0003700,DNA binding transcription factor activity; GO:0031347,regulation of defense response; GO:0006355,regulation of transcription, DNA-templated; GO:0006351,transcription, DNA-templated	--	At5g51910	gb|PLY85066.1|	TCP19_ARATH, RecName: Full=Transcription factor TCP19;	A0A251V385_HELAN, SubName: Full=Putative transcription factor, TCP {ECO:0000313|EMBL:OTG29432.1};
TRINITY_DN281406_c8_g1	0	0	0	0	0	0	0	0	9.25	GO:0005634,nucleus; GO:0003677,DNA binding; GO:0003700,DNA binding transcription factor activity; GO:0008283,cell proliferation; GO:0010229,inflorescence development; GO:0031347,regulation of defense response; GO:0010029,regulation of seed germination; GO:0006355,regulation of transcription, DNA-templated; GO:0009737,response to abscisic acid; GO:0009735,response to cytokinin; GO:0009739,response…	--	At3g47620	gb|KVH98784.1|	TCP14_ARATH, RecName: Full=Transcription factor TCP14;	A0A118JYL2_CYNCS, SubName: Full=Transcription factor, TCP {ECO:0000313|EMBL:KVH98784.1};
TRINITY_DN281445_c4_g1	23.81	5.75	8.32	20.05	5.56	10.85	9.79	9.72	9.5	GO:0005634,nucleus; GO:0003677,DNA binding; GO:0003700,DNA binding transcription factor activity; GO:0009873,ethylene-activated signaling pathway; GO:0008610,lipid biosynthetic process; GO:0006629,lipid metabolic process; GO:0007275,multicellular organism development; GO:1901959,positive regulation of cutin biosynthetic process; GO:0006109,regulation of carbohydrate metabolic process; GO:0006110,…	--	At3g54320	gb|PLY87440.1|	WRI1_ARATH, RecName: Full=Ethylene-responsive transcription factor WRI1; AltName: Full=Protein ACTIVATOR OF SPORAMIN::LUC 1; AltName: Full=Protein WRINKLED 1;	X2BZR1_HELAN, SubName: Full=Transcription factor WRI1 {ECO:0000313|EMBL:AFQ93679.1};
TRINITY_DN281445_c4_g4	0	1.84	0	0	0	5.08	0	0	0	GO:0005634,nucleus; GO:0003677,DNA binding; GO:0003700,DNA binding transcription factor activity; GO:0009873,ethylene-activated signaling pathway; GO:0008610,lipid biosynthetic process; GO:0006629,lipid metabolic process; GO:0007275,multicellular organism development; GO:1901959,positive regulation of cutin biosynthetic process; GO:0006109,regulation of carbohydrate metabolic process; GO:0006110,…	--	At3g54320	gb|PLY87440.1|	WRI1_ARATH, RecName: Full=Ethylene-responsive transcription factor WRI1; AltName: Full=Protein ACTIVATOR OF SPORAMIN::LUC 1; AltName: Full=Protein WRINKLED 1;	X2BZR1_HELAN, SubName: Full=Transcription factor WRI1 {ECO:0000313|EMBL:AFQ93679.1};
TRINITY_DN281535_c6_g4	18.45	0	1.35	2.44	0.64	15.93	12.55	14.18	58.53	GO:0005737,cytoplasm; GO:0005634,nucleus; GO:0005524,ATP binding; GO:0003677,DNA binding; GO:0004386,helicase activity; GO:0046872,metal ion binding; GO:0016569,covalent chromatin modification; GO:0006355,regulation of transcription, DNA-templated; GO:0080188,RNA-directed DNA methylation; GO:0006351,transcription, DNA-templated	K15173: TTF2; transcription termination factor 2 [EC:3.6.4.-]	At1g61140	gb|KVH87633.1|	CHR28_ARATH, RecName: Full=Helicase-like transcription factor CHR28 {ECO:0000305}; EC=3.6.4.- {ECO:0000305}; AltName: Full=Protein CHROMATIN REMODELING 28 {ECO:0000305}; AltName: Full=Protein SNF2-RING-HELICASE-LIKE 2 {ECO:0000303|PubMed:25425661};	A0A103XBF4_CYNCS, SubName: Full=Helicase, C-terminal {ECO:0000313|EMBL:KVH87633.1};
TRINITY_DN281535_c6_g5	8.37	0.23	0	11.25	1.28	3.46	7.87	3.65	13.26	GO:0005737,cytoplasm; GO:0005634,nucleus; GO:0005524,ATP binding; GO:0003677,DNA binding; GO:0004386,helicase activity; GO:0046872,metal ion binding; GO:0016569,covalent chromatin modification; GO:0006355,regulation of transcription, DNA-templated; GO:0080188,RNA-directed DNA methylation; GO:0006351,transcription, DNA-templated	K15173: TTF2; transcription termination factor 2 [EC:3.6.4.-]	At1g61140	gb|KVH89572.1|	CHR28_ARATH, RecName: Full=Helicase-like transcription factor CHR28 {ECO:0000305}; EC=3.6.4.- {ECO:0000305}; AltName: Full=Protein CHROMATIN REMODELING 28 {ECO:0000305}; AltName: Full=Protein SNF2-RING-HELICASE-LIKE 2 {ECO:0000303|PubMed:25425661};	A0A118JSQ2_CYNCS, SubName: Full=Uncharacterized protein {ECO:0000313|EMBL:KVH89572.1};
TRINITY_DN281646_c7_g2	46.97	63.23	19.11	51.59	54.98	39.47	47.45	45.58	55.78	GO:0005634,nucleus; GO:0003700,DNA binding transcription factor activity; GO:0046982,protein heterodimerization activity; GO:0043565,sequence-specific DNA binding; GO:0006351,transcription, DNA-templated	K08065: NFYB; nuclear transcription Y subunit beta	At4g14540	gb|PLY94345.1|	NFYB3_ARATH, RecName: Full=Nuclear transcription factor Y subunit B-3; Short=AtNF-YB-3; AltName: Full=Transcriptional activator HAP3C;	A0A103YKA3_CYNCS, SubName: Full=Uncharacterized protein {ECO:0000313|EMBL:KVI10600.1};
TRINITY_DN281646_c7_g4	246.45	232.7	101.16	229.57	167.28	246.27	207.47	211.48	244.86	GO:0005634,nucleus; GO:0003700,DNA binding transcription factor activity; GO:0046982,protein heterodimerization activity; GO:0043565,sequence-specific DNA binding; GO:0006351,transcription, DNA-templated	K08065: NFYB; nuclear transcription Y subunit beta	At4g14540	ref|XP_021978207.1|	NFYB3_ARATH, RecName: Full=Nuclear transcription factor Y subunit B-3; Short=AtNF-YB-3; AltName: Full=Transcriptional activator HAP3C;	A0A251U989_HELAN, SubName: Full=Putative histone-fold protein {ECO:0000313|EMBL:OTG19352.1};
TRINITY_DN281746_c0_g2	4.72	1.84	0	4.16	3.85	0.92	0	0	5.25	GO:0005634,nucleus; GO:0003700,DNA binding transcription factor activity; GO:0000981,RNA polymerase II transcription factor activity, sequence-specific DNA binding; GO:0043565,sequence-specific DNA binding; GO:0001135,transcription factor activity, RNA polymerase II transcription factor recruiting; GO:0044212,transcription regulatory region DNA binding; GO:0030154,cell differentiation; GO:0009809…	--	At1g79180	gb|PLY84872.1|	MYB63_ARATH, RecName: Full=Transcription factor MYB63 {ECO:0000303|PubMed:9839469}; AltName: Full=Myb-related protein 63 {ECO:0000303|PubMed:9839469}; Short=AtMYB63 {ECO:0000303|PubMed:9839469};	A0A251V920_HELAN, SubName: Full=Putative myb domain protein 58 {ECO:0000313|EMBL:OTG31666.1};
TRINITY_DN281746_c1_g1	19.95	0.46	2.25	0	0	14.54	12.13	20.46	33.77	GO:0005737,cytoplasm; GO:0005634,nucleus; GO:0003700,DNA binding transcription factor activity; GO:0042802,identical protein binding; GO:0043565,sequence-specific DNA binding; GO:0048825,cotyledon development; GO:0009736,cytokinin-activated signaling pathway; GO:0009873,ethylene-activated signaling pathway; GO:0048364,root development; GO:0006351,transcription, DNA-templated	K13434: PTI6; pathogenesis-related genes transcriptional activator PTI6	At4g23750	gb|PLY80594.1|	CRF2_ARATH, RecName: Full=Ethylene-responsive transcription factor CRF2; AltName: Full=Protein CYTOKININ RESPONSE FACTOR 2;	A0A251UBW6_HELAN, SubName: Full=Putative AP2/ERF transcription factor ERF/PTI6 {ECO:0000313|EMBL:OTG20262.1};
TRINITY_DN281746_c1_g2	36.03	32.88	32.37	437.88	188.24	176.1	202.36	524.46	427.69	GO:0005634,nucleus; GO:0003700,DNA binding transcription factor activity; GO:0043565,sequence-specific DNA binding; GO:0048826,cotyledon morphogenesis; GO:0009965,leaf morphogenesis; GO:0080022,primary root development; GO:0009744,response to sucrose; GO:0006351,transcription, DNA-templated	--	At1g69780	gb|KVH96112.1|	ATB13_ARATH, RecName: Full=Homeobox-leucine zipper protein ATHB-13; AltName: Full=HD-ZIP protein ATHB-13; AltName: Full=Homeodomain transcription factor ATHB-13;	A0A124SD84_CYNCS, SubName: Full=Helix-turn-helix motif-containing protein {ECO:0000313|EMBL:KVH96112.1};
TRINITY_DN281779_c1_g5	59.84	85.54	40.91	0	71.23	55.62	94.69	80.42	111.55	GO:0005634,nucleus; GO:0003700,DNA binding transcription factor activity; GO:0000981,RNA polymerase II transcription factor activity, sequence-specific DNA binding; GO:0043565,sequence-specific DNA binding; GO:0001135,transcription factor activity, RNA polymerase II transcription factor recruiting; GO:0044212,transcription regulatory region DNA binding; GO:0030154,cell differentiation; GO:0006357…	--	At3g23250	gb|PLY70973.1|	MYB15_ARATH, RecName: Full=Transcription factor MYB15 {ECO:0000305}; AltName: Full=Myb-related protein 15 {ECO:0000305}; Short=AtMYB15 {ECO:0000312|EMBL:CAA74603.1}; AltName: Full=Myb-related protein Y19 {ECO:0000305}; Short=AtY19 {ECO:0000303|PubMed:8980549};	A0A251TWS5_HELAN, SubName: Full=Putative homeodomain-like protein {ECO:0000313|EMBL:OTG15587.1};
TRINITY_DN281823_c2_g1	73.78	36.56	13.49	58.92	94.34	59.55	62.98	47.2	71.53	GO:0005634,nucleus; GO:0003677,DNA binding; GO:0003700,DNA binding transcription factor activity; GO:0046982,protein heterodimerization activity; GO:0003712,transcription cofactor activity; GO:0009738,abscisic acid-activated signaling pathway; GO:0009740,gibberellic acid mediated signaling pathway; GO:0048574,long-day photoperiodism, flowering; GO:2000306,positive regulation of photomorphogenesis…	--	At3g12480	ref|XP_022029984.1|	NFYC3_ARATH, RecName: Full=Nuclear transcription factor Y subunit C-3; Short=AtNF-YC-3;	A0A251VBA6_HELAN, SubName: Full=Putative histone superfamily protein {ECO:0000313|EMBL:OTG32897.1};
TRINITY_DN281823_c3_g2	0.43	0	0	2.2	1.5	1.62	2.98	3.24	1.75	GO:0005634,nucleus; GO:0003677,DNA binding; GO:0003700,DNA binding transcription factor activity; GO:0046983,protein dimerization activity; GO:0040008,regulation of growth; GO:0006355,regulation of transcription, DNA-templated; GO:0009637,response to blue light; GO:0006351,transcription, DNA-templated	--	At1g10120	gb|KVH99654.1|	BH074_ARATH, RecName: Full=Transcription factor bHLH74; AltName: Full=Basic helix-loop-helix protein 74; Short=AtbHLH74; Short=bHLH 74; AltName: Full=Protein ACTIVATOR FOR CELL ELONGATION 2; AltName: Full=Transcription factor EN 90; AltName: Full=bHLH transcription factor bHLH074;	A0A118JZS4_CYNCS, SubName: Full=Myc-type, basic helix-loop-helix (BHLH) domain-containing protein {ECO:0000313|EMBL:KVH99654.1};
TRINITY_DN281845_c4_g1	39.47	0	0	11.74	7.27	33.01	17.66	57.53	92.29	GO:0005634,nucleus; GO:0003677,DNA binding; GO:0003700,DNA binding transcription factor activity; GO:0046983,protein dimerization activity; GO:0030154,cell differentiation; GO:2000280,regulation of root development; GO:0006355,regulation of transcription, DNA-templated; GO:0006351,transcription, DNA-templated	--	At2g47270	gb|KVH94526.1|	BH151_ARATH, RecName: Full=Transcription factor UPBEAT1; AltName: Full=Basic helix-loop-helix protein 151; Short=AtbHLH151; Short=bHLH 151; AltName: Full=Transcription factor EN 146; AltName: Full=Transcription factor bHLH151; AltName: Full=bHLH transcription factor bHLH151;	A0A124SCQ5_CYNCS, SubName: Full=Uncharacterized protein {ECO:0000313|EMBL:KVH94526.1};
TRINITY_DN281845_c4_g2	18.88	5.98	4.5	0	0	8.08	4.26	4.46	38.27	GO:0005634,nucleus; GO:0003677,DNA binding; GO:0003700,DNA binding transcription factor activity; GO:0046983,protein dimerization activity; GO:0030154,cell differentiation; GO:2000280,regulation of root development; GO:0006355,regulation of transcription, DNA-templated; GO:0006351,transcription, DNA-templated	--	At2g47270	gb|KVH94526.1|	BH151_ARATH, RecName: Full=Transcription factor UPBEAT1; AltName: Full=Basic helix-loop-helix protein 151; Short=AtbHLH151; Short=bHLH 151; AltName: Full=Transcription factor EN 146; AltName: Full=Transcription factor bHLH151; AltName: Full=bHLH transcription factor bHLH151;	A0A124SCQ5_CYNCS, SubName: Full=Uncharacterized protein {ECO:0000313|EMBL:KVH94526.1};
TRINITY_DN281877_c2_g1	3	1.38	1.8	5.87	2.35	6	4.26	1.82	2.25	GO:0005634,nucleus; GO:0003700,DNA binding transcription factor activity; GO:0043565,sequence-specific DNA binding; GO:0006351,transcription, DNA-templated	--	At3g24520	gb|KVI01264.1|	HSFC1_ARATH, RecName: Full=Heat stress transcription factor C-1; Short=AtHsfC1; AltName: Full=AtHsf-08;	A0A103Y2E3_CYNCS, SubName: Full=Heat shock factor (HSF)-type, DNA-binding {ECO:0000313|EMBL:KVI01264.1};
TRINITY_DN281877_c2_g2	0	0	0	28.36	0	22.39	33.19	56.11	52.02	GO:0005634,nucleus; GO:0003700,DNA binding transcription factor activity; GO:0043565,sequence-specific DNA binding; GO:0006351,transcription, DNA-templated	--	At3g24520	gb|KVH93900.1|	HSFC1_ARATH, RecName: Full=Heat stress transcription factor C-1; Short=AtHsfC1; AltName: Full=AtHsf-08;	A0A103XNF8_CYNCS, SubName: Full=Heat shock factor (HSF)-type, DNA-binding {ECO:0000313|EMBL:KVH93900.1};
TRINITY_DN281877_c2_g4	15.23	25.75	15.29	19.31	51.55	28.85	41.49	28.16	37.02	GO:0005634,nucleus; GO:0003700,DNA binding transcription factor activity; GO:0043565,sequence-specific DNA binding; GO:0006351,transcription, DNA-templated	--	At3g24520	gb|KVI01264.1|	HSFC1_ARATH, RecName: Full=Heat stress transcription factor C-1; Short=AtHsfC1; AltName: Full=AtHsf-08;	A0A103Y2E3_CYNCS, SubName: Full=Heat shock factor (HSF)-type, DNA-binding {ECO:0000313|EMBL:KVI01264.1};
TRINITY_DN281935_c1_g1	742.13	291.56	187.48	714.63	470.82	815.9	360.46	454.77	661.05	GO:0005634,nucleus; GO:0003700,DNA binding transcription factor activity; GO:0008289,lipid binding; GO:0043565,sequence-specific DNA binding; GO:0043481,anthocyanin accumulation in tissues in response to UV light; GO:0042335,cuticle development; GO:0009827,plant-type cell wall modification; GO:0048364,root development; GO:0048765,root hair cell differentiation; GO:0006351,transcription, DNA-templ…	--	At3g61150	gb|KVH87943.1|	ANL2_ARATH, RecName: Full=Homeobox-leucine zipper protein ANTHOCYANINLESS 2; AltName: Full=HD-ZIP protein ANL2; AltName: Full=Homeodomain protein AHDP; AltName: Full=Homeodomain transcription factor ANL2;	A0A103XC05_CYNCS, SubName: Full=Homeobox, conserved site-containing protein {ECO:0000313|EMBL:KVH87943.1};
TRINITY_DN281950_c4_g4	35.18	5.75	3.15	111.73	117.65	51.7	21.49	40.72	56.53	GO:0005634,nucleus; GO:0003700,DNA binding transcription factor activity; GO:0008289,lipid binding; GO:0043565,sequence-specific DNA binding; GO:0044212,transcription regulatory region DNA binding; GO:0030154,cell differentiation; GO:0009855,determination of bilateral symmetry; GO:0010014,meristem initiation; GO:0009944,polarity specification of adaxial/abaxial axis; GO:0009956,radial pattern for…	--	At5g60690	gb|KVH90770.1|	REV_ARATH, RecName: Full=Homeobox-leucine zipper protein REVOLUTA; AltName: Full=HD-ZIP protein REV; AltName: Full=Homeodomain transcription factor REV; AltName: Full=Protein AMPHIVASAL VASCULAR BUNDLE 1; AltName: Full=Protein INTERFASCICULAR FIBERLESS 1;	A0A103XHF4_CYNCS, SubName: Full=Homeodomain-containing protein {ECO:0000313|EMBL:KVH90770.1};
TRINITY_DN281951_c0_g1	21.66	0.23	0.22	41.32	57.54	18.7	2.13	0.61	0.5	GO:0005634,nucleus; GO:0003700,DNA binding transcription factor activity; GO:0000981,RNA polymerase II transcription factor activity, sequence-specific DNA binding; GO:0043565,sequence-specific DNA binding; GO:0001135,transcription factor activity, RNA polymerase II transcription factor recruiting; GO:0044212,transcription regulatory region DNA binding; GO:0030154,cell differentiation; GO:0006357…	--	At3g46130	gb|PLY62762.1|	MYB48_ARATH, RecName: Full=Transcription factor MYB48; AltName: Full=Myb-related protein 48; Short=AtMYB48;	A0A103Y6W2_CYNCS, SubName: Full=Homeodomain-like protein {ECO:0000313|EMBL:KVI03599.1};
TRINITY_DN281951_c0_g2	8.58	6.44	6.52	11.25	24.39	14.08	5.32	9.52	13.51	GO:0005634,nucleus; GO:0003700,DNA binding transcription factor activity; GO:0000981,RNA polymerase II transcription factor activity, sequence-specific DNA binding; GO:0043565,sequence-specific DNA binding; GO:0001135,transcription factor activity, RNA polymerase II transcription factor recruiting; GO:0044212,transcription regulatory region DNA binding; GO:0030154,cell differentiation; GO:0006357…	--	At3g46130	gb|PLY62762.1|	MYB48_ARATH, RecName: Full=Transcription factor MYB48; AltName: Full=Myb-related protein 48; Short=AtMYB48;	A0A103Y6W2_CYNCS, SubName: Full=Homeodomain-like protein {ECO:0000313|EMBL:KVI03599.1};
TRINITY_DN281951_c0_g3	1.29	0.23	0.22	2.69	1.93	2.77	0	3.65	2.75	GO:0005634,nucleus; GO:0003700,DNA binding transcription factor activity; GO:0000981,RNA polymerase II transcription factor activity, sequence-specific DNA binding; GO:0043565,sequence-specific DNA binding; GO:0001135,transcription factor activity, RNA polymerase II transcription factor recruiting; GO:0044212,transcription regulatory region DNA binding; GO:0030154,cell differentiation; GO:0006357…	--	At3g46130	ref|XP_016170677.1|	MYB48_ARATH, RecName: Full=Transcription factor MYB48; AltName: Full=Myb-related protein 48; Short=AtMYB48;	I1MDI3_SOYBN, SubName: Full=Uncharacterized protein {ECO:0000313|EMBL:KRH10298.1, ECO:0000313|EnsemblPlants:GLYMA15G04620.1};
TRINITY_DN282011_c0_g1	4.29	22.99	25.4	0	0	0	0	0	0	GO:0005634,nucleus; GO:0046872,metal ion binding; GO:0017025,TBP-class protein binding; GO:0070897,DNA-templated transcriptional preinitiation complex assembly; GO:0006355,regulation of transcription, DNA-templated	K03124: TFIIB, GTF2B, SUA7, tfb; transcription initiation factor TFIIB	SPAC16E8.16	gb|POF04196.1|	TF2B_SOYBN, RecName: Full=Transcription initiation factor IIB; AltName: Full=General transcription factor TFIIB;	A0A1D1YK01_9ARAE, SubName: Full=Transcription initiation factor IIB {ECO:0000313|EMBL:JAT54952.1};
TRINITY_DN282027_c4_g2	47.62	1.84	1.12	108.55	38.08	74.78	0.85	4.46	44.52	GO:0005634,nucleus; GO:0005516,calmodulin binding; GO:0003700,DNA binding transcription factor activity; GO:0043565,sequence-specific DNA binding; GO:0019760,glucosinolate metabolic process; GO:0006351,transcription, DNA-templated	--	At2g30590	gb|KVI12387.1|	WRK21_ARATH, RecName: Full=Probable WRKY transcription factor 21; AltName: Full=WRKY DNA-binding protein 21;	A0A103YNK9_CYNCS, SubName: Full=DNA-binding WRKY {ECO:0000313|EMBL:KVI12387.1};
TRINITY_DN282097_c1_g1	7.51	3.68	1.57	14.91	47.7	4.62	13.83	6.08	10	GO:0005634,nucleus; GO:0003700,DNA binding transcription factor activity; GO:0043565,sequence-specific DNA binding; GO:0009738,abscisic acid-activated signaling pathway; GO:0009737,response to abscisic acid; GO:0006351,transcription, DNA-templated	K14432: ABF; ABA responsive element binding factor	At3g56850	gb|KVI03350.1|	AI5L2_ARATH, RecName: Full=ABSCISIC ACID-INSENSITIVE 5-like protein 2; AltName: Full=ABA-responsive element-binding protein 3; AltName: Full=Dc3 promoter-binding factor 3; Short=AtDPBF3; AltName: Full=bZIP transcription factor 66; Short=AtbZIP66;	A0A103Y6D2_CYNCS, SubName: Full=Basic-leucine zipper domain-containing protein {ECO:0000313|EMBL:KVI03350.1};
TRINITY_DN282097_c1_g3	48.9	13.11	8.77	87.28	74.01	68.32	42.77	53.68	79.54	GO:0005634,nucleus; GO:0003700,DNA binding transcription factor activity; GO:0043565,sequence-specific DNA binding; GO:0009738,abscisic acid-activated signaling pathway; GO:0009737,response to abscisic acid; GO:0006351,transcription, DNA-templated	K14432: ABF; ABA responsive element binding factor	At3g56850	gb|KVH95046.1|	AI5L2_ARATH, RecName: Full=ABSCISIC ACID-INSENSITIVE 5-like protein 2; AltName: Full=ABA-responsive element-binding protein 3; AltName: Full=Dc3 promoter-binding factor 3; Short=AtDPBF3; AltName: Full=bZIP transcription factor 66; Short=AtbZIP66;	A0A103XQH8_CYNCS, SubName: Full=Basic-leucine zipper domain-containing protein {ECO:0000313|EMBL:KVH95046.1};
TRINITY_DN282097_c1_g4	15.66	7.13	2.7	22	4.06	36.93	14.26	28.77	24.01	GO:0005634,nucleus; GO:0003700,DNA binding transcription factor activity; GO:0043565,sequence-specific DNA binding; GO:0009738,abscisic acid-activated signaling pathway; GO:0009737,response to abscisic acid; GO:0006351,transcription, DNA-templated	K14432: ABF; ABA responsive element binding factor	At3g56850	gb|PLY81880.1|	AI5L2_ARATH, RecName: Full=ABSCISIC ACID-INSENSITIVE 5-like protein 2; AltName: Full=ABA-responsive element-binding protein 3; AltName: Full=Dc3 promoter-binding factor 3; Short=AtDPBF3; AltName: Full=bZIP transcription factor 66; Short=AtbZIP66;	M1S3J9_CAMSI, SubName: Full=BZIP transcription factor bZIP7 {ECO:0000313|EMBL:AGG39691.1};
TRINITY_DN282098_c1_g2	130.41	8.28	12.36	170.16	174.98	189.49	73.2	101.69	102.3	GO:0005634,nucleus; GO:0003700,DNA binding transcription factor activity; GO:0046982,protein heterodimerization activity; GO:0043565,sequence-specific DNA binding; GO:0044212,transcription regulatory region DNA binding; GO:0009845,seed germination; GO:0006351,transcription, DNA-templated	--	At1g75390	gb|KVI10694.1|	BZP44_ARATH, RecName: Full=bZIP transcription factor 44 {ECO:0000305}; Short=AtbZIP44 {ECO:0000303|PubMed:11906833};	A0A103YKD6_CYNCS, SubName: Full=Basic-leucine zipper domain-containing protein {ECO:0000313|EMBL:KVI10694.1};
TRINITY_DN282098_c1_g3	1.72	0	0	8.07	23.32	2.08	6.81	1.82	2	GO:0005634,nucleus; GO:0003700,DNA binding transcription factor activity; GO:0046982,protein heterodimerization activity; GO:0043565,sequence-specific DNA binding; GO:0044212,transcription regulatory region DNA binding; GO:0009845,seed germination; GO:0006351,transcription, DNA-templated	--	At1g75390	gb|KVI10694.1|	BZP44_ARATH, RecName: Full=bZIP transcription factor 44 {ECO:0000305}; Short=AtbZIP44 {ECO:0000303|PubMed:11906833};	A0A103YKD6_CYNCS, SubName: Full=Basic-leucine zipper domain-containing protein {ECO:0000313|EMBL:KVI10694.1};
TRINITY_DN282111_c5_g1	0	161.65	47.43	0	0	0	0	0	0	GO:0006355,regulation of transcription, DNA-templated; GO:0009651,response to salt stress; GO:0006351,transcription, DNA-templated	K01527: EGD1, BTF3; nascent polypeptide-associated complex subunit beta	SPAC4F10.14c	gb|POE59051.1|	BTF3_ARATH, RecName: Full=Basic transcription factor 3 {ECO:0000303|PubMed:2320128}; Short=AtBTF3 {ECO:0000303|PubMed:2320128}; AltName: Full=Nascent polypeptide-associated complex subunit beta {ECO:0000255|RuleBase:RU361272};	B6UFV7_MAIZE, RecName: Full=Nascent polypeptide-associated complex subunit beta {ECO:0000256|RuleBase:RU361272};
TRINITY_DN282111_c5_g2	226.07	1269.71	911.34	0	0	0	0	0	0	GO:0006355,regulation of transcription, DNA-templated; GO:0009651,response to salt stress; GO:0006351,transcription, DNA-templated	K01527: EGD1, BTF3; nascent polypeptide-associated complex subunit beta	Hs20070130	gb|POE59051.1|	BTF3_ARATH, RecName: Full=Basic transcription factor 3 {ECO:0000303|PubMed:2320128}; Short=AtBTF3 {ECO:0000303|PubMed:2320128}; AltName: Full=Nascent polypeptide-associated complex subunit beta {ECO:0000255|RuleBase:RU361272};	B6UFV7_MAIZE, RecName: Full=Nascent polypeptide-associated complex subunit beta {ECO:0000256|RuleBase:RU361272};
TRINITY_DN282126_c4_g1	104.88	2.53	7.64	166.98	353.81	197.11	111.29	144.23	219.6	GO:0005634,nucleus; GO:0003700,DNA binding transcription factor activity; GO:0000981,RNA polymerase II transcription factor activity, sequence-specific DNA binding; GO:0043565,sequence-specific DNA binding; GO:0001135,transcription factor activity, RNA polymerase II transcription factor recruiting; GO:0044212,transcription regulatory region DNA binding; GO:0030154,cell differentiation; GO:0000902…	--	At5g15310	gb|KVI02457.1|	MYB16_ARATH, RecName: Full=Transcription factor MYB16 {ECO:0000305}; AltName: Full=Myb-related protein 16 {ECO:0000303|PubMed:11597504}; Short=AtMYB16 {ECO:0000303|PubMed:11597504}; AltName: Full=Protein MIXTA homolog {ECO:0000303|PubMed:17376813}; Short=AtMIXTA {ECO:0000303|PubMed:17376813};	A0A103Y4N9_CYNCS, SubName: Full=Homeodomain-like protein {ECO:0000313|EMBL:KVI02457.1}; Flags: Fragment;
TRINITY_DN282165_c10_g3	4.29	0.46	0.45	7.33	16.26	5.08	4.89	7.5	7.25	GO:0005634,nucleus; GO:0000981,RNA polymerase II transcription factor activity, sequence-specific DNA binding; GO:0043565,sequence-specific DNA binding; GO:0001135,transcription factor activity, RNA polymerase II transcription factor recruiting; GO:0044212,transcription regulatory region DNA binding; GO:0048658,anther wall tapetum development; GO:0030154,cell differentiation; GO:0006357,regulatio…	--	At5g56110	gb|PLY68592.1|	MYB80_ORYSJ, RecName: Full=Transcription factor MYB80 {ECO:0000305}; AltName: Full=Myb-related protein 80 {ECO:0000305}; Short=OsMYB80 {ECO:0000303|PubMed:22086333};	A0A251UT67_HELAN, SubName: Full=Putative homeodomain-like protein {ECO:0000313|EMBL:OTG26577.1};
TRINITY_DN282193_c1_g1	50.4	12.19	6.97	28.85	52.41	117.25	95.12	146.46	84.04	GO:0005737,cytoplasm; GO:0005829,cytosol; GO:0005634,nucleus; GO:0003700,DNA binding transcription factor activity; GO:0046982,protein heterodimerization activity; GO:0043565,sequence-specific DNA binding; GO:0009738,abscisic acid-activated signaling pathway; GO:0009740,gibberellic acid mediated signaling pathway; GO:2000306,positive regulation of photomorphogenesis; GO:0010029,regulation of seed…	K08066: NFYC; nuclear transcription factor Y, gamma	At1g08970	gb|PLY87450.1|	NFYC9_ARATH, RecName: Full=Nuclear transcription factor Y subunit C-9; Short=AtNF-YC-9; AltName: Full=Transcriptional activator HAP5C;	F6HYY4_VITVI, SubName: Full=Uncharacterized protein {ECO:0000313|EMBL:CCB59898.1};
TRINITY_DN282193_c1_g2	27.88	0.23	0.45	117.84	68.02	42.01	5.53	4.66	52.27	GO:0005737,cytoplasm; GO:0005829,cytosol; GO:0005634,nucleus; GO:0003700,DNA binding transcription factor activity; GO:0046982,protein heterodimerization activity; GO:0043565,sequence-specific DNA binding; GO:0009738,abscisic acid-activated signaling pathway; GO:0009740,gibberellic acid mediated signaling pathway; GO:2000306,positive regulation of photomorphogenesis; GO:0010029,regulation of seed…	K08066: NFYC; nuclear transcription factor Y, gamma	At1g08970	gb|PLY87450.1|	NFYC9_ARATH, RecName: Full=Nuclear transcription factor Y subunit C-9; Short=AtNF-YC-9; AltName: Full=Transcriptional activator HAP5C;	F6HYY4_VITVI, SubName: Full=Uncharacterized protein {ECO:0000313|EMBL:CCB59898.1};
TRINITY_DN282219_c3_g1	39.25	11.27	7.87	103.42	386.76	60.93	87.67	75.15	95.29	GO:0005634,nucleus; GO:0003677,DNA binding; GO:0003700,DNA binding transcription factor activity; GO:0046983,protein dimerization activity; GO:0006355,regulation of transcription, DNA-templated; GO:0006351,transcription, DNA-templated	--	At5g50010	gb|KVH99704.1|	BH145_ARATH, RecName: Full=Transcription factor bHLH145; AltName: Full=Basic helix-loop-helix protein 145; Short=AtbHLH145; Short=bHLH 145; AltName: Full=Transcription factor EN 131; AltName: Full=bHLH transcription factor bHLH145;	A0A103XZG1_CYNCS, SubName: Full=Myc-type, basic helix-loop-helix (BHLH) domain-containing protein {ECO:0000313|EMBL:KVH99704.1};
TRINITY_DN282269_c0_g2	3.22	1.84	4.27	6.36	0	9.69	25.96	8.91	38.52	GO:0005737,cytoplasm; GO:0005634,nucleus; GO:0043531,ADP binding; GO:0005524,ATP binding; GO:0003700,DNA binding transcription factor activity; GO:0043565,sequence-specific DNA binding; GO:0006952,defense response; GO:0006351,transcription, DNA-templated	K19613: SHOC2, SUR8; leucine-rich repeat protein SHOC2	At5g45260	gb|PLY69033.1|	WR52N_ARATH, RecName: Full=Disease resistance protein RRS1 {ECO:0000303|PubMed:11842188}; AltName: Full=Disease resistance protein RCH2; AltName: Full=Disease resistance protein SLH1; AltName: Full=Probable WRKY transcription factor 52; AltName: Full=Protein RPS4-homolog; AltName: Full=Protein SENSITIVE TO LOW HUMIDITY 1 {ECO:0000303|PubMed:16146526}; AltName: Full=Resistance to Colletotrichum hi…	A0A251TSV1_HELAN, SubName: Full=Putative toll/interleukin-1 receptor (TIR) domain-containing protein {ECO:0000313|EMBL:OTG13656.1};
TRINITY_DN282289_c10_g3	107.24	58.63	13.26	62.83	79.15	22.39	8.3	82.04	6.75	GO:0005634,nucleus; GO:0003677,DNA binding; GO:0003700,DNA binding transcription factor activity; GO:0046983,protein dimerization activity; GO:0045893,positive regulation of transcription, DNA-templated; GO:0009409,response to cold; GO:0050826,response to freezing; GO:0010440,stomatal lineage progression; GO:0006351,transcription, DNA-templated	K13422: MYC2; transcription factor MYC2	At3g26744	gb|KVH98103.1|	ICE1_ARATH, RecName: Full=Transcription factor ICE1; AltName: Full=Basic helix-loop-helix protein 116; Short=AtbHLH116; Short=bHLH 116; AltName: Full=Inducer of CBF expression 1; AltName: Full=Transcription factor EN 45; AltName: Full=Transcription factor SCREAM; AltName: Full=bHLH transcription factor bHLH116;	A0A103XWC4_CYNCS, SubName: Full=Myc-type, basic helix-loop-helix (BHLH) domain-containing protein {ECO:0000313|EMBL:KVH98103.1}; Flags: Fragment;
TRINITY_DN282289_c10_g4	16.73	25.29	42.26	38.14	0	101.09	44.26	0	97.04	GO:0005634,nucleus; GO:0003677,DNA binding; GO:0003700,DNA binding transcription factor activity; GO:0046983,protein dimerization activity; GO:0045893,positive regulation of transcription, DNA-templated; GO:0009409,response to cold; GO:0050826,response to freezing; GO:0010440,stomatal lineage progression; GO:0006351,transcription, DNA-templated	K13422: MYC2; transcription factor MYC2	At3g26744	gb|KVH98103.1|	ICE1_ARATH, RecName: Full=Transcription factor ICE1; AltName: Full=Basic helix-loop-helix protein 116; Short=AtbHLH116; Short=bHLH 116; AltName: Full=Inducer of CBF expression 1; AltName: Full=Transcription factor EN 45; AltName: Full=Transcription factor SCREAM; AltName: Full=bHLH transcription factor bHLH116;	A0A103XWC4_CYNCS, SubName: Full=Myc-type, basic helix-loop-helix (BHLH) domain-containing protein {ECO:0000313|EMBL:KVH98103.1}; Flags: Fragment;
TRINITY_DN282296_c3_g1	0	0	0	0.73	5.99	0	2.13	3.04	4.25	GO:0005634,nucleus; GO:0003700,DNA binding transcription factor activity; GO:0043565,sequence-specific DNA binding; GO:0006351,transcription, DNA-templated	K18835: WRKY2; WRKY transcription factor 2	At2g03340	gb|PLY86694.1|	WRKY3_ARATH, RecName: Full=Probable WRKY transcription factor 3; AltName: Full=WRKY DNA-binding protein 3;	A0A251SAV9_HELAN, SubName: Full=Putative WRKY DNA-binding protein 58 {ECO:0000313|EMBL:OTF94530.1};
TRINITY_DN282296_c5_g1	0.43	0.46	0.45	1.22	0.21	0	1.06	4.25	5.5	GO:0005634,nucleus; GO:0003700,DNA binding transcription factor activity; GO:0043565,sequence-specific DNA binding; GO:0006351,transcription, DNA-templated	K18835: WRKY2; WRKY transcription factor 2	At2g03340	gb|PLY86694.1|	WRKY3_ARATH, RecName: Full=Probable WRKY transcription factor 3; AltName: Full=WRKY DNA-binding protein 3;	A0A251SAV9_HELAN, SubName: Full=Putative WRKY DNA-binding protein 58 {ECO:0000313|EMBL:OTF94530.1};
TRINITY_DN282319_c1_g3	0	22.07	0	0	0	0	0	0	0	GO:0005737,cytoplasm; GO:0005634,nucleus; GO:0003677,DNA binding; GO:0046982,protein heterodimerization activity; GO:0009908,flower development; GO:0048579,negative regulation of long-day photoperiodism, flowering; GO:0006355,regulation of transcription, DNA-templated; GO:0006351,transcription, DNA-templated	--	SPAC17G8.03c	gb|POF17103.1|	NFYC2_ORYSJ, RecName: Full=Nuclear transcription factor Y subunit C-2 {ECO:0000305}; Short=OsNF-YC2 {ECO:0000303|PubMed:26542958}; AltName: Full=Transcriptional activator HAP5C {ECO:0000305}; Short=OsHAP5C {ECO:0000303|PubMed:18193457};	A0A1D1XZG6_9ARAE, SubName: Full=DNA polymerase epsilon subunit C {ECO:0000313|EMBL:JAT47764.1};
TRINITY_DN282421_c0_g1	0	0	7.87	0	0	0	0	0	0	GO:0005737,cytoplasm; GO:0005634,nucleus; GO:0005524,ATP binding; GO:0003677,DNA binding; GO:0004386,helicase activity; GO:0046872,metal ion binding; GO:0016569,covalent chromatin modification; GO:0006355,regulation of transcription, DNA-templated; GO:0080188,RNA-directed DNA methylation; GO:0006351,transcription, DNA-templated	--	SPBC23E6.02	gb|POF17062.1|	CHR28_ARATH, RecName: Full=Helicase-like transcription factor CHR28 {ECO:0000305}; EC=3.6.4.- {ECO:0000305}; AltName: Full=Protein CHROMATIN REMODELING 28 {ECO:0000305}; AltName: Full=Protein SNF2-RING-HELICASE-LIKE 2 {ECO:0000303|PubMed:25425661};	A0A2H3ZG35_PHODC, SubName: Full=helicase-like transcription factor CHR28 isoform X2 {ECO:0000313|RefSeq:XP_008813308.1};
TRINITY_DN282421_c1_g1	0	16.56	47.43	0	0	0	0	0	0	GO:0005737,cytoplasm; GO:0005634,nucleus; GO:0005524,ATP binding; GO:0003677,DNA binding; GO:0004386,helicase activity; GO:0046872,metal ion binding; GO:0016569,covalent chromatin modification; GO:0006355,regulation of transcription, DNA-templated; GO:0080188,RNA-directed DNA methylation; GO:0006351,transcription, DNA-templated	--	At1g50410	gb|POF17062.1|	CHR28_ARATH, RecName: Full=Helicase-like transcription factor CHR28 {ECO:0000305}; EC=3.6.4.- {ECO:0000305}; AltName: Full=Protein CHROMATIN REMODELING 28 {ECO:0000305}; AltName: Full=Protein SNF2-RING-HELICASE-LIKE 2 {ECO:0000303|PubMed:25425661};	A9SXB1_PHYPA, SubName: Full=SNF2 family DNA-dependent ATPase {ECO:0000313|EMBL:EDQ64142.1};
TRINITY_DN282421_c1_g2	0.43	35.64	12.14	0	0	0	0	0	0	GO:0005737,cytoplasm; GO:0005634,nucleus; GO:0005524,ATP binding; GO:0003677,DNA binding; GO:0004386,helicase activity; GO:0046872,metal ion binding; GO:0016569,covalent chromatin modification; GO:0006355,regulation of transcription, DNA-templated; GO:0080188,RNA-directed DNA methylation; GO:0006351,transcription, DNA-templated	--	SPBC23E6.02	gb|POF17062.1|	CHR27_ARATH, RecName: Full=Helicase-like transcription factor CHR27 {ECO:0000305}; EC=3.6.4.- {ECO:0000305}; AltName: Full=Protein CHROMATIN REMODELING 27 {ECO:0000305}; AltName: Full=Protein SNF2-RING-HELICASE-LIKE 1 {ECO:0000303|PubMed:25425661};	S8CJZ6_9LAMI, SubName: Full=Uncharacterized protein {ECO:0000313|EMBL:EPS67509.1}; Flags: Fragment;
TRINITY_DN282491_c1_g3	0	0	12.59	0	0	0	0	0	0	GO:0005694,chromosome; GO:0005634,nucleus; GO:0006281,DNA repair; GO:0006260,DNA replication; GO:0006355,regulation of transcription, DNA-templated; GO:0006351,transcription, DNA-templated	--	SPBP8B7.19	gb|OMO86226.1|	SPT16_MAIZE, RecName: Full=FACT complex subunit SPT16; AltName: Full=Facilitates chromatin transcription complex subunit SPT16; AltName: Full=Global transcription factor group C protein 102;	M2XCT3_GALSU, SubName: Full=Uncharacterized protein {ECO:0000313|EMBL:EME27767.1};
TRINITY_DN282551_c0_g1	0	16.1	18.43	0	0	0	0	0	0	GO:0005737,cytoplasm; GO:0005634,nucleus; GO:0005524,ATP binding; GO:0003677,DNA binding; GO:0004386,helicase activity; GO:0046872,metal ion binding; GO:0016569,covalent chromatin modification; GO:0006355,regulation of transcription, DNA-templated; GO:0080188,RNA-directed DNA methylation; GO:0006351,transcription, DNA-templated	--	SPBC23E6.02	gb|POF17062.1|	CHR28_ARATH, RecName: Full=Helicase-like transcription factor CHR28 {ECO:0000305}; EC=3.6.4.- {ECO:0000305}; AltName: Full=Protein CHROMATIN REMODELING 28 {ECO:0000305}; AltName: Full=Protein SNF2-RING-HELICASE-LIKE 2 {ECO:0000303|PubMed:25425661};	V4LCU9_EUTSA, SubName: Full=Uncharacterized protein {ECO:0000313|EMBL:ESQ48275.1}; Flags: Fragment;
TRINITY_DN282615_c0_g1	107.89	21.61	25.18	161.36	65.67	125.79	63.84	100.48	145.57	GO:0005634,nucleus; GO:0009294,DNA mediated transformation; GO:0045931,positive regulation of mitotic cell cycle; GO:0006355,regulation of transcription, DNA-templated; GO:0048364,root development; GO:0006351,transcription, DNA-templated	--	At1g06230	gb|KVH97432.1|	GTE4_ARATH, RecName: Full=Transcription factor GTE4; AltName: Full=Bromodomain-containing protein GTE4; AltName: Full=Protein GLOBAL TRANSCRIPTION FACTOR GROUP E4;	A0A118JY93_CYNCS, SubName: Full=Bromodomain-containing protein {ECO:0000313|EMBL:KVH97432.1};
TRINITY_DN282786_c10_g1	0	0	0	0	0	0	0	23.7	0	GO:0005634,nucleus; GO:0003700,DNA binding transcription factor activity; GO:0043565,sequence-specific DNA binding; GO:0000976,transcription regulatory region sequence-specific DNA binding; GO:0009738,abscisic acid-activated signaling pathway; GO:0009737,response to abscisic acid; GO:0009651,response to salt stress; GO:0009414,response to water deprivation; GO:0006351,transcription, DNA-templated	K14432: ABF; ABA responsive element binding factor	At1g49720	gb|KVI01945.1|	AI5L6_ARATH, RecName: Full=ABSCISIC ACID-INSENSITIVE 5-like protein 6; AltName: Full=Abscisic acid responsive elements-binding factor 3; Short=ABRE-binding factor 3; AltName: Full=Dc3 promoter-binding factor 5; Short=AtDPBF5; AltName: Full=bZIP transcription factor 37; Short=AtbZIP37;	A0A103Y3R0_CYNCS, SubName: Full=Basic-leucine zipper domain-containing protein {ECO:0000313|EMBL:KVI01945.1};
TRINITY_DN282786_c6_g2	0.43	0	0	91.68	18.82	40.39	16.6	81.03	76.28	GO:0005634,nucleus; GO:0003677,DNA binding; GO:0003700,DNA binding transcription factor activity; GO:0009738,abscisic acid-activated signaling pathway; GO:0006351,transcription, DNA-templated	K14432: ABF; ABA responsive element binding factor	At1g49720	gb|KVI01945.1|	AI5L4_ARATH, RecName: Full=ABSCISIC ACID-INSENSITIVE 5-like protein 4; AltName: Full=Abscisic acid responsive elements-binding factor 1; Short=ABRE-binding factor 1; AltName: Full=bZIP transcription factor 35; Short=AtbZIP35;	A0A103Y3R0_CYNCS, SubName: Full=Basic-leucine zipper domain-containing protein {ECO:0000313|EMBL:KVI01945.1};
TRINITY_DN282808_c3_g8	396.38	280.98	149.94	400.22	200.44	476.15	205.55	430.67	368.42	GO:0005634,nucleus; GO:0003677,DNA binding; GO:0003700,DNA binding transcription factor activity; GO:0009873,ethylene-activated signaling pathway; GO:0006351,transcription, DNA-templated	--	At1g71450	gb|KVH89917.1|	ERF21_ARATH, RecName: Full=Ethylene-responsive transcription factor ERF021;	A0A118JTI0_CYNCS, SubName: Full=AP2/ERF domain-containing protein {ECO:0000313|EMBL:KVH89917.1};
TRINITY_DN282808_c3_g9	3.65	4.37	1.57	5.87	4.06	3.69	0	0	0	GO:0005634,nucleus; GO:0003677,DNA binding; GO:0003700,DNA binding transcription factor activity; GO:0009873,ethylene-activated signaling pathway; GO:0006351,transcription, DNA-templated	--	At1g71450	gb|KVH89917.1|	ERF21_ARATH, RecName: Full=Ethylene-responsive transcription factor ERF021;	A0A118JTI0_CYNCS, SubName: Full=AP2/ERF domain-containing protein {ECO:0000313|EMBL:KVH89917.1};
TRINITY_DN282849_c1_g1	3	0	0	6.85	3.64	3.23	0	10.74	18.51	GO:0005634,nucleus; GO:0003700,DNA binding transcription factor activity; GO:0000978,RNA polymerase II proximal promoter sequence-specific DNA binding; GO:0044212,transcription regulatory region DNA binding; GO:0006355,regulation of transcription, DNA-templated; GO:0006351,transcription, DNA-templated	K16221: TCP21, CHE; transcription factor TCP21 (protein CCA1 HIKING EXPEDITION)	At1g58100	gb|PLY63097.1|	TCP8_ARATH, RecName: Full=Transcription factor TCP8;	A0A118JWU9_CYNCS, SubName: Full=Transcription factor, TCP {ECO:0000313|EMBL:KVH96114.1};
TRINITY_DN282905_c4_g1	0	0	7.42	0	0	0	0	0	0	GO:0005634,nucleus; GO:0032993,protein-DNA complex; GO:0003677,DNA binding; GO:0003700,DNA binding transcription factor activity; GO:0003690,double-stranded DNA binding; GO:0000977,RNA polymerase II regulatory region sequence-specific DNA binding; GO:0043565,sequence-specific DNA binding; GO:0044212,transcription regulatory region DNA binding; GO:0009738,abscisic acid-activated signaling pathway;…	K16241: HY5; transcription factor HY5	YFL031w	gb|POE58646.1|	HY5_ARATH, RecName: Full=Transcription factor HY5; AltName: Full=Protein LONG HYPOCOTYL 5; AltName: Full=bZIP transcription factor 56; Short=AtbZIP56;	A0A0E0JX20_ORYPU, SubName: Full=Uncharacterized protein {ECO:0000313|EnsemblPlants:OPUNC02G07060.1};
TRINITY_DN282999_c3_g1	6.01	0.46	0	6.36	4.71	5.31	6.17	16.81	3.25	GO:0016602,CCAAT-binding factor complex; GO:0003677,DNA binding; GO:0003700,DNA binding transcription factor activity; GO:0006351,transcription, DNA-templated	K08064: NFYA; nuclear transcription factor Y, alpha	At1g30500	gb|KVI08292.1|	NFYAA_ARATH, RecName: Full=Nuclear transcription factor Y subunit A-10; Short=AtNF-YA-10;	A0A103YFS0_CYNCS, SubName: Full=CCAAT-binding factor, conserved site-containing protein {ECO:0000313|EMBL:KVI08292.1};
TRINITY_DN282999_c3_g2	5.58	0.46	0.45	16.63	11.34	9	3.83	3.44	28.76	GO:0016602,CCAAT-binding factor complex; GO:0003677,DNA binding; GO:0003700,DNA binding transcription factor activity; GO:0006351,transcription, DNA-templated	K08064: NFYA; nuclear transcription factor Y, alpha	At5g06510	gb|KVI08292.1|	NFYAA_ARATH, RecName: Full=Nuclear transcription factor Y subunit A-10; Short=AtNF-YA-10;	A0A103YFS0_CYNCS, SubName: Full=CCAAT-binding factor, conserved site-containing protein {ECO:0000313|EMBL:KVI08292.1};
TRINITY_DN283084_c0_g1	4.08	2.3	3.15	10.51	0.64	9.23	9.58	18.84	6.5	GO:0005634,nucleus; GO:0003677,DNA binding; GO:0046872,metal ion binding; GO:0006355,regulation of transcription, DNA-templated; GO:0006351,transcription, DNA-templated	--	At3g61850	gb|KVH91763.1|	DOF37_ARATH, RecName: Full=Dof zinc finger protein DOF3.7; Short=AtDOF3.7; AltName: Full=Dof affecting germination 1; AltName: Full=RolB domain B factor a; AltName: Full=Transcription factor BBFa; Short=AtBBFa;	A0A103XJE4_CYNCS, SubName: Full=Zinc finger, Dof-type {ECO:0000313|EMBL:KVH91763.1}; Flags: Fragment;
TRINITY_DN283098_c2_g1	23.81	1.84	2.02	23.23	2.35	14.08	3.83	24.92	13.26	GO:0005634,nucleus; GO:0003677,DNA binding; GO:0008289,lipid binding; GO:0030154,cell differentiation; GO:0006355,regulation of transcription, DNA-templated; GO:0006351,transcription, DNA-templated	--	At1g52150	ref|XP_021990052.1|	ATB15_ARATH, RecName: Full=Homeobox-leucine zipper protein ATHB-15; AltName: Full=HD-ZIP protein ATHB-15; AltName: Full=Homeodomain transcription factor ATHB-15; AltName: Full=Protein CORONA; AltName: Full=Protein INCURVATA 4;	A0A251TQC6_HELAN, SubName: Full=Putative START domain, Homeodomain-like, MEKHLA, START-like domain protein {ECO:0000313|EMBL:OTG12766.1};
TRINITY_DN283098_c2_g2	27.45	15.64	18.21	55.99	132.41	62.32	38.94	58.14	67.78	GO:0005634,nucleus; GO:0003677,DNA binding; GO:0003700,DNA binding transcription factor activity; GO:0008289,lipid binding; GO:0030154,cell differentiation; GO:0010014,meristem initiation; GO:0045597,positive regulation of cell differentiation; GO:0008284,positive regulation of cell proliferation; GO:0010072,primary shoot apical meristem specification; GO:0010067,procambium histogenesis; GO:00097…	--	At4g32880	gb|PLY88671.1|	ATHB8_ARATH, RecName: Full=Homeobox-leucine zipper protein ATHB-8; AltName: Full=HD-ZIP protein ATHB-8; AltName: Full=Homeodomain transcription factor ATHB-8;	A0A251SRH2_HELAN, SubName: Full=Putative homeobox protein {ECO:0000313|EMBL:OTG01447.1};
TRINITY_DN283098_c2_g4	63.27	42.08	8.32	85.57	98.61	77.32	35.96	51.45	79.04	GO:0005634,nucleus; GO:0003677,DNA binding; GO:0003700,DNA binding transcription factor activity; GO:0008289,lipid binding; GO:0030154,cell differentiation; GO:0010014,meristem initiation; GO:0045597,positive regulation of cell differentiation; GO:0008284,positive regulation of cell proliferation; GO:0010072,primary shoot apical meristem specification; GO:0010067,procambium histogenesis; GO:00097…	--	At4g32880	gb|PLY88671.1|	ATHB8_ARATH, RecName: Full=Homeobox-leucine zipper protein ATHB-8; AltName: Full=HD-ZIP protein ATHB-8; AltName: Full=Homeodomain transcription factor ATHB-8;	A0A251SRH2_HELAN, SubName: Full=Putative homeobox protein {ECO:0000313|EMBL:OTG01447.1};
TRINITY_DN283098_c2_g7	21.02	14.72	0	37.16	13.69	48.47	17.87	10.13	45.27	GO:0005634,nucleus; GO:0003677,DNA binding; GO:0008289,lipid binding; GO:0030154,cell differentiation; GO:0006355,regulation of transcription, DNA-templated; GO:0006351,transcription, DNA-templated	--	At1g52150	ref|XP_022871101.1|	ATB15_ARATH, RecName: Full=Homeobox-leucine zipper protein ATHB-15; AltName: Full=HD-ZIP protein ATHB-15; AltName: Full=Homeodomain transcription factor ATHB-15; AltName: Full=Protein CORONA; AltName: Full=Protein INCURVATA 4;	A0A251RWJ0_HELAN, SubName: Full=Putative START domain, Homeodomain-like, MEKHLA, START-like domain protein {ECO:0000313|EMBL:OTF90583.1};
TRINITY_DN283122_c3_g1	253.95	154.98	132.86	535.67	654.15	596.86	390.04	346.8	553.5	GO:0016592,mediator complex; GO:0005730,nucleolus; GO:0005634,nucleus; GO:0003700,DNA binding transcription factor activity; GO:0000981,RNA polymerase II transcription factor activity, sequence-specific DNA binding; GO:0043565,sequence-specific DNA binding; GO:0006355,regulation of transcription, DNA-templated; GO:0006351,transcription, DNA-templated	--	At2g38250	gb|KVH94808.1|	TGT3B_ARATH, RecName: Full=Trihelix transcription factor GT-3b; AltName: Full=Transcription factor GT-1-like; AltName: Full=Trihelix DNA-binding protein GT-3b;	A0A103XQ09_CYNCS, SubName: Full=Uncharacterized protein {ECO:0000313|EMBL:KVH94808.1}; Flags: Fragment;
TRINITY_DN283166_c0_g1	71.42	31.5	6.74	143.51	163.64	95.55	79.8	96.63	98.04	GO:0005634,nucleus; GO:0003700,DNA binding transcription factor activity; GO:0042802,identical protein binding; GO:0043565,sequence-specific DNA binding; GO:0045893,positive regulation of transcription, DNA-templated; GO:0006351,transcription, DNA-templated	--	At2g35530	gb|KVH95158.1|	BZP16_ARATH, RecName: Full=bZIP transcription factor 16 {ECO:0000305}; Short=AtbZIP16 {ECO:0000303|PubMed:11906833};	A0A103XQR4_CYNCS, SubName: Full=Basic-leucine zipper domain-containing protein {ECO:0000313|EMBL:KVH95158.1};
TRINITY_DN283187_c5_g2	35.18	14.95	8.77	99.75	121.5	48.01	49.37	70.7	67.03	GO:0005634,nucleus; GO:0003677,DNA binding; GO:0003700,DNA binding transcription factor activity; GO:0006355,regulation of transcription, DNA-templated; GO:0009409,response to cold; GO:0006351,transcription, DNA-templated	--	At3g10760	gb|KVI03406.1|	MYBC1_ARATH, RecName: Full=Transcription factor MYBC1 {ECO:0000305};	A0A124SFJ4_CYNCS, SubName: Full=Uncharacterized protein {ECO:0000313|EMBL:KVI03406.1};
TRINITY_DN283187_c5_g3	79.15	5.06	1.57	136.18	86.42	95.32	6.17	4.66	2.75	GO:0005634,nucleus; GO:0003677,DNA binding; GO:0003700,DNA binding transcription factor activity; GO:0006355,regulation of transcription, DNA-templated; GO:0009409,response to cold; GO:0006351,transcription, DNA-templated	K14491: ARR-B; two-component response regulator ARR-B family	At3g10760	gb|KVI12094.1|	MYBC1_ARATH, RecName: Full=Transcription factor MYBC1 {ECO:0000305};	A0A103YMY4_CYNCS, SubName: Full=Homeodomain-like protein {ECO:0000313|EMBL:KVI12094.1};
[truncated: 1,197 more rows]

## Sheet: Three periods of differentially
FAvsFU
[truncated: 20 more rows]
