# Supplementary material for: Integrated Metabolomics and Transcriptomics Provide Key Molecular Insights into Floral Stage-Driven Flavonoid Pathway in Safflower
Source: Int J Mol Sci. 2024 Nov 6;25(22):11903. doi: 10.3390/ijms252211903 (PMC11593580; doi:10.3390/ijms252211903)
Supplement: Supplementary file 1 [file ijms-25-11903-s001.zip › Table S6.xls]

## Sheet: qRT-PCR primer
Primer name	Primer sequence
18srRNA-F	GAGAAACGGCTACCACATCCAA
18srRNA-R	TCGTTTGAGCCCGGTATTGTTA
qRT-CtCHI-F	ATGATGGATCCAAAGGGAAT
qRT-CtCHI-R	TCATATACGATATTGGTCGA
qRT-CtF3H-F	GTCAAGTTGCATTCCCTTCTCG
qRT-CtF3H-R	TTTTGCGGCTGAGATGTGAG
qRT-CtFLS-F	TGAAACAAGTGGTCCACCCAC
qRT-CtFLS-R	ACCATAGCCAAGCCTGCAAA
qRT-CtDFR-F	CGCAAACCCTTTCTTCACTC
qRT-CtDFR-R	ACTCCGTCGTCGTTTTGAAG
qRT-Ct4CL-F	TGGACCGGCTTAAGGAGTTG
qRT-Ct4CL-R	CTCTCCGGCTGCTTCATTTTTC
qRT-CtANR-F	CAGATGCATGTGACGTTTCC
qRT-CtANR-R	TGAGAACCATGTGCTTCAGG
